# Supplementary material for: 4-Amidino­pyridinium hexa­chlorido­stannate(IV) dihydrate
Source: IUCrdata. 2022 Mar 3;7(Pt 3):x220195. doi: 10.1107/S241431462200195X (PMC9462015; doi:10.1107/S241431462200195X)
Supplement: Supplementary file 1 [file x-07-x220195-sup1.cif]

##############################################################################
#                                                                            #
# This CIF contains the data for a data article accepted for                 #
# publication in IUCrData. It conforms to the requirements of                #
# Notes for Authors for IUCrData, and has been                               #
# peer reviewed under the auspices of IUCrData.                              #
#                                                                            #
# Full details of the Crystallographic Information File format               #
# are given in the paper "The Crystallographic Information File (CIF):       #
# a New Standard Archive File for Crystallography" by S. R. Hall, F. H.      #
# Allen and I. D. Brown [Acta Cryst. (1991), A47, 655-685].                  #
#                                                                            #
# The current version of the core CIF dictionary is obtainable from          #
# ftp://ftp.iucr.org/pub/cif_core.dic.                                       #
#                                                                            #
# Software is freely available for graphical display of the structure(s)     #
# in this CIF. For information consult the CIF software page                 #
# http://www.iucr.org/resources/cif/software.                                #
#                                                                            #
# This file may be used for bona fide research purposes within the           #
# scientific community so long as proper attribution is given to the data    # 
# article from which it was obtained.                                        #
#                                                                            #
##############################################################################
data_I
_audit_creation_method
;
Olex2 1.2
(compiled 2018.05.29 svn.r3508 for OlexSys, GUI svn.r5506)
;
_journal_date_recd_electronic     2022-01-12
_journal_date_accepted     2022-02-18
_journal_name_full     'IUCrData'
_journal_year     2022
_journal_volume     7
_journal_issue      3
_journal_page_first     0
_journal_page_last     0
_journal_paper_category     HM
_journal_paper_doi     10.1107/S241431462200195X
_journal_coeditor_code     HB4399
_publ_contact_author_name     'Ghallab, R. '
_publ_contact_author_address
;
Unit\'e de Recherche de Chimie de l'Environnement et Mol\'eculaire Structurale
Universit\'e de Constantine-1, 25000, Constantine.
Algeria
;
_publ_contact_author_email     rochdi.ghallab@gmail.com
_publ_contact_author_phone     ?
_publ_section_title
;
4-Amidinopyridinium hexachloridostannate(IV) dihydrate
;
_publ_section_title_footnote     .
loop_
    _publ_author_name
    _publ_author_footnote
    _publ_author_address
    'Ghallab, Rochdi' .
;
Environmental Molecular and Structural Chemistry Research Unit,
University of Constantine-1, 25000, Constantine,
Algeria
;
    'Bougueria, Hassiba' .
;
Centre Universitaire Abdelhafid Boussouf - Mila
Algeria
;
    'Merazig, Hocine' .
;
Environmental Molecular and Structural Chemistry Research Unit,
University of Constantine-1, 25000, Constantine,
Algeria
;
_publ_section_synopsis
;
The organic cation in the title compound shows whole-molecule disorder.
;
_chemical_name_systematic
;
4-[Amino(iminiumyl)methyl]pyridin-1-ium hexachloridostannate(IV) dihydrate
;
_chemical_name_common
;
4-Amidinopyridinium hexachloridostannate(IV) dihydrate
;
_chemical_formula_moiety     'C6 H9 N3 2+, Cl6 Sn 2-, 2(H2 O)'
_chemical_formula_sum     'C6 H13 Cl6 N3 O2 Sn'
_chemical_formula_iupac     '(C6 H9 N3) [Sn Cl6], 2H2 O'
_chemical_formula_weight     490.58
_chemical_melting_point     ?
_space_group_crystal_system     triclinic
_space_group_name_H-M_alt     'P -1'
_space_group_name_Hall     '-P 1'
loop_
    _space_group_symop_operation_xyz
    'x, y, z'
    '-x, -y, -z'
_cell_length_a     7.4224(13)
_cell_length_b     7.4518(11)
_cell_length_c     8.4986(16)
_cell_angle_alpha     105.726(7)
_cell_angle_beta     97.426(9)
_cell_angle_gamma     112.383(7)
_cell_volume     403.85(12)
_cell_formula_units_Z     1
_cell_measurement_reflns_used     1889
_cell_measurement_theta_min     5.0
_cell_measurement_theta_max     30.5
_cell_measurement_temperature     296(2)
_exptl_crystal_description     block
_exptl_crystal_colour     colourless
_exptl_crystal_size_max     0.17
_exptl_crystal_size_mid     0.13
_exptl_crystal_size_min     0.11
_exptl_crystal_density_diffrn     2.017
_exptl_crystal_density_meas     ?
_exptl_crystal_density_method     ?
_exptl_crystal_F_000     238
_exptl_absorpt_coefficient_mu     2.570
_exptl_absorpt_correction_type     multi-scan
_exptl_absorpt_process_details
;
(SADABS; Bruker, 2016)
;
_exptl_absorpt_correction_T_min     0.676
_exptl_absorpt_correction_T_max     0.754
_diffrn_ambient_temperature     296.15
_diffrn_source     ?
_diffrn_radiation_type     MoK\a
_diffrn_radiation_wavelength     0.71073
_diffrn_measurement_device_type     'Bruker APEXII CCD'
_diffrn_measurement_method     '\f and \w scans'
_diffrn_detector_area_resol_mean     ?
_diffrn_reflns_number     10469
_diffrn_reflns_av_R_equivalents     0.0276
_diffrn_reflns_av_unetI/netI     0.0420
_diffrn_reflns_theta_min     4.973
_diffrn_reflns_theta_max     30.507
_diffrn_reflns_theta_full     25.242
_diffrn_measured_fraction_theta_max     0.988
_diffrn_measured_fraction_theta_full     0.984
_diffrn_reflns_limit_h_min     -10
_diffrn_reflns_limit_h_max     10
_diffrn_reflns_limit_k_min     -10
_diffrn_reflns_limit_k_max     10
_diffrn_reflns_limit_l_min     -12
_diffrn_reflns_limit_l_max     12
_refine_special_details     ?
_reflns_number_total     2442
_reflns_number_gt     1889
_reflns_threshold_expression     'I > 2\s(I)'
_refine_ls_structure_factor_coef     Fsqd
_refine_ls_matrix_type     full
_refine_ls_R_factor_all     0.0753
_refine_ls_R_factor_gt     0.0458
_refine_ls_wR_factor_gt     0.0779
_refine_ls_wR_factor_ref     0.0852
_refine_ls_goodness_of_fit_ref     1.149
_refine_ls_restrained_S_all     1.142
_refine_ls_number_reflns     2442
_refine_ls_number_parameters     154
_refine_ls_number_restraints     53
_refine_ls_hydrogen_treatment     constr
_refine_ls_weighting_scheme     calc
_refine_ls_weighting_details
              'w=1/[\s^2^(Fo^2^)+(0.0167P)^2^+0.8036P] where P=(Fo^2^+2Fc^2^)/3'
_atom_sites_solution_hydrogens     mixed
_atom_sites_solution_primary     iterative
_atom_sites_solution_secondary     ?
_refine_ls_shift/su_max     0.000
_refine_ls_shift/su_mean     0.000
_refine_diff_density_max     1.215
_refine_diff_density_min     -1.352
_refine_ls_extinction_method     none
_refine_ls_extinction_coef     .
loop_
    _atom_type_symbol
    _atom_type_description
    _atom_type_scat_dispersion_real
    _atom_type_scat_dispersion_imag
    _atom_type_scat_source
    'C' 'C' 0.0033 0.0016
                         'International Tables Vol C Tables 4.2.6.8 and 6.1.1.4'
    'H' 'H' 0.0000 0.0000
                         'International Tables Vol C Tables 4.2.6.8 and 6.1.1.4'
    'Cl' 'Cl' 0.1484 0.1585
                         'International Tables Vol C Tables 4.2.6.8 and 6.1.1.4'
    'N' 'N' 0.0061 0.0033
                         'International Tables Vol C Tables 4.2.6.8 and 6.1.1.4'
    'O' 'O' 0.0106 0.0060
                         'International Tables Vol C Tables 4.2.6.8 and 6.1.1.4'
    'Sn' 'Sn' -0.6537 1.4246
                         'International Tables Vol C Tables 4.2.6.8 and 6.1.1.4'
_computing_data_collection
;
SAINT (Bruker, 2016)
;
_computing_cell_refinement
;
APEX2 (Bruker, 2016)
;
_computing_data_reduction
;
SAINT (Bruker, 2016)
;
_computing_structure_solution
;
<i>olex2.solve</i> (Bourhis <i>et al.</i>,  2015)
;
_computing_structure_refinement
;
ShelXL (Sheldrick, 2015)
;
_computing_molecular_graphics
;
<i>OLEX2</i> (Dolomanov <i>et al.</i>,  2009)
;
_computing_publication_material
;
<i>OLEX2</i> (Dolomanov <i>et al.</i>,  2009)
;
loop_
    _atom_site_type_symbol
    _atom_site_label
    _atom_site_fract_x
    _atom_site_fract_y
    _atom_site_fract_z
    _atom_site_U_iso_or_equiv
    _atom_site_adp_type
    _atom_site_calc_flag
    _atom_site_occupancy
    _atom_site_disorder_assembly
    _atom_site_disorder_group
    Sn Sn1 0.000000 0.500000 0.500000 0.04673(15) Uani d 1 . .
    Cl Cl2 -0.0563(2) 0.39683(16) 0.19228(11) 0.0675(4) Uani d 1 . .
    Cl Cl1B 0.2964(10) 0.7987(8) 0.5355(8) 0.0640(13) Uani d 0.5 A 1
    Cl Cl3B 0.2133(9) 0.3209(8) 0.5250(8) 0.0607(14) Uani d 0.33 A 1
    Cl Cl1A 0.3472(10) 0.7539(8) 0.5316(7) 0.0612(12) Uani d 0.5 A 2
    Cl Cl3A 0.1294(5) 0.2493(4) 0.4986(4) 0.0711(9) Uani d 0.67 A 2
    C C3 0.470(3) 1.475(3) 0.998(2) 0.039(3) Uani d 0.5 B -1
    C C4 0.5060(13) 1.6621(11) 1.1133(9) 0.0462(19) Uani d 0.5 B -1
    H H4 0.465642 1.667299 1.212925 0.055 Uiso calc 0.5 B -1
    C C5 0.5998(16) 1.8390(14) 1.0820(13) 0.062(2) Uani d 0.5 B -1
    H H5 0.618436 1.965008 1.157590 0.074 Uiso calc 0.5 B -1
    N N1 0.666(2) 1.8325(16) 0.9421(16) 0.081(3) Uani d 0.5 B -1
    H H1 0.734961 1.946420 0.927815 0.097 Uiso calc 0.5 B -1
    C C1 0.625(3) 1.6494(18) 0.8222(18) 0.088(5) Uani d 0.5 B -1
    H H1A 0.661958 1.646634 0.721374 0.105 Uiso calc 0.5 B -1
    C C2 0.5291(16) 1.4684(15) 0.8517(10) 0.059(2) Uani d 0.5 B -1
    H H2 0.504299 1.342167 0.772395 0.071 Uiso calc 0.5 B -1
    C C6 0.3621(14) 1.2750(14) 1.0199(13) 0.053(2) Uani d 0.5 B -1
    N N2 0.227(2) 1.1247(14) 0.8868(15) 0.099(4) Uani d 0.5 B -1
    H H2A 0.153059 1.008127 0.895028 0.119 Uiso calc 0.5 B -1
    H H2B 0.211066 1.142421 0.790976 0.119 Uiso calc 0.5 B -1
    N N3 0.397(2) 1.2666(18) 1.1621(18) 0.089(5) Uani d 0.5 B -1
    H H3A 0.329233 1.154902 1.180199 0.106 Uiso calc 0.5 B -1
    H H3B 0.488756 1.372373 1.243683 0.106 Uiso calc 0.5 B -1
    O O1WA 0.0858(13) 1.8847(11) 1.1795(10) 0.069(2) Uani d 0.5 C 1
    H H1WA 0.119362 1.785736 1.167388 0.103 Uiso d 0.5 C 1
    H H1WB 0.101422 1.945036 1.284078 0.103 Uiso d 0.5 C 1
    O O1WB 0.2372(18) 1.8798(12) 1.1997(9) 0.091(3) Uani d 0.5 D 2
    H H1WC 0.297336 1.913349 1.302646 0.137 Uiso d 0.5 D 2
    H H1WD 0.110355 1.828348 1.187657 0.137 Uiso d 0.5 D 2
loop_
    _atom_site_aniso_label
    _atom_site_aniso_U_11
    _atom_site_aniso_U_22
    _atom_site_aniso_U_33
    _atom_site_aniso_U_12
    _atom_site_aniso_U_13
    _atom_site_aniso_U_23
    Sn1 0.0750(3) 0.02256(16) 0.02323(16) 0.00466(17) 0.00409(16) 0.00756(12)
    Cl2 0.1091(10) 0.0438(5) 0.0264(4) 0.0154(6) 0.0077(5) 0.0086(4)
    Cl1B 0.064(3) 0.046(2) 0.0547(17) -0.0007(15) -0.0018(17) 0.0211(17)
    Cl3B 0.067(4) 0.051(3) 0.056(2) 0.025(2) -0.004(2) 0.019(2)
    Cl1A 0.072(3) 0.0429(19) 0.0492(14) 0.0061(14) 0.0161(18) 0.0157(13)
    Cl3A 0.111(3) 0.0488(14) 0.0504(13) 0.0290(14) 0.0200(16) 0.0222(12)
    C3 0.041(10) 0.040(8) 0.038(3) 0.018(7) 0.013(5) 0.018(4)
    C4 0.057(5) 0.041(4) 0.033(3) 0.014(4) 0.012(3) 0.013(3)
    C5 0.058(6) 0.048(5) 0.073(6) 0.019(5) 0.020(5) 0.017(4)
    N1 0.096(9) 0.065(6) 0.116(9) 0.038(6) 0.054(8) 0.064(7)
    C1 0.137(12) 0.087(9) 0.092(9) 0.067(10) 0.081(8) 0.058(8)
    C2 0.083(7) 0.075(6) 0.039(4) 0.053(6) 0.023(4) 0.017(4)
    C6 0.049(6) 0.045(4) 0.064(6) 0.019(4) 0.018(5) 0.020(4)
    N2 0.120(10) 0.042(4) 0.094(8) 0.009(6) 0.017(7) 0.005(5)
    N3 0.094(9) 0.045(6) 0.092(9) -0.005(6) -0.006(7) 0.037(6)
    O1WA 0.094(6) 0.049(4) 0.053(4) 0.014(4) 0.029(4) 0.023(3)
    O1WB 0.133(8) 0.045(4) 0.044(4) -0.006(5) -0.005(5) 0.018(3)
_geom_special_details
;
 All esds (except the esd in the dihedral angle between two l.s. planes)
 are estimated using the full covariance matrix.  The cell esds are taken
 into account individually in the estimation of esds in distances, angles
 and torsion angles; correlations between esds in cell parameters are only
 used when they are defined by crystal symmetry.  An approximate (isotropic)
 treatment of cell esds is used for estimating esds involving l.s. planes.
;
loop_
    _geom_bond_atom_site_label_1
    _geom_bond_atom_site_label_2
    _geom_bond_site_symmetry_2
    _geom_bond_distance
    _geom_bond_publ_flag
    Sn1 Cl2 . 2.4470(10) ?
    Sn1 Cl2 2_566 2.4470(10) ?
    Sn1 Cl1B 2_566 2.371(6) ?
    Sn1 Cl1B . 2.371(6) ?
    Sn1 Cl3B 2_566 2.451(7) ?
    Sn1 Cl3B . 2.451(7) ?
    Sn1 Cl1A . 2.475(7) ?
    Sn1 Cl1A 2_566 2.475(7) ?
    Sn1 Cl3A 2_566 2.402(4) ?
    Sn1 Cl3A . 2.402(4) ?
    C3 C4 . 1.372(15) ?
    C3 C2 . 1.366(15) ?
    C3 C6 . 1.48(2) ?
    C4 C5 . 1.354(10) ?
    C5 N1 . 1.339(11) ?
    N1 C1 . 1.358(12) ?
    C1 C2 . 1.374(12) ?
    C6 N2 . 1.306(14) ?
    C6 N3 . 1.226(16) ?
loop_
    _geom_angle_atom_site_label_1
    _geom_angle_atom_site_label_2
    _geom_angle_atom_site_label_3
    _geom_angle_site_symmetry_1
    _geom_angle_site_symmetry_3
    _geom_angle
    _geom_angle_publ_flag
    Cl2 Sn1 Cl2 . 2_566 180.0 ?
    Cl2 Sn1 Cl3B . 2_566 87.17(16) ?
    Cl2 Sn1 Cl3B 2_566 2_566 92.83(16) ?
    Cl2 Sn1 Cl3B . . 92.83(16) ?
    Cl2 Sn1 Cl3B 2_566 . 87.17(16) ?
    Cl2 Sn1 Cl1A 2_566 . 90.98(14) ?
    Cl2 Sn1 Cl1A . . 89.02(14) ?
    Cl2 Sn1 Cl1A . 2_566 90.98(14) ?
    Cl2 Sn1 Cl1A 2_566 2_566 89.02(14) ?
    Cl1B Sn1 Cl2 . 2_566 89.79(15) ?
    Cl1B Sn1 Cl2 . . 90.21(15) ?
    Cl1B Sn1 Cl2 2_566 . 89.79(15) ?
    Cl1B Sn1 Cl2 2_566 2_566 90.21(15) ?
    Cl1B Sn1 Cl1B 2_566 . 180.0 ?
    Cl1B Sn1 Cl3B . . 87.92(17) ?
    Cl1B Sn1 Cl3B 2_566 . 92.08(17) ?
    Cl1B Sn1 Cl3B 2_566 2_566 87.92(17) ?
    Cl1B Sn1 Cl3B . 2_566 92.08(17) ?
    Cl1B Sn1 Cl1A . 2_566 166.23(14) ?
    Cl1B Sn1 Cl1A 2_566 2_566 13.77(14) ?
    Cl1B Sn1 Cl3A 2_566 2_566 101.89(14) ?
    Cl1B Sn1 Cl3A . 2_566 78.11(14) ?
    Cl3B Sn1 Cl3B . 2_566 180.0 ?
    Cl3B Sn1 Cl1A . 2_566 105.72(16) ?
    Cl3B Sn1 Cl1A 2_566 2_566 74.28(16) ?
    Cl3A Sn1 Cl2 . . 89.55(8) ?
    Cl3A Sn1 Cl2 2_566 . 90.45(8) ?
    Cl3A Sn1 Cl1A . . 88.16(12) ?
    Cl3A Sn1 Cl1A 2_566 . 91.84(12) ?
    Cl3A Sn1 Cl3A 2_566 . 180.0 ?
    C4 C3 C6 . . 123.3(12) ?
    C2 C3 C4 . . 119.7(15) ?
    C2 C3 C6 . . 117.0(12) ?
    C5 C4 C3 . . 120.1(10) ?
    N1 C5 C4 . . 120.0(9) ?
    C5 N1 C1 . . 121.3(9) ?
    N1 C1 C2 . . 119.2(10) ?
    C3 C2 C1 . . 119.5(11) ?
    N2 C6 C3 . . 116.5(11) ?
    N3 C6 C3 . . 118.0(11) ?
    N3 C6 N2 . . 125.4(11) ?
loop_
    _geom_torsion_atom_site_label_1
    _geom_torsion_atom_site_label_2
    _geom_torsion_atom_site_label_3
    _geom_torsion_atom_site_label_4
    _geom_torsion_site_symmetry_1
    _geom_torsion_site_symmetry_2
    _geom_torsion_site_symmetry_3
    _geom_torsion_site_symmetry_4
    _geom_torsion
    _geom_torsion_publ_flag
    C5 N1 C1 C2 . . . . -6(3) no
    C1 N1 C5 C4 . . . . 6(2) no
    N1 C1 C2 C3 . . . . 2(3) no
    C1 C2 C3 C4 . . . . 0(3) no
    C1 C2 C3 C6 . . . . 178.1(16) no
    C6 C3 C4 C5 . . . . -177.7(14) no
    C2 C3 C6 N2 . . . . -42(2) no
    C2 C3 C6 N3 . . . . 142.5(16) no
    C4 C3 C6 N2 . . . . 135.9(17) no
    C4 C3 C6 N3 . . . . -40(3) no
    C2 C3 C4 C5 . . . . 0(3) no
    C3 C4 C5 N1 . . . . -3(2) no
loop_
    _geom_hbond_atom_site_label_D
    _geom_hbond_atom_site_label_H
    _geom_hbond_atom_site_label_A
    _geom_hbond_site_symmetry_A
    _geom_hbond_distance_DH
    _geom_hbond_distance_HA
    _geom_hbond_distance_DA
    _geom_hbond_angle_DHA
    _geom_hbond_publ_flag
    N1 H1 O1WA 2_697 0.86 1.96 2.760(15) 154 yes
    N1 H1 O1WB 2_697 0.86 1.87 2.649(15) 149 yes
    N2 H2A Cl2 2_566 0.86 2.68 3.431(11) 147 yes
    N3 H3A O1WA 1_545 0.86 2.13 2.961(16) 162 yes
    N3 H3A O1WB 1_545 0.86 1.96 2.795(16) 163 yes
    N3 H3B Cl1A 2_677 0.86 2.69 3.093(16) 110 yes
    N3 H3B Cl3B 2_677 0.86 2.56 3.420(16) 175 yes
    O1WA H1WA Cl2 1_566 0.85 2.77 3.415(8) 134 yes
    O1WA H1WB Cl3A 1_576 0.85 2.41 3.154(9) 147 yes
    O1WB H1WC Cl1A 1_566 0.85 2.60 3.305(10) 142 yes
    O1WB H1WC Cl1B 1_566 0.85 2.36 3.085(10) 144 yes
    O1WB H1WC Cl1A 2_687 0.85 2.69 3.251(12) 124 yes
    O1WB H1WC Cl1B 2_687 0.85 2.83 3.396(13) 126 yes
    C1 H1A Cl3A 2_676 0.93 2.67 3.561(17) 161 yes
    C1 H1A Cl3B 2_676 0.93 2.43 3.356(17) 174 yes
    C5 H5 Cl1A 2_687 0.93 2.80 3.674(12) 157 yes
    C5 H5 Cl1B 2_687 0.93 2.56 3.385(12) 149 yes
_shelx_space_group_comment
;
The symmetry employed for this shelxl refinement is uniquely defined
by the following loop, which should always be used as a source of
symmetry information in preference to the above space-group names.
They are only intended as comments.
;
_shelx_hkl_file
;
   3  -1  -1  250.37    7.80
   3  -1  -1  263.27    8.10
  -3   1   1  259.07    7.50
  -3   1   1  254.97    7.50
  -3   1   1  250.17    8.10
   6  -2  -2   -0.30    2.40
   6  -2  -2    2.00    2.90
  -6   2   2    0.20    2.50
  -6   2   2    1.80    1.90
  -6   2   2    0.00    2.20
  -6   2   2    1.10    3.40
  -6   2   2   -0.60    2.90
   9  -3  -3   42.10   78.79
 -11   4   3   -0.90    5.80
 -11   4   3   -5.00    5.80
  11  -4  -3  -59.89   83.59
  -8   3   2    0.10    3.30
  -8   3   2   -1.40    4.70
  -8   3   2    0.50    2.50
  -8   3   2    2.00    5.30
   8  -3  -2  -13.70   78.79
  -5   2   1  233.08    6.80
  -5   2   1  221.88    8.70
  -5   2   1  238.38    8.50
  -5   2   1  240.78    8.60
  -5   2   1  233.18    6.80
   5  -2  -1  228.98    7.90
   5  -2  -1  244.68    8.20
  -2   1   0 3252.67   69.39
   2  -1   0 3710.03   72.49
   2  -1   0 3530.55   70.49
   4  -1  -2  176.08    7.40
   4  -1  -2  181.88    7.80
  -4   1   2  173.18    6.60
  -4   1   2  188.28    7.70
  -4   1   2  183.38    6.60
  -4   1   2  182.48    7.60
  -4   1   2  180.58    7.70
   7  -2  -3   12.70    4.40
   7  -2  -3   17.30    5.00
  -7   2   3   12.90    4.60
  -7   2   3   18.60    6.50
  -7   2   3   15.90    6.40
  -7   2   3   12.30    4.10
  10  -3  -4  -29.50   58.59
 -10   3   4   -2.80    5.00
 -10   3   4   -1.20    6.10
 -10   4   2   -0.30    3.20
 -10   4   2   -4.40    4.90
 -10   4   2   -2.30    4.60
  10  -4  -2   -3.10   94.79
  -7   3   1   17.60    3.70
  -7   3   1   23.80    6.00
  -7   3   1   18.10    4.20
  -7   3   1   25.80    6.10
   7  -3  -1  -11.80   53.29
  -4   2   0 1577.14   34.30
  -4   2   0 1601.94   33.20
  -4   2   0 1650.43   33.30
   4  -2   0 1561.14   33.20
   4  -2   0 1585.34   33.30
  -2   0   2   90.69    4.30
   5  -1  -3  230.58   10.00
   5  -1  -3  249.97   10.80
  -5   1   3  254.07   11.00
  -5   1   3  250.47   10.90
  -5   1   3  248.98   10.70
  -5   1   3  246.38   10.10
  -5   1   3  257.47    9.90
  -5   1   3  244.38   10.60
   8  -2  -4    7.20    4.70
  -8   2   4    5.50    5.20
  -8   2   4    8.20    6.50
  -8   2   4    9.10    4.40
  11  -3  -5  -12.00   76.69
 -11   3   5   -2.40    6.70
 -11   3   5    1.10    6.90
  -9   4   1   -2.00    4.80
  -9   4   1    0.40    6.80
  -9   4   1    1.30    4.50
  -9   4   1    3.10    3.10
   9  -4  -1   -2.70   46.30
  -6   3   0   84.99    5.60
  -6   3   0   81.49    5.40
   6  -3   0   -1.20   48.10
  -3   2  -1 1355.46   28.90
  -3   2  -1 1410.56   27.90
  -3   2  -1 1318.07   27.70
  -3   2  -1 1326.27   30.70
   3  -2   1 1352.06   28.30
   3  -2   1 1365.16   28.50
   3   0  -3  395.96   13.20
   3   0  -3  367.16   11.30
  -3   0   3  381.96   12.10
  -3   0   3  400.26   13.20
  -3   0   3  370.26   12.70
  -3   0   3  396.86   12.80
  -3   0   3  388.46   12.40
  -3   0   3  373.06   12.30
  -3   0   3  397.76   12.90
   6  -1  -4   84.99    7.30
   6  -1  -4   75.29    6.70
  -6   1   4   91.49    8.00
  -6   1   4   83.29    6.50
  -6   1   4   89.79    7.60
  -6   1   4   81.29    6.80
  -6   1   4   81.79    8.20
   9  -2  -5    0.20    4.70
   9  -2  -5   -7.40   77.89
  -9   2   5    1.90    6.40
  -9   2   5   -3.10    5.00
  11  -5  -1   58.49   99.89
   8  -4   0   33.20   69.09
  -5   3  -1   83.89    4.60
  -5   3  -1   83.79    4.60
   5  -3   1   76.49    3.70
  -2   2  -2  990.50   21.00
  -2   2  -2  996.30   22.30
  -2   2  -2  951.20   23.20
  -2   2  -2  985.00   21.80
  -2   2  -2  993.90   22.20
   2  -2   2  932.81   21.70
   2  -2   2  969.10   22.20
   2  -2   2  973.30   22.20
   1   1  -3  530.35   15.30
   1   1  -3  541.45   13.90
   1   1  -3  543.95   15.00
   1   1  -3  536.75   15.20
   1   1  -3  541.05   14.50
   1   1  -3  535.55   15.40
  -1  -1   3  527.95   15.30
  -1  -1   3  505.65   13.50
  -1  -1   3  512.15   14.80
  -1  -1   3  540.15   14.80
  -1  -1   3  523.05   15.00
   4   0  -4  568.64   18.90
  -4   0   4  573.94   18.90
  -4   0   4  589.74   18.20
  -4   0   4  568.54   17.80
  -4   0   4  592.64   19.20
  -4   0   4  606.64   18.50
  -4   0   4  592.04   19.00
  -4   0   4  582.44   18.40
   7  -1  -5   39.50    8.20
  -7   1   5   49.20    9.80
  -7   1   5   41.10   10.20
  10  -2  -6  102.49  105.79
 -10   5   0   -0.60    3.00
 -10   5   0    6.30    5.90
 -10   5   0    2.50    6.00
  10  -5   0  -43.10   49.70
  -7   4  -1   28.00    4.70
  -7   4  -1   36.80    5.30
  -7   4  -1   31.40    7.00
  -7   4  -1   34.50    7.20
   7  -4   1    0.50   68.59
  -4   3  -2    6.00    2.60
  -4   3  -2   -1.80    2.10
  -4   3  -2    1.80    2.60
   4  -3   2    1.20    1.90
   4  -3   2    1.20    2.00
   4  -3   2   -9.40   28.30
  -1   2  -3  961.40   23.30
  -1   2  -3  936.81   20.50
  -1   2  -3  940.81   22.70
  -1   2  -3  930.31   23.60
  -1   2  -3  976.10   23.30
  -1   2  -3  950.10   23.10
  -1   2  -3  917.31   22.30
  -1   2  -3  979.00   22.80
   1  -2   3  934.91   23.30
   1  -2   3  919.71   23.00
   1  -2   3  920.41   21.90
   1  -2   3  941.91   20.70
   2   1  -4 3974.70   82.79
   2   1  -4 3628.94   81.79
   2   1  -4 3918.61   83.49
  -2  -1   4 3976.20   80.99
  -2  -1   4 3999.50   83.09
  -2  -1   4 4163.88   82.49
  -2  -1   4 3877.61   82.69
  -2  -1   4 4042.80   83.79
  -2  -1   4 3933.41   82.39
  -2  -1   4 3918.61   82.39
   5   0  -5   52.69    6.40
  -5   0   5   60.29    5.80
  -5   0   5   54.59    6.50
  -5   0   5   57.39    6.60
  -5   0   5   55.79    6.00
  -5   0   5   53.69    6.50
   8  -1  -6    5.10    6.20
  -8   1   6   -4.60    5.60
  -8   1   6   -0.20    5.60
  -9   5  -1   -3.70    6.20
  -9   5  -1    3.70    5.30
  -9   5  -1    2.00    3.00
  -9   5  -1    3.10    5.60
   9  -5   1   18.40   53.79
  -6   4  -2   43.80    4.70
  -6   4  -2   42.20    3.80
  -6   4  -2   39.90    4.90
  -6   4  -2   40.00    3.40
   6  -4   2   -1.20   42.80
  -3   3  -3 1066.19   25.70
  -3   3  -3 1031.70   25.30
  -3   3  -3 1078.59   25.30
  -3   3  -3 1026.90   25.30
  -3   3  -3 1050.09   27.00
  -3   3  -3 1012.70   24.20
  -3   3  -3 1092.99   24.60
   3  -3   3 1009.90   25.00
   3  -3   3 1046.50   24.70
   0   2  -4  830.92   22.90
   0   2  -4  837.82   22.90
   0   2  -4  827.42   22.10
   0   2  -4  848.12   22.50
   0   2  -4  876.01   22.60
   0   2  -4  850.61   23.00
   0   2  -4  855.41   19.90
   0  -2   4  859.31   19.80
   0  -2   4  855.31   23.00
   0  -2   4  841.12   22.60
   0  -2   4  818.32   22.30
   0  -2   4  847.72   22.20
   3   1  -5  787.72   24.10
   3   1  -5  711.33   21.80
   3   1  -5  797.72   23.40
  -3  -1   5  767.22   23.40
  -3  -1   5  764.62   23.00
  -3  -1   5  756.52   23.70
  -3  -1   5  769.72   21.80
  -3  -1   5  771.62   22.70
  -3  -1   5  784.32   22.80
  -3  -1   5  780.32   23.70
   6   0  -6   47.60   10.20
  -6   0   6   29.20    8.60
  -6   0   6   42.70    9.40
   9  -1  -7   -4.80    6.10
  -9   1   7   -0.90    6.80
  11  -6   1   43.10   76.79
  -8   5  -2    1.90    4.90
  -8   5  -2    1.00    2.90
  -8   5  -2    5.70    5.80
  -8   5  -2    0.60    5.70
  -8   5  -2    0.80    4.60
   8  -5   2   -0.70   60.69
  -5   4  -3  119.99    6.50
  -5   4  -3  126.19    6.10
  -5   4  -3  111.49    7.90
  -5   4  -3  114.39    8.70
  -5   4  -3  126.19    7.20
  -5   4  -3  120.09    7.10
   5  -4   3  119.09    5.70
   5  -4   3  117.19    5.70
   5  -4   3   18.60   31.40
  -2   3  -4 3950.00   80.79
  -2   3  -4 3819.92   81.59
  -2   3  -4 3822.22   80.59
  -2   3  -4 3819.42   80.09
  -2   3  -4 3778.32   76.69
  -2   3  -4 3822.72   80.19
  -2   3  -4 3680.43   79.39
  -2   3  -4 4027.50   81.49
  -2   3  -4 3936.21   80.19
   2  -3   4 3859.91   77.59
   2  -3   4 3744.23   79.59
   2  -3   4 3799.52   80.29
   1   2  -5   46.30    5.20
   1   2  -5   60.89    8.10
   1   2  -5   48.80    5.00
   1   2  -5   54.49    4.30
   1   2  -5   53.59    5.40
   1   2  -5   48.10    4.50
  -1  -2   5   44.60    5.40
  -1  -2   5   54.99    4.80
  -1  -2   5   48.50    4.90
  -1  -2   5   52.29    5.00
  -1  -2   5   52.19    4.00
   4   1  -6   -0.30    3.70
  -4  -1   6    3.60    4.20
  -4  -1   6    2.40    3.70
  -4  -1   6    1.80    3.90
  -4  -1   6    2.30    4.50
   7   0  -7   18.20    9.00
  -7   0   7   12.20    7.80
  -7   0   7   21.00    8.50
  10  -1  -8    3.90    7.20
 -10   6  -2    1.20    6.60
 -10   6  -2   -3.70    5.40
 -10   6  -2   -0.50    3.10
  10  -6   2   -5.70   49.80
  -7   5  -3    3.00    5.00
  -7   5  -3   11.70    6.20
  -7   5  -3    6.40    3.70
  -7   5  -3    5.50    4.80
  -7   5  -3   17.40    7.70
   7  -5   3  -13.50   30.30
  -4   4  -4  179.68    8.70
  -4   4  -4  184.48   10.20
  -4   4  -4  205.08    9.80
  -4   4  -4  195.68    8.70
  -4   4  -4  184.68    9.00
  -4   4  -4  176.18    8.70
   4  -4   4  180.38    8.00
   4  -4   4  170.48    8.10
  -1   3  -5  388.16   11.30
  -1   3  -5  395.76   14.40
  -1   3  -5  393.76   15.00
  -1   3  -5  399.96   15.20
  -1   3  -5  389.06   14.00
  -1   3  -5  405.06   14.80
   1  -3   5  387.46   11.20
   1  -3   5  401.26   11.10
   1  -3   5  389.16   14.50
   1  -3   5  375.56   13.90
   1  -3   5  390.16   13.20
   2   2  -6  558.14   19.70
   2   2  -6  546.75   20.30
  -2  -2   6  539.55   20.20
  -2  -2   6  575.24   17.30
  -2  -2   6  555.54   19.60
  -2  -2   6  548.75   19.00
   5   1  -7   75.29   12.50
  -5  -1   7   77.49   12.70
  -5  -1   7   72.29   12.40
  -5  -1   7   73.09   12.40
   8   0  -8   -4.40    6.70
  -8   0   8   -0.20    6.90
  -9   6  -3    4.50    4.00
  -9   6  -3    5.40    5.90
  -9   6  -3    1.90    6.40
   9  -6   3   -6.50   46.30
  -6   5  -4   58.99    5.60
  -6   5  -4   72.49    7.00
  -6   5  -4   70.99    8.00
  -6   5  -4   53.39    6.50
  -6   5  -4   69.49    7.10
   6  -5   4   59.79    4.90
   6  -5   4  -44.40   63.09
   6  -5   4   61.59    4.70
  -3   4  -5  146.89    9.00
  -3   4  -5  139.49    8.30
  -3   4  -5  143.79    8.50
  -3   4  -5  139.49    8.30
  -3   4  -5  144.29    9.40
  -3   4  -5  150.38    8.50
  -3   4  -5  145.79    8.40
  -3   4  -5  147.19    8.50
  -3   4  -5  138.79    6.30
   3  -4   5  146.49    8.00
   3  -4   5  133.79    8.10
   0   3  -6   50.29    8.70
   0   3  -6   42.80    8.10
   0   3  -6   51.19    8.00
   0   3  -6   35.70    6.70
   0   3  -6   28.70    3.30
   0   3  -6   37.20    6.50
   0  -3   6   43.50    7.50
   0  -3   6   53.69    9.70
   0  -3   6   30.10    4.30
   0  -3   6   30.00    3.30
   3   2  -7  350.06   16.40
   3   2  -7  362.76   17.50
  -3  -2   7  384.66   17.20
  -3  -2   7  361.66   17.40
   6   1  -8   42.50   11.20
  -6  -1   8   55.69   12.70
   9   0  -9   10.10    9.00
  11  -7   3    8.90   99.79
  -8   6  -4    4.60    6.60
  -8   6  -4    9.40    6.50
  -8   6  -4    4.30    6.10
   8  -6   4   11.30   56.49
  -5   5  -5  115.29    8.50
  -5   5  -5  121.89    7.40
  -5   5  -5  120.99    9.00
  -5   5  -5  114.89    8.00
  -5   5  -5  108.19    8.30
  -5   5  -5  122.29    9.00
  -5   5  -5  114.99    9.30
   5  -5   5  119.69    7.70
   5  -5   5  115.29    7.30
  -2   4  -6   65.19    6.30
  -2   4  -6   65.09    6.80
  -2   4  -6   68.79    7.20
  -2   4  -6   72.59    6.70
  -2   4  -6   64.19    6.50
  -2   4  -6   67.79    4.40
  -2   4  -6   77.89    6.70
   2  -4   6   67.49    4.40
   2  -4   6   63.09    6.60
   1   3  -7  392.96   17.20
   1   3  -7  369.86   17.10
   1   3  -7  378.86   16.90
  -1  -3   7  394.06   17.60
  -1  -3   7  388.26   13.40
   4   2  -8  154.88   12.30
  -4  -2   8  155.58   12.50
  -4  -2   8  154.38   12.10
   7   1  -9    3.70    7.50
 -10   7  -4    2.30    6.20
 -10   7  -4   -1.00    6.50
  10  -7   4  -57.29   89.59
  -7   6  -5    1.90    5.50
  -7   6  -5    5.10    6.20
  -7   6  -5    0.70    4.00
  -7   6  -5    3.80    5.70
   7  -6   5  -29.00   45.20
  -4   5  -6   96.19    9.00
  -4   5  -6   80.49    5.30
  -4   5  -6   85.79    7.70
  -4   5  -6   77.59    8.30
  -4   5  -6   91.69    7.70
  -4   5  -6   87.29    8.30
   4  -5   6   80.19    7.50
  -1   4  -7  402.26   17.90
  -1   4  -7  390.06   12.70
  -1   4  -7  413.06   17.00
  -1   4  -7  418.26   17.90
  -1   4  -7  397.66   17.50
   1  -4   7  402.06   11.80
   1  -4   7  394.26   17.40
   2   3  -8  417.46   19.00
   2   3  -8  432.86   20.10
  -2  -3   8  404.06   19.60
   5   2  -9   75.29   13.70
   8   1 -10    0.00    8.40
  -9   7  -5   -2.30    6.60
  -9   7  -5   -5.50    5.20
  -6   6  -6    4.90    5.50
  -6   6  -6    6.90    6.10
  -6   6  -6    3.60    6.00
  -6   6  -6    6.70    6.60
   6  -6   6    4.90    4.40
  -3   5  -7  171.88   12.00
  -3   5  -7  163.28   11.60
  -3   5  -7  151.78   10.50
  -3   5  -7  170.18    7.40
   3  -5   7  158.98   10.60
   0   4  -8 1155.98   36.00
   0   4  -8 1150.78   36.10
   0   4  -8 1130.39   35.80
   0  -4   8 1121.69   26.40
   0  -4   8 1148.79   35.80
   0  -4   8 1112.69   28.50
   3   3  -9   17.80    7.40
   3   3  -9    7.60    6.20
  -3  -3   9    9.40    6.70
   6   2 -10    1.50    7.10
  -8   7  -6   -1.70    6.20
  -8   7  -6   -2.80    6.10
  -5   6  -7  117.09   18.00
  -5   6  -7   62.59    8.00
  -5   6  -7   61.39    8.80
   5  -6   7   68.69    7.70
  -2   5  -8  151.38   11.70
  -2   5  -8  120.89    9.20
  -2   5  -8  128.39   10.00
  -2   5  -8  137.39   11.20
   2  -5   8  128.29   10.50
   1   4  -9  174.38   13.40
   1   4  -9  187.68   13.50
  -1  -4   9  182.38   13.90
   4   3 -10   31.70   11.00
  -4  -3  10   23.70   10.70
   7   2 -11   -2.40    7.40
  -7   7  -7    7.30    8.10
  -7   7  -7    5.40    6.00
  -7   7  -7   12.90    7.90
  -4   6  -8  156.88   12.00
  -4   6  -8  174.18   13.40
  -4   6  -8  193.18   14.50
   4  -6   8  177.48   12.20
  -1   5  -9   81.99   14.60
  -1   5  -9   90.89   16.20
   1  -5   9   95.89   15.70
   2   4 -10    0.40    5.60
   2   4 -10   -0.70    4.50
  -2  -4  10    7.40    6.50
   5   3 -11   60.39   14.90
  -6   7  -8   22.70    9.80
  -6   7  -8   25.40    8.80
   6  -7   8   26.50    7.70
  -3   6  -9   83.49   10.50
  -3   6  -9   82.79    9.90
   3  -6   9   78.19    9.60
   0   5 -10   70.89    9.60
   0  -5  10  131.89   19.00
   3   4 -11   34.20   10.80
  -3  -4  11   29.40   10.50
   6   3 -12   13.60   10.20
  -8   8  -8    2.90    6.10
  -8   8  -8    0.10    7.40
  -5   7  -9   18.30    9.40
   5  -7   9   19.30    8.00
   2  -6  10   40.30   10.80
  -1  -5  11  132.89   19.40
   4   4 -12   40.50   11.50
  -7   8  -9    6.40    9.00
   4  -7  10   17.20    8.70
   1  -6  11  119.99   19.30
  -2  -5  12  129.29   20.50
   6  -8  10    9.90    6.70
   3  -7  11   75.99   14.80
   0  -6  12   68.29   14.30
   2  -7  12   95.59   17.40
  -1  -6  13   10.60    7.70
   1  -7  12  107.19   18.50
   4  -8  11    9.20    7.30
  -1  -6  12   67.59   14.70
   2  -7  11  105.79   17.80
   5  -8  10    6.00    6.50
  -5   8 -10    2.50   10.50
  -3  -5  12  109.69   18.10
   0  -6  11   39.50   12.30
   3  -7  10   30.70   10.20
   6  -8   9    8.90    6.10
  -6   8  -9    8.40    8.70
   5   4 -12   14.30    9.90
  -2  -5  11   69.99   14.40
   1  -6  10   12.30    7.30
  -1   6 -10   13.80    8.00
   4  -7   9   13.20    7.00
  -4   7  -9   17.90    9.20
  -7   8  -8    9.00    8.50
  -7   8  -8    5.60    6.50
   4   4 -11   43.20   11.60
  -1  -5  10   59.59   13.30
   1   5 -10   64.59   13.90
   2  -6   9   72.19   13.00
  -2   6  -9   76.79   14.60
  -2   6  -9   59.59   13.90
   5  -7   8   15.20    6.60
  -5   7  -8   13.80    6.80
  -5   7  -8   15.20    8.70
  -5   7  -8   20.50   10.00
  -8   8  -7    4.10    6.20
  -8   8  -7   -0.20    6.90
   6   3 -11    4.60    8.00
  -3  -4  10   13.40    7.90
   3   4 -10   23.30    9.30
   0  -5   9  187.08   14.00
   0   5  -9  194.28   14.10
   0   5  -9  212.48   20.70
   3  -6   8  158.58   11.70
  -3   6  -8  159.28   11.80
  -3   6  -8  140.19   11.80
  -3   6  -8  168.38   13.10
   6  -7   7    2.80    4.40
  -6   7  -7    1.70    5.20
  -6   7  -7    3.60    6.00
  -6   7  -7    0.10    6.30
  -9   8  -6   -4.10    5.70
  -9   8  -6    1.20    5.90
   5   3 -10   35.30   10.60
  -2  -4   9   55.59   12.30
   2   4  -9   44.60   10.80
   2   4  -9   51.39   10.90
   1  -5   8  210.58    8.70
   1  -5   8  211.08   13.50
  -1   5  -8  207.78   13.80
  -1   5  -8  210.68   18.10
  -1   5  -8  213.88   13.90
   4  -6   7   91.39    8.40
  -4   6  -7   92.39    9.70
  -4   6  -7   93.19    9.70
  -4   6  -7   95.79    8.90
  -7   7  -6    2.70    6.90
  -7   7  -6   12.60    7.00
  -7   7  -6   11.70    7.20
 -10   8  -5   -8.70    6.70
   7   2 -10   -8.20    6.20
  -4  -3   9  122.09   12.50
   4   3  -9  127.69   12.40
  -1  -4   8  653.33   25.30
  -1  -4   8  630.84   19.00
   1   4  -8  608.54   24.40
   1   4  -8  654.93   25.60
   1   4  -8  632.84   24.60
   2  -5   7    8.70    5.30
   2  -5   7    3.40    2.30
  -2   5  -7    6.80    4.20
  -2   5  -7    6.50    5.80
  -2   5  -7    4.50    2.70
  -2   5  -7    6.50    5.10
   5  -6   6   28.90    6.90
  -5   6  -6   29.20    8.50
  -5   6  -6   26.80    7.20
  -5   6  -6   41.00   10.70
  -5   6  -6   36.30    8.40
  -8   7  -5    1.80    5.80
  -8   7  -5    4.50    6.80
  -8   7  -5    4.10    5.00
   6   2  -9   29.80   10.90
  -3  -3   8  134.39   11.60
   3   3  -8  120.49   10.50
   3   3  -8  128.49   11.50
   0  -4   7  538.75   21.30
   0  -4   7  576.24   16.10
   0  -4   7  559.84   16.10
   0   4  -7  547.15   21.50
   0   4  -7  581.74   22.10
   0   4  -7  555.44   21.70
   0   4  -7  582.04   20.70
   3  -5   6   12.10    3.60
   3  -5   6    9.60    4.60
  -3   5  -6   13.30    6.10
  -3   5  -6   15.70    3.10
  -3   5  -6    8.70    4.30
  -3   5  -6    8.60    4.40
  -3   5  -6   13.30    5.80
  -3   5  -6    8.80    4.80
   6  -6   5   14.90    4.00
   6  -6   5   21.20    4.40
  -6   6  -5   18.10    6.20
  -6   6  -5   15.90    7.60
  -6   6  -5   18.00    7.00
  -6   6  -5   16.80    6.20
  -6   6  -5   19.90    7.20
  -6   6  -5   18.90    7.10
   9  -7   4   56.69   73.19
   8   1  -9   -2.30    7.70
   5   2  -8  143.89   12.70
  -2  -3   7   84.29   12.60
  -2  -3   7   38.80    4.50
  -2  -3   7   70.69   10.90
   2   3  -7   55.99   10.20
   2   3  -7   40.40    5.80
   2   3  -7   66.69   11.80
   1  -4   6  103.09    7.60
   1  -4   6  114.19    5.90
   1  -4   6  110.39    8.30
  -1   4  -6  110.99    8.50
  -1   4  -6  120.29    5.40
  -1   4  -6  120.59    8.00
  -1   4  -6  110.89    8.60
  -1   4  -6  113.69    8.10
  -1   4  -6  106.09    8.10
   4  -5   5  197.58    9.60
   4  -5   5  193.68    9.20
  -4   5  -5  214.28    8.00
  -4   5  -5  199.88   10.60
  -4   5  -5  206.08   11.10
  -4   5  -5  207.48   10.30
  -4   5  -5  201.18   11.70
  -4   5  -5  196.18   10.20
  -4   5  -5  199.28   10.40
   7  -6   4  -17.00   74.99
  -7   6  -4    9.40    4.50
  -7   6  -4    8.30    6.10
  -7   6  -4    8.20    5.60
  -7   6  -4    3.10    4.80
  -7   6  -4    7.70    6.20
  10  -7   3  -13.80   73.69
 -10   7  -3   -0.10    3.70
 -10   7  -3    2.30    6.90
 -10   7  -3   -0.50    5.50
   7   1  -8    1.20    6.80
  -4  -2   7   86.39   13.80
  -4  -2   7   80.79   13.10
   4   2  -7   76.19   12.90
  -1  -3   6  181.68    7.80
  -1  -3   6  184.38   10.90
   1   3  -6  177.48   10.60
   1   3  -6  179.38    9.70
   1   3  -6  177.98   10.70
   1   3  -6  194.28   10.90
   2  -4   5  330.77   12.70
   2  -4   5  356.56   11.60
   2  -4   5  339.47   13.40
  -2   4  -5  361.16   13.70
  -2   4  -5  351.46   14.20
  -2   4  -5  357.66   13.30
  -2   4  -5  352.76   13.60
  -2   4  -5  340.07   14.40
  -2   4  -5  361.06    9.80
  -2   4  -5  335.47   13.50
   5  -5   4  234.18    8.70
   5  -5   4  239.18    8.60
   5  -5   4   20.80   72.89
  -5   5  -4  229.88   10.60
  -5   5  -4  232.78   11.00
  -5   5  -4  238.88   10.00
  -5   5  -4  233.28   12.00
  -5   5  -4  229.38   10.10
   8  -6   3   -7.60   56.79
  -8   6  -3    3.60    5.40
  -8   6  -3   -1.00    4.20
  -8   6  -3   -0.40    3.10
  -8   6  -3    3.80    5.40
  11  -7   2  -85.49   55.39
 -11   7  -2    1.10    6.00
 -11   7  -2    0.10    3.50
 -11   7  -2   -0.20    7.00
   9   0  -8   -1.60    7.10
  -6  -1   7   30.00    9.90
   6   1  -7   43.80   10.40
  -3  -2   6  130.19    9.30
  -3  -2   6  134.59    9.90
  -3  -2   6  135.59    9.10
   3   2  -6  129.99    8.60
   3   2  -6  134.69   10.00
   0  -3   5  374.66   14.70
   0  -3   5  388.46   13.70
   0  -3   5  386.06   11.00
   0  -3   5  389.66   13.70
   0   3  -5  376.26   14.70
   0   3  -5  389.36   14.00
   0   3  -5  399.16   11.30
   0   3  -5  380.16   14.80
   0   3  -5  382.56   14.20
   0   3  -5  385.46   14.20
   0   3  -5  385.66   15.00
   3  -4   4  479.35   14.80
   3  -4   4  461.95   14.20
   3  -4   4  466.25   14.70
  -3   4  -4  450.65   14.90
  -3   4  -4  490.05   15.80
  -3   4  -4  481.15   14.50
  -3   4  -4  450.25   16.30
  -3   4  -4  466.15   15.10
  -3   4  -4  477.25   12.50
  -3   4  -4  461.65   14.50
  -3   4  -4  467.05   15.00
   6  -5   3   15.00   56.29
  -6   5  -3   34.30    4.70
  -6   5  -3   73.29   11.40
  -6   5  -3   29.20    4.10
  -6   5  -3   35.00    3.50
  -6   5  -3   36.10    5.00
   9  -6   2  -10.70   43.60
  -9   6  -2   -0.60    6.40
  -9   6  -2   -4.40    4.70
  -9   6  -2    1.10    5.50
  -9   6  -2    0.50    3.30
  -8   0   7   -6.00    6.20
   8   0  -7    1.70    6.60
  -5  -1   6    3.20    4.20
  -5  -1   6    6.10    5.30
  -5  -1   6    1.40    4.00
   5   1  -6    4.00    4.50
  -2  -2   5 1556.14   39.10
  -2  -2   5 1562.54   39.60
  -2  -2   5 1592.54   36.80
  -2  -2   5 1566.14   41.60
  -2  -2   5 1575.34   40.40
  -2  -2   5 1688.43   43.80
   2   2  -5 1579.14   40.60
   2   2  -5 1602.14   40.00
   1  -3   4 1913.61   40.70
   1  -3   4 1855.81   41.50
   1  -3   4 1867.41   43.90
   1  -3   4 1854.61   43.40
  -1   3  -4 1858.41   43.50
  -1   3  -4 1887.51   42.70
  -1   3  -4 1924.61   44.30
  -1   3  -4 1973.30   43.30
  -1   3  -4 1937.11   43.30
  -1   3  -4 1907.11   39.00
  -1   3  -4 1922.11   43.90
   4  -4   3   14.90   44.50
   4  -4   3   24.20    3.10
   4  -4   3   37.80    4.80
  -4   4  -3   45.50    7.90
  -4   4  -3   19.50    2.30
  -4   4  -3   28.80    4.50
  -4   4  -3   21.20    3.00
  -4   4  -3   23.40    3.10
  -4   4  -3   24.90    3.40
   7  -5   2   -2.30   31.20
  -7   5  -2   -0.10    2.30
  -7   5  -2    0.00    3.20
  -7   5  -2   -3.70    4.40
  -7   5  -2    0.40    2.70
  -7   5  -2    1.60    4.60
  10  -6   1   12.90   48.90
 -10   6  -1   -5.30    5.20
 -10   6  -1    2.10    3.40
 -10   6  -1    0.00    5.40
 -10   1   7    5.20    8.50
  10  -1  -7   -1.00    5.90
  -7   0   6    0.00    6.10
  -7   0   6   -1.20    4.80
   7   0  -6   -0.40    5.90
  -4  -1   5   77.79    6.60
  -4  -1   5   72.19    7.10
  -4  -1   5   67.59    6.60
  -4  -1   5   76.69    7.10
   4   1  -5   70.89    5.70
   4   1  -5   72.19    7.20
  -1  -2   4 1720.73   37.10
  -1  -2   4 1637.34   39.40
  -1  -2   4 1703.63   40.20
  -1  -2   4 1861.71   42.60
  -1  -2   4 1666.13   40.50
   1   2  -4 1713.83   40.60
   1   2  -4 1657.03   40.20
   1   2  -4 1783.12   39.70
   1   2  -4 1704.83   40.60
   1   2  -4 1728.03   40.00
   2  -3   3 1949.20   42.70
   2  -3   3 1920.41   42.90
   2  -3   3 1997.50   42.90
  -2   3  -3 2028.90   42.40
  -2   3  -3 1999.40   43.40
  -2   3  -3 2022.40   40.50
  -2   3  -3 1956.60   42.30
  -2   3  -3 2004.90   43.50
  -2   3  -3 2050.59   43.60
  -2   3  -3 2036.60   43.10
  -2   3  -3 1990.30   44.70
   5  -4   2   -3.90   38.50
  -5   4  -2   29.10    4.50
  -5   4  -2   29.00    6.60
  -5   4  -2   39.00    5.20
   8  -5   1  -30.20   50.79
  -8   5  -1   -4.10    4.60
  -8   5  -1   -0.50    2.50
  -8   5  -1   -2.10    3.70
  -8   5  -1    1.60    5.80
  11  -6   0   -4.80   63.39
 -11   6   0    4.60    6.00
 -11   6   0    1.50    7.20
 -11   6   0    5.70    4.30
  -9   1   6    0.90    6.30
  -9   1   6    2.00    6.50
   9  -1  -6    2.00    6.00
  -6   0   5   56.19    6.80
  -6   0   5   56.89    7.50
   6   0  -5   59.49    7.50
  -3  -1   4 1840.82   43.10
  -3  -1   4 1847.52   42.20
  -3  -1   4 1842.92   43.40
  -3  -1   4 1872.61   44.50
  -3  -1   4 1874.01   44.00
  -3  -1   4 1809.62   43.80
   3   1  -4 1840.92   44.40
   3   1  -4 1835.02   42.60
   3   1  -4 1841.92   43.90
   0  -2   3  230.48    8.90
   0  -2   3  236.38    8.80
   0  -2   3  232.08    9.10
   0  -2   3  238.88    8.50
   0  -2   3  243.38    6.70
   0   2  -3  231.78    8.60
   0   2  -3  238.38    9.10
   0   2  -3  231.88    8.90
   0   2  -3  240.18    8.60
   0   2  -3  225.58    8.40
   0   2  -3  239.68    6.80
   0   2  -3  234.28    9.20
   3  -3   2  402.26   10.50
   3  -3   2  429.56   13.10
   3  -3   2  399.56   10.40
  -3   3  -2  411.06   14.00
  -3   3  -2  399.96   10.40
  -3   3  -2  414.46   10.70
  -3   3  -2  410.06   12.70
  -3   3  -2  393.06   11.10
   6  -4   1  -75.89   59.19
   9  -5   0   -7.50   57.39
  -9   5   0   -5.30    5.50
  -9   5   0   -1.30    4.70
  -9   5   0   -0.80    2.40
  -9   5   0   -1.00    3.10
 -11   2   6    4.70    8.00
  11  -2  -6    2.90    4.70
  11  -2  -6   10.70   80.99
  -8   1   5    1.60    5.30
  -8   1   5   -2.30    5.60
   8  -1  -5   -0.10    4.80
  -5   0   4   69.79    6.80
  -5   0   4   69.39    5.80
  -5   0   4   69.89    6.20
  -5   0   4   63.39    6.30
  -5   0   4   72.69    7.40
   5   0  -4   68.79    6.80
  -2  -1   3 1489.95   34.80
  -2  -1   3 1477.15   35.10
  -2  -1   3 1482.85   34.60
  -2  -1   3 1549.64   34.40
  -2  -1   3 1534.95   34.30
  -2  -1   3 1447.46   34.60
  -2  -1   3 1509.05   33.50
   2   1  -3 1465.35   34.20
   2   1  -3 1494.65   35.30
   2   1  -3 1464.45   34.70
   1  -2   2  250.37    7.70
   1  -2   2  249.58    7.90
   1  -2   2  245.98    6.70
   1  -2   2  244.18    7.40
  -1   2  -2  250.47    5.90
  -1   2  -2  258.77    7.60
  -1   2  -2  221.18    7.00
  -1   2  -2  240.98    8.30
  -1   2  -2  258.87    7.90
  -1   2  -2  240.68    7.50
   4  -3   1  -15.70   32.10
   7  -4   0  -15.70   69.49
  -7   4   0   51.69    7.20
  -7   4   0   31.90    4.50
  10  -5  -1  -18.40   52.09
 -10   5   1    2.30    3.10
 -10   5   1   -0.90    4.00
 -10   5   1   -0.10    5.40
 -10   2   5   -3.80    6.20
 -10   2   5   -0.90    6.90
  10  -2  -5   21.40  106.89
  10  -2  -5   -1.70    4.40
  -7   1   4   18.20    7.50
  -7   1   4   10.10    5.60
  -7   1   4   12.30    4.70
   7  -1  -4    9.30    5.30
  -4   0   3  107.19    7.00
  -4   0   3   99.79    6.90
  -4   0   3  103.29    6.70
  -4   0   3  102.69    6.00
  -4   0   3  104.19    6.60
  -4   0   3  108.69    6.40
   4   0  -3  106.79    7.10
   2  -2   1 2511.55   51.29
   2  -2   1 2549.24   51.39
  -2   2  -1 2605.54   52.59
  -2   2  -1 2686.03   53.49
  -2   2  -1 2633.34   51.29
   5  -3   0  -13.10   30.40
   8  -4  -1  -41.30   67.79
  -8   4   1    3.00    2.70
  -8   4   1    0.30    2.10
  -8   4   1    1.80    4.30
  -8   4   1   -1.00    4.80
  11  -5  -2  -32.00  101.39
 -11   5   2   -0.10    6.00
 -11   5   2   -3.40    5.10
  -9   2   4    3.80    5.80
  -9   2   4    4.20    6.40
   9  -2  -4   -1.30    4.30
  -6   1   3   39.70    8.50
  -6   1   3   38.00    7.10
  -6   1   3   36.70    7.80
  -6   1   3   45.70    8.80
  -6   1   3   36.00    6.20
   6  -1  -3   30.20    6.50
   6  -1  -3   24.10    6.10
  -3   0   2  439.46   13.50
  -3   0   2  445.66   12.90
  -3   0   2  453.25   13.80
  -3   0   2  460.85   13.50
  -3   0   2  455.85   12.90
   3   0  -2  463.15   14.00
   3   0  -2  445.36   12.20
   0  -1   1  642.74   14.20
  -3   2   0 1064.09   22.10
  -3   2   0 1054.29   25.20
   6  -3  -1  -33.90   45.00
   9  -4  -2  -42.80   48.30
  -9   4   2   -1.00    2.40
  -9   4   2    1.60    4.80
  -9   4   2   -0.80    3.80
  -9   4   2   -5.00    6.00
 -11   3   4   10.50    8.20
 -11   3   4   -2.50    7.50
  11  -3  -4   14.20   83.79
  -8   2   3   -0.60    2.70
  -8   2   3    1.70    4.70
  -8   2   3    2.50    5.90
   8  -2  -3    2.60    3.90
  -5   1   2  129.79    7.50
  -5   1   2  129.19    7.40
  -5   1   2  132.89    6.80
  -5   1   2  138.79    7.60
  -5   1   2  134.79    6.60
   5  -1  -2  139.09    7.50
   5  -1  -2  132.09    7.20
  -2   0   1  334.67    9.30
  -2   0   1  315.77    9.40
  -2   0   1  286.57    8.50
   2   0  -1  317.37    9.20
   2   0  -1  325.87    9.60
   2   0  -1  336.07    8.70
   2   0  -1  321.47    8.70
   4  -2  -1  496.65   11.80
   4  -2  -1  480.75   11.70
  -4   2   1  503.35   11.50
  -4   2   1  495.35   11.50
  -4   2   1  484.15   12.90
   7  -3  -2  -45.10   71.09
  -7   3   2   44.90    7.60
  -7   3   2   33.30    6.90
  -7   3   2   31.50    5.30
  -7   3   2   27.00    4.50
  10  -4  -3   39.00   66.29
 -10   3   3    4.60    6.30
 -10   3   3   -3.50    5.50
  10  -3  -3    1.70   83.19
  -7   2   2    7.70    3.40
  -7   2   2    9.80    5.40
  -7   2   2   15.30    4.90
  -7   2   2    9.10    5.20
   7  -2  -2    9.40    4.20
   7  -2  -2   14.20    4.80
  -4   1   1 1666.73   35.70
  -4   1   1 1708.93   37.00
  -4   1   1 1683.03   37.30
  -4   1   1 1617.94   35.40
  -4   1   1 1651.03   36.70
   4  -1  -1 1656.83   36.70
   4  -1  -1 1659.13   37.10
   1   0   0  626.84   13.60
   2  -1  -1  422.16   10.10
   2  -1  -1  434.36   10.20
  -2   1   1  437.56   10.40
   5  -2  -2  218.58    8.10
   5  -2  -2  220.48    7.90
  -5   2   2  249.08    8.90
  -5   2   2  224.48    8.90
  -5   2   2  226.18    7.00
  -5   2   2  237.68    7.10
  -5   2   2  235.28    8.80
   8  -3  -3   16.00   49.70
  -8   3   3    2.00    5.50
  -8   3   3    4.40    3.40
  -8   3   3    4.50    4.20
  -8   3   3    8.40    5.80
  11  -4  -4  -54.99   55.69
 -11   4   4    7.30    7.30
 -11   4   4   -3.10    5.20
  -9   3   2    0.90    3.20
  -9   3   2    0.30    4.80
  -9   3   2    2.20    5.80
   9  -3  -2  -25.90  102.29
  -6   2   1   65.69    5.50
  -6   2   1   68.29    5.70
  -6   2   1   68.19    4.90
  -6   2   1   68.99    4.60
  -6   2   1   74.19    5.90
   6  -2  -1   70.39    5.10
   6  -2  -1   67.39    5.00
  -3   1   0  448.96   11.60
  -3   1   0  451.65   11.60
  -3   1   0  468.45   10.50
  -3   1   0  436.36   12.00
  -3   1   0  428.56   10.30
   3  -1   0  432.56   11.70
   3  -1   0  440.36   11.90
   3  -1  -2    8.80    2.70
   3  -1  -2    9.70    2.80
  -3   1   2    9.90    1.90
  -3   1   2    8.10    1.70
  -3   1   2    7.60    3.10
  -3   1   2    9.30    3.30
  -3   1   2   11.30    2.90
  -3   1   2    7.90    2.50
  -3   1   2    9.80    2.50
   6  -2  -3   48.50    4.60
   6  -2  -3   45.50    4.60
  -6   2   3   45.20    5.30
  -6   2   3   47.20    4.10
  -6   2   3   51.09    5.20
  -6   2   3   52.09    5.40
  -6   2   3   41.30    4.10
   9  -3  -4  -11.50   90.79
  -9   3   4    6.80    7.10
  -9   3   4    8.10    4.30
  -9   3   4    6.90    5.30
 -11   4   2    1.10    7.80
 -11   4   2    6.10    7.20
  11  -4  -2   -2.40   65.09
  -8   3   1    8.70    6.10
  -8   3   1    6.20    3.40
  -8   3   1    2.50    4.40
  -8   3   1    7.00    5.60
   8  -3  -1    4.00    2.80
   8  -3  -1    5.90   48.60
   8  -3  -1    6.90    3.30
  -5   2   0  290.27    8.90
  -5   2   0  300.57    9.10
  -5   2   0  299.37   10.50
  -5   2   0  298.17   10.50
  -5   2   0  298.47   10.30
   5  -2   0  282.87    9.70
   5  -2   0  303.97    9.80
   4  -1  -3 1238.48   29.40
   4  -1  -3 1206.78   29.70
  -4   1   3 1233.58   29.80
  -4   1   3 1273.57   28.70
  -4   1   3 1220.88   30.90
  -4   1   3 1229.38   30.10
  -4   1   3 1205.08   28.70
  -4   1   3 1244.78   29.90
  -4   1   3 1213.18   29.00
   7  -2  -4   20.20    5.50
   7  -2  -4   14.70    4.80
  -7   2   4   21.00    6.10
  -7   2   4   20.30    5.20
  -7   2   4   24.50    7.30
  -7   2   4   21.40    7.10
  10  -3  -5    1.60   89.29
 -10   3   5    0.80    6.60
 -10   3   5   -1.20    4.80
 -10   4   1    0.60    3.50
 -10   4   1   -1.40    5.60
 -10   4   1    0.30    5.90
  10  -4  -1  -30.70   62.79
  -7   3   0   56.19    8.50
  -7   3   0   34.10    4.30
  -7   3   0   28.20    3.50
   7  -3   0   -4.40   50.39
   7  -3   0   26.90    3.40
   7  -3   0   31.30    3.60
  -4   2  -1  208.88    6.30
  -4   2  -1  211.78    7.60
  -4   2  -1  216.38    7.80
  -4   2  -1  208.88    6.40
  -4   2  -1  208.68    7.80
   4  -2   1  202.98    7.50
   4  -2   1  213.68    7.60
   1  -1   2   59.59   24.30
   2   0  -3  429.16   12.80
   2   0  -3  433.66   12.40
   2   0  -3  451.35   13.60
  -2   0   3  434.56   13.20
  -2   0   3  463.35   12.90
  -2   0   3  450.95   13.60
  -2   0   3  448.66   13.00
  -2   0   3  431.66   12.80
  -2   0   3  460.85   13.40
  -2   0   3  442.76   12.70
   5  -1  -4  374.26   13.70
   5  -1  -4  377.26   14.20
  -5   1   4  359.76   13.20
  -5   1   4  368.56   14.40
  -5   1   4  366.06   14.30
  -5   1   4  389.06   14.60
  -5   1   4  359.86   13.30
  -5   1   4  364.66   13.60
   8  -2  -5    0.70    4.20
  -8   2   5   -2.40    5.50
  -8   2   5   -1.30    3.70
  11  -3  -6  -26.80   67.29
 -11   3   6    0.00    7.20
 -11   3   6    3.30    7.10
   9  -4   0   48.30   69.69
  -6   3  -1   53.09    7.90
  -6   3  -1   49.50    7.60
  -6   3  -1   28.20    3.50
  -6   3  -1   23.00    3.00
   6  -3   1   33.80    4.90
   6  -3   1   -3.10   48.50
  -3   2  -2  129.39    5.00
  -3   2  -2  128.29    5.30
  -3   2  -2  123.29    5.80
  -3   2  -2  122.09    5.70
  -3   2  -2  114.09    5.60
  -3   2  -2  121.69    5.70
   3  -2   2  120.39    5.70
   3  -2   2  116.39    5.50
   0   1  -3 2590.34   54.49
   0   1  -3 2571.64   54.49
   0   1  -3 2560.14   52.39
   0   1  -3 2598.84   53.79
   0   1  -3 2566.14   54.29
   0   1  -3 2523.45   53.99
   0   1  -3 2481.95   54.29
   0  -1   3 2577.14   54.09
   0  -1   3 2624.84   53.89
   0  -1   3 2611.94   52.39
   0  -1   3 2616.04   54.69
   0  -1   3 2587.04   54.29
   3   0  -4  702.63   20.60
   3   0  -4  663.13   18.20
  -3   0   4  682.83   19.10
  -3   0   4  663.13   19.90
  -3   0   4  704.53   20.60
  -3   0   4  707.83   19.50
  -3   0   4  705.43   19.80
  -3   0   4  679.23   19.50
  -3   0   4  709.43   20.20
   6  -1  -5   20.00    6.40
  -6   1   5   26.20    7.60
  -6   1   5   23.60    6.60
  -6   1   5   21.00    6.70
  -6   1   5   20.70    5.40
   9  -2  -6  -37.40   51.79
   9  -2  -6    1.30    5.10
  -9   2   6   -2.40    5.40
  -9   2   6    4.10    7.00
 -11   5   0    0.90    5.80
 -11   5   0   -9.00    6.90
  11  -5   0  -40.30   72.69
  -8   4  -1    0.40    4.70
  -8   4  -1    3.80    5.10
  -8   4  -1    4.20    6.10
  -8   4  -1    3.60    3.20
   8  -4   1   21.90   74.39
  -5   3  -2    4.70    3.00
  -5   3  -2    5.00    2.40
  -5   3  -2    5.20    3.80
  -5   3  -2    7.70    3.30
  -5   3  -2    4.40    2.70
   5  -3   2  -28.60   37.60
   5  -3   2    4.00    2.70
   5  -3   2    3.00    3.10
  -2   2  -3 1708.43   37.60
  -2   2  -3 1663.33   38.90
  -2   2  -3 1772.22   37.90
  -2   2  -3 1730.93   38.50
  -2   2  -3 1730.53   36.70
  -2   2  -3 1699.03   38.20
  -2   2  -3 1693.33   37.90
  -2   2  -3 1735.73   36.10
   2  -2   3 1659.83   36.30
   2  -2   3 1700.73   38.20
   2  -2   3 1751.12   37.90
   1   1  -4 1627.64   37.50
   1   1  -4 1631.34   36.80
   1   1  -4 1642.14   37.40
   1   1  -4 1645.84   38.30
   1   1  -4 1622.84   35.90
  -1  -1   4 1598.74   37.30
  -1  -1   4 1597.04   37.60
  -1  -1   4 1588.14   37.50
  -1  -1   4 1598.74   37.10
  -1  -1   4 1656.83   35.80
  -1  -1   4 1563.34   37.90
   4   0  -5  120.99    8.40
  -4   0   5  134.39    7.90
  -4   0   5  128.39    8.40
  -4   0   5  130.59    8.60
  -4   0   5  128.69    7.80
  -4   0   5  127.09    8.50
  -4   0   5  121.99    7.90
   7  -1  -6    1.60    4.90
  -7   1   6    0.10    5.60
  -7   1   6   -2.00    3.50
  10  -2  -7  -15.10   77.59
  10  -2  -7   -1.20    4.80
 -10   2   7    5.20    7.00
 -10   2   7    1.40    7.60
 -10   5  -1    1.30    3.50
 -10   5  -1   -2.80    7.10
 -10   5  -1    1.10    5.70
  10  -5   1   26.80   84.79
  -7   4  -2    9.20    3.90
  -7   4  -2   14.20    6.50
  -7   4  -2   12.90    5.60
  -7   4  -2   16.50    6.10
   7  -4   2  -18.20   43.20
  -4   3  -3  138.69    7.40
  -4   3  -3  137.89    6.50
  -4   3  -3  134.19    7.20
  -4   3  -3  132.19    7.00
  -4   3  -3  137.59    6.90
   4  -3   3  129.39    6.70
   4  -3   3  127.79    6.40
  -1   2  -4 1765.62   41.50
  -1   2  -4 1808.32   41.30
  -1   2  -4 1782.42   40.50
  -1   2  -4 1804.72   40.90
  -1   2  -4 1784.52   41.30
  -1   2  -4 1770.52   38.20
  -1   2  -4 1849.42   41.70
   1  -2   4 1775.12   38.20
   1  -2   4 1840.02   36.50
   1  -2   4 1766.02   40.60
   1  -2   4 1795.22   40.10
   1  -2   4 1765.52   41.30
   2   1  -5  769.52   22.90
   2   1  -5  828.32   22.00
   2   1  -5  757.02   22.40
   2   1  -5  819.22   24.10
  -2  -1   5  796.62   23.90
  -2  -1   5  820.52   23.70
  -2  -1   5  797.02   22.70
  -2  -1   5  787.52   23.30
  -2  -1   5  843.32   22.00
  -2  -1   5  836.62   23.50
   5   0  -6   -3.40    3.60
  -5   0   6   -1.60    2.80
  -5   0   6   -1.90    3.30
  -5   0   6    1.40    4.60
   8  -1  -7    1.90    5.90
  -8   1   7    3.00    6.70
  -8   1   7    0.60    5.40
  -9   5  -2    2.70    5.60
  -9   5  -2    1.80    3.40
  -9   5  -2    4.90    6.50
   9  -5   2  -17.00   45.70
  -6   4  -3   91.09    7.50
  -6   4  -3   93.29    6.30
  -6   4  -3   92.69    7.20
  -6   4  -3   89.89    7.20
   6  -4   3   87.69    5.70
   6  -4   3   87.29    5.50
   6  -4   3   21.20   57.19
  -3   3  -4  810.52   20.10
  -3   3  -4  794.82   23.40
  -3   3  -4  773.62   21.90
  -3   3  -4  806.92   20.30
  -3   3  -4  787.52   21.50
  -3   3  -4  782.62   21.60
  -3   3  -4  823.72   22.80
  -3   3  -4  815.62   21.90
  -3   3  -4  802.02   22.10
   3  -3   4  754.32   21.10
   3  -3   4  754.32   21.60
   0   2  -5   42.00    4.30
   0   2  -5   44.60    5.00
   0   2  -5   38.00    3.50
   0   2  -5   44.70    4.60
   0   2  -5   39.10    4.70
   0   2  -5   39.10    4.50
   0  -2   5   39.20    4.70
   0  -2   5   39.10    4.30
   0  -2   5   39.80    4.10
   0  -2   5   34.90    3.40
   0  -2   5   44.90    4.70
   3   1  -6  323.27   13.40
   3   1  -6  348.77   15.50
   3   1  -6  344.77   14.40
  -3  -1   6  327.37   15.10
  -3  -1   6  339.87   14.20
  -3  -1   6  331.77   14.70
  -3  -1   6  355.76   14.70
  -3  -1   6  339.87   14.90
   6   0  -7   19.30    7.70
  -6   0   7   26.80    8.80
  -6   0   7   23.70    7.90
   9  -1  -8   -2.40    6.50
  -9   1   8    3.80    8.00
 -11   6  -2    3.40    6.90
 -11   6  -2   -5.30    7.20
  11  -6   2  -34.90   67.19
  -8   5  -3   -3.40    5.00
  -8   5  -3    0.70    3.30
  -8   5  -3    1.10    6.10
  -8   5  -3   -2.10    5.50
   8  -5   3  -17.60   29.90
  -5   4  -4  103.29    7.60
  -5   4  -4  108.49    7.80
  -5   4  -4  119.79    8.10
  -5   4  -4  102.59    8.60
  -5   4  -4  108.19    7.00
   5  -4   4    2.30   44.70
   5  -4   4  103.89    6.90
   5  -4   4  105.99    6.60
  -2   3  -5  932.11   26.90
  -2   3  -5  966.00   26.10
  -2   3  -5  902.71   25.40
  -2   3  -5  956.20   26.40
  -2   3  -5  931.61   26.20
  -2   3  -5  938.01   22.70
  -2   3  -5  946.51   26.80
  -2   3  -5  924.41   25.90
   2  -3   5  910.01   25.90
   1   2  -6   18.00    4.30
   1   2  -6   17.80    5.40
   1   2  -6   36.20    5.90
   1   2  -6   29.40    6.40
   1   2  -6   20.00    5.70
  -1  -2   6   27.60    6.50
  -1  -2   6   25.50    4.70
  -1  -2   6   22.10    5.20
  -1  -2   6   24.60    6.10
   4   1  -7   69.39    8.20
  -4  -1   7   75.29    7.50
  -4  -1   7   68.29    7.90
  -4  -1   7   68.09    7.90
   7   0  -8   12.70    7.80
  -7   0   8    5.30    7.10
  10  -6   3   36.80   60.29
  -7   5  -4    6.90    6.40
  -7   5  -4    2.50    3.70
  -7   5  -4   12.70    7.40
  -7   5  -4   12.10    7.60
  -7   5  -4    7.60    5.70
   7  -5   4  -17.00   57.59
  -4   4  -5   18.90    5.40
  -4   4  -5   30.30    7.90
  -4   4  -5   29.10    6.90
  -4   4  -5   24.50    5.60
  -4   4  -5   25.80    6.80
  -4   4  -5   28.30    6.50
  -4   4  -5   22.00    6.30
   4  -4   5   26.10    6.20
   4  -4   5   24.20    5.80
  -1   3  -6  305.87   13.00
  -1   3  -6  305.57   13.30
  -1   3  -6  305.67   10.60
  -1   3  -6  301.37   13.10
  -1   3  -6  310.97   14.00
  -1   3  -6  295.57   13.50
  -1   3  -6  285.67   13.50
   1  -3   6  297.77    8.40
   1  -3   6  305.37   10.50
   1  -3   6  298.07   12.30
   1  -3   6  293.27   13.40
   2   2  -7  922.31   29.80
   2   2  -7  953.70   29.40
  -2  -2   7  942.31   29.20
  -2  -2   7  909.11   38.60
  -2  -2   7  967.90   30.60
   5   1  -8   45.40   10.60
  -5  -1   8   52.79   12.40
   8   0  -9    0.60    7.20
  -9   6  -4    7.20    6.70
  -9   6  -4    1.50    6.80
   9  -6   4  -16.10   76.19
  -6   5  -5   32.70    8.80
  -6   5  -5   33.20    7.50
  -6   5  -5   42.60    9.60
  -6   5  -5   44.40   10.90
   6  -5   5  -51.79   49.00
   6  -5   5   41.50    7.30
  -3   4  -6   54.19    9.80
  -3   4  -6   52.79    8.50
  -3   4  -6   53.69    8.60
  -3   4  -6   51.09    9.20
  -3   4  -6   45.50    8.10
  -3   4  -6   43.80    7.80
  -3   4  -6   32.50    3.70
  -3   4  -6   55.39   10.20
   3  -4   6   46.60    8.40
   0   3  -7  237.08   13.20
   0   3  -7  244.78   12.30
   0   3  -7  237.28   12.90
   0   3  -7  249.78   13.20
   0   3  -7  255.57   10.30
   0  -3   7  246.78   10.10
   0  -3   7  242.88   13.30
   0  -3   7  248.48   12.20
   0  -3   7  251.77    7.50
   3   2  -8  383.16   17.90
   3   2  -8  395.56   19.30
  -3  -2   8  388.96   19.10
  -3  -2   8  384.46   18.30
   6   1  -9   10.40    8.20
  -8   6  -5    1.70    5.70
  -8   6  -5    1.60    6.30
  -8   6  -5    9.10    7.20
   8  -6   5    7.90   63.99
  -5   5  -6   81.59   13.70
  -5   5  -6   75.69   12.30
  -5   5  -6   43.80    6.10
  -5   5  -6   70.79   10.60
  -5   5  -6   43.10    5.40
   5  -5   6   47.80    6.10
  -2   4  -7  302.77   15.40
  -2   4  -7  285.97   14.50
  -2   4  -7  301.07   15.30
  -2   4  -7  299.17   10.90
  -2   4  -7  287.47   14.10
   2  -4   7  297.47   14.60
   1   3  -8  467.75   20.10
   1   3  -8  455.35   20.40
   1   3  -8  448.96   19.70
   1   3  -8  463.45   16.40
  -1  -3   8  461.15   20.50
   4   2  -9   76.69   14.40
  -4  -2   9   72.49   13.40
   7   1 -10   -1.00    6.80
 -10   7  -5   -2.60    7.10
 -10   7  -5    0.90    6.70
  10  -7   5   -1.80   67.29
  -7   6  -6    2.00    6.40
  -7   6  -6    4.20    6.30
  -7   6  -6    5.40    6.70
   7  -6   6    4.30    4.20
  -4   5  -7  157.08   12.00
  -4   5  -7  165.38   12.30
  -4   5  -7  161.28   11.30
  -4   5  -7  163.08    8.00
   4  -5   7  161.68   10.80
  -1   4  -8  346.07   17.40
  -1   4  -8  356.66   12.90
  -1   4  -8  344.77   17.30
  -1   4  -8  345.07   17.50
   1  -4   8  343.27   17.30
   2   3  -9   70.19   12.40
   2   3  -9   63.09    8.00
  -2  -3   9   65.79    8.90
   5   2 -10   27.20   10.30
  -9   7  -6   -3.60    6.20
  -9   7  -6    6.90    8.30
  -6   6  -7   11.70    6.80
  -6   6  -7    8.70    7.50
  -6   6  -7   19.00    9.00
   6  -6   7   16.10    6.70
  -3   5  -8   91.49    9.70
  -3   5  -8   88.09    8.80
  -3   5  -8   97.69   10.10
   3  -5   8   87.59    9.50
   0   4  -9  188.48    9.80
   0   4  -9  173.78   13.00
   0   4  -9  185.78   13.60
   0  -4   9  189.98   13.70
   3   3 -10    4.00    6.30
   3   3 -10    9.60    7.00
  -3  -3  10   10.50    7.30
   6   2 -11    6.40    8.20
  -8   7  -7    1.40    6.60
  -8   7  -7    6.40    7.70
  -5   6  -8   37.10    9.80
  -5   6  -8   51.09   12.80
  -5   6  -8   57.99   13.30
   5  -6   8   47.80   10.70
  -2   5  -9    0.80    5.00
  -2   5  -9   -4.20    3.80
   2  -5   9   -1.20    4.30
   1   4 -10  133.59   12.60
   1   4 -10  152.98   12.90
  -1  -4  10  128.69   12.70
   4   3 -11   75.19   15.00
  -7   7  -8    8.50    6.90
  -7   7  -8    9.80    8.50
   7  -7   8    9.20    5.70
  -4   6  -9   43.00   12.50
  -4   6  -9   50.39   13.50
   4  -6   9   51.59   11.70
  -1   5 -10   18.70    8.70
   1  -5  10   20.00    8.80
   2   4 -11  114.29   19.00
  -2  -4  11   92.69   16.20
   5   3 -12   35.90   12.40
  -6   7  -9    5.40    8.50
   6  -7   9   -1.20    5.60
   3  -6  10   27.70    9.70
   0  -5  11  179.98   15.50
   3   4 -12   26.30   10.50
   5  -7  10    1.10    6.30
   2  -6  11  103.49   17.50
  -1  -5  12  134.29   20.00
   4  -7  11   24.20   10.40
   1  -6  12   87.79   17.50
  -2  -5  13   18.60   10.60
   3  -7  12   38.40   12.00
   0  -6  13    4.90    7.10
   0  -7  12   54.29   13.20
   3  -8  11   16.40    8.70
  -2  -6  12  108.99   18.20
   1  -7  11   84.29   16.10
   4  -8  10    6.30    6.30
   4   5 -12   28.40   15.10
  -1  -6  11   39.30   11.80
   2  -7  10   91.39   15.20
   5  -8   9   22.80    7.60
  -5   8  -9   15.10    9.30
  -3  -5  11  107.49   18.60
   3   5 -11   79.29   14.90
   0  -6  10    7.90    7.10
   0   6 -10   11.20    9.70
   3  -7   9   99.09   10.30
  -3   7  -9   81.99   10.30
  -3   7  -9   86.99   10.90
   6  -8   8   25.90    6.40
  -6   8  -8   22.60    9.90
  -6   8  -8   20.70    7.90
   5   4 -11    6.10    7.80
  -2  -5  10   42.10   11.10
   2   5 -10   48.90   12.60
   2   5 -10   48.70   13.00
   1  -6   9  125.89   11.50
  -1   6  -9  125.89   11.80
  -1   6  -9  135.39   12.30
   4  -7   8   72.29    8.20
  -4   7  -8   71.39    9.70
  -4   7  -8   66.09    9.10
  -4   7  -8   80.09    8.90
  -7   8  -7   10.00    8.00
  -7   8  -7    6.80    6.30
   7   3 -11   -2.10    8.20
  -4  -4  10   28.50    9.80
   4   4 -10   19.90    8.60
  -1  -5   9  193.38   14.50
   1   5  -9  202.08   14.80
   1   5  -9  189.68   14.10
   2  -6   8  273.57   15.10
   2  -6   8  267.77   13.10
  -2   6  -8  290.27   16.70
  -2   6  -8  278.67   16.30
  -2   6  -8  275.67   15.20
   5  -7   7    2.90    4.50
  -5   7  -7    2.10    4.50
  -5   7  -7    4.90    6.10
  -5   7  -7    1.00    5.50
  -8   8  -6    6.10    6.50
  -8   8  -6    2.10    5.80
   6   3 -10   -0.10    7.50
  -3  -4   9   96.69   15.40
   3   4  -9  108.89   17.50
   0  -5   8  628.24   19.30
   0  -5   8  641.34   25.10
   0   5  -8  672.03   26.00
   0   5  -8  652.23   25.70
   0   5  -8  664.03   25.90
   3  -6   7  159.88   10.50
   3  -6   7  154.28    8.60
  -3   6  -7  152.48   11.40
  -3   6  -7  165.88   10.90
  -3   6  -7  153.48   11.50
  -6   7  -6    7.70    5.50
  -6   7  -6    6.80    5.40
  -6   7  -6    2.60    5.60
  -6   7  -6    9.80    6.80
  -9   8  -5    4.50    6.60
  -9   8  -5    1.20    6.30
  -9   8  -5   -4.90    5.60
   8   2 -10   -4.10    8.00
   5   3  -9   84.59   16.60
  -2  -4   8  150.98   12.30
   2   4  -8  151.38   12.20
   2   4  -8  154.38   12.10
   1  -5   7  255.77   10.60
   1  -5   7  277.17   14.40
  -1   5  -7  265.27   14.30
  -1   5  -7  284.27   14.00
  -1   5  -7  287.17   15.20
  -1   5  -7  284.97   15.10
   4  -6   6  124.79    8.20
   4  -6   6  113.69    8.10
  -4   6  -6  123.69   10.00
  -4   6  -6  134.09    9.90
  -4   6  -6  116.39    8.80
  -4   6  -6  120.29    8.80
  -7   7  -5   11.30    7.90
  -7   7  -5   20.90    7.20
  -7   7  -5   26.40    7.20
  -7   7  -5   18.40    7.50
  -7   7  -5   21.70    7.10
 -10   8  -4    0.80    5.60
 -10   8  -4    1.60    4.80
 -10   8  -4   -1.20    5.90
   7   2  -9   -1.90    7.40
  -4  -3   8  195.88   14.40
   4   3  -8  216.68   14.90
  -1  -4   7  651.83   18.10
  -1  -4   7  625.64   23.70
   1   4  -7  625.14   23.50
   1   4  -7  636.14   24.10
   1   4  -7  653.83   24.00
   2  -5   6    0.60    2.00
   2  -5   6    3.90    4.10
  -2   5  -6    1.50    3.50
  -2   5  -6   -1.30    3.90
  -2   5  -6    0.00    1.40
  -2   5  -6    1.20    3.30
  -2   5  -6    1.10    2.80
  -2   5  -6   -2.00    2.30
  -2   5  -6    0.90    3.20
   5  -6   5   71.89    5.30
   5  -6   5   70.99    5.10
  -5   6  -5   73.09    7.10
  -5   6  -5   68.19    6.20
  -5   6  -5   73.09    7.10
  -5   6  -5   64.19    7.40
  -5   6  -5   69.59    6.70
  -5   6  -5   67.89    6.60
  -5   6  -5   63.69    7.70
   8  -7   4   16.00   71.89
  -8   7  -4   10.40    6.20
  -8   7  -4    2.40    4.00
  -8   7  -4    1.60    5.30
   9   1  -9    0.20    8.20
   6   2  -8   27.60   10.20
  -3  -3   7   80.59   13.20
  -3  -3   7   58.89   10.90
   3   3  -7   76.09   12.20
   0  -4   6  733.63   22.40
   0  -4   6  722.83   18.10
   0  -4   6  741.93   24.30
   0  -4   6  725.43   22.20
   0   4  -6  808.92   29.00
   0   4  -6  740.93   24.30
   0   4  -6  725.93   23.10
   0   4  -6  718.43   23.50
   0   4  -6  744.93   24.70
   0   4  -6  704.63   24.10
   3  -5   5  123.89    7.70
   3  -5   5  127.69    7.50
   3  -5   5  133.39    7.60
  -3   5  -5  125.89    7.90
  -3   5  -5  123.09    7.70
  -3   5  -5  129.29    8.50
  -3   5  -5  130.19    9.00
  -3   5  -5  126.09    8.00
  -3   5  -5  124.39    4.50
  -3   5  -5  122.29    7.80
   6  -6   4    7.60   59.49
  -6   6  -4   53.29    9.00
  -6   6  -4   51.69   10.30
  -6   6  -4   48.30    7.50
  -6   6  -4   30.00    4.10
  -6   6  -4   56.49    8.80
   9  -7   3    5.30   75.79
  -9   7  -3   -0.80    5.20
  -9   7  -3    0.40    3.50
  -9   7  -3    2.60    5.50
   8   1  -8   -2.10    7.20
  -5  -2   7   69.39    9.10
  -5  -2   7   76.29    9.00
   5   2  -7   86.99    9.70
  -2  -3   6   72.99   10.90
  -2  -3   6   48.50    5.80
  -2  -3   6   49.80    4.40
   2   3  -6   47.10    5.30
   2   3  -6   68.19   10.80
   2   3  -6   48.70    5.80
   2   3  -6   51.99    8.30
   1  -4   5  984.80   24.30
   1  -4   5  918.41   26.50
  -1   4  -5  980.90   27.90
  -1   4  -5  991.10   26.90
  -1   4  -5  966.20   26.80
  -1   4  -5  931.91   26.00
  -1   4  -5  955.70   27.50
  -1   4  -5  932.71   27.00
   4  -5   4  488.05   14.00
   4  -5   4  487.65   14.20
   4  -5   4  497.35   16.90
  -4   5  -4  490.75   15.70
  -4   5  -4  474.65   14.90
  -4   5  -4  491.75   13.20
  -4   5  -4  488.55   15.00
  -4   5  -4  483.75   16.20
  -4   5  -4  474.55   17.20
  -4   5  -4  473.55   14.70
   7  -6   3  -35.50   44.70
  -7   6  -3    6.80    3.00
  -7   6  -3    3.00    4.10
  -7   6  -3    2.10    4.60
  -7   6  -3    8.60    5.40
  -7   6  -3    6.30    4.10
  10  -7   2  -53.89   82.09
 -10   7  -2   -4.10    5.50
 -10   7  -2   -2.50    5.10
 -10   7  -2    0.50    3.30
  10   0  -8   -0.20    7.60
  -7  -1   7    2.00    6.60
   7   1  -7   -7.10    5.40
  -4  -2   6   72.79    7.40
  -4  -2   6   69.59    7.80
  -4  -2   6   73.79    8.10
   4   2  -6   68.79    8.10
  -1  -3   5 1183.08   26.90
  -1  -3   5 1132.99   31.50
  -1  -3   5 1163.68   30.50
   1   3  -5 1143.79   30.40
   1   3  -5 1127.19   31.30
   1   3  -5 1148.99   30.70
   1   3  -5 1181.28   32.00
   1   3  -5 1121.99   31.40
   2  -4   4  735.43   20.30
   2  -4   4  733.03   20.70
   2  -4   4  746.63   21.80
   2  -4   4  770.12   20.30
  -2   4  -4  754.62   21.20
  -2   4  -4  761.22   22.30
  -2   4  -4  762.82   21.50
  -2   4  -4  779.22   16.20
  -2   4  -4  774.82   21.00
  -2   4  -4  760.62   20.60
  -2   4  -4  722.73   20.10
   5  -5   3    3.20   52.59
  -5   5  -3  173.08    9.40
  -5   5  -3  182.68    7.90
  -5   5  -3  170.18    7.90
   8  -6   2  -16.10   40.60
  -8   6  -2    7.00    4.40
  -8   6  -2    1.30    5.30
  -8   6  -2    6.30    3.10
  11  -7   1    6.40   73.79
 -11   7  -1   -9.00    5.70
 -11   7  -1    0.20    5.80
 -11   7  -1    0.20    3.20
  -9   0   7    1.30    7.40
   9   0  -7    2.60    7.50
  -6  -1   6   37.80    9.90
  -6  -1   6   42.40    9.60
   6   1  -6   47.70   10.80
  -3  -2   5  478.65   15.80
  -3  -2   5  477.05   17.50
  -3  -2   5  511.75   18.90
  -3  -2   5  486.35   18.00
  -3  -2   5  492.65   18.00
   3   2  -5  483.95   18.60
   3   2  -5  481.65   17.40
   0  -3   4  869.01   23.80
   0  -3   4  866.91   24.20
   0  -3   4  906.51   19.80
   0  -3   4  855.01   24.00
   0  -3   4  912.91   23.20
   0   3  -4  906.21   24.80
   0   3  -4  898.71   24.00
   0   3  -4  938.81   23.90
   0   3  -4  855.01   24.10
   0   3  -4  886.71   24.50
   3  -4   3  218.88    7.60
   3  -4   3  234.08    9.70
   3  -4   3  224.38    8.00
  -3   4  -3  226.38    8.20
  -3   4  -3  202.08    7.10
  -3   4  -3  209.78    9.40
  -3   4  -3  212.08    8.20
  -3   4  -3  224.38    8.40
  -3   4  -3  214.08    7.10
   6  -5   2   -7.70   43.90
  -6   5  -2   65.39    6.20
  -6   5  -2   69.79    4.80
  -6   5  -2   76.29    4.80
   9  -6   1    1.30   72.29
  -9   6  -1    0.80    4.70
  -9   6  -1    0.90    3.70
  -9   6  -1    3.00    6.10
  -9   6  -1    2.00    2.70
  -8   0   6   -5.40    5.20
  -8   0   6    1.50    6.60
   8   0  -6    0.20    5.90
  -5  -1   5   57.59    7.00
  -5  -1   5   59.89    7.00
  -5  -1   5   68.29    7.00
   5   1  -5   59.69    7.50
  -2  -2   4 2806.62   59.39
  -2  -2   4 2861.41   63.29
  -2  -2   4 2780.52   62.19
  -2  -2   4 2892.81   62.19
  -2  -2   4 2703.73   62.09
  -2  -2   4 2828.52   62.29
   2   2  -4 2796.12   63.19
   2   2  -4 2906.01   63.29
   1  -3   3 1036.30   25.10
   1  -3   3 1041.50   25.50
   1  -3   3 1038.70   24.70
   1  -3   3 1006.60   23.50
   1  -3   3 1033.80   26.00
  -1   3  -3 1065.69   21.00
  -1   3  -3 1067.99   25.00
  -1   3  -3 1055.29   24.70
  -1   3  -3 1039.30   26.10
  -1   3  -3 1076.39   25.80
  -1   3  -3 1078.49   25.80
  -1   3  -3 1065.39   25.20
   4  -4   2  -20.20   32.50
   4  -4   2   30.30    5.30
  -4   4  -2   25.80    2.20
  -4   4  -2   46.50    7.00
  -4   4  -2   22.20    2.20
   7  -5   1  -24.20   47.20
  -7   5  -1   17.00    6.10
  10  -6   0   61.89   76.99
 -10   1   6    5.90    7.80
  10  -1  -6   -0.80    5.60
  -7   0   5   18.90    8.30
  -7   0   5   22.70    8.00
   7   0  -5   22.90    7.50
  -4  -1   4  172.58    9.40
  -4  -1   4  173.68    9.80
  -4  -1   4  174.18    9.90
  -4  -1   4  172.68   10.10
   4   1  -4  174.08    8.60
   4   1  -4  175.58   10.10
   4   1  -4  164.18    9.30
  -1  -2   3  887.11   23.40
  -1  -2   3  889.91   20.50
  -1  -2   3  895.41   22.50
  -1  -2   3  931.61   23.10
  -1  -2   3  876.21   23.10
   1   2  -3  894.81   23.20
   1   2  -3  886.61   22.50
   1   2  -3  882.21   23.50
   1   2  -3  891.31   22.90
   1   2  -3  908.41   23.50
   2  -3   2 1504.85   31.70
   2  -3   2 1503.55   33.50
   2  -3   2 1442.66   33.00
   2  -3   2 1436.86   31.30
  -2   3  -2 1457.85   33.20
  -2   3  -2 1502.25   31.50
  -2   3  -2 1494.45   31.20
  -2   3  -2 1521.35   32.10
  -2   3  -2 1557.34   33.60
   5  -4   1  -21.90   41.50
   8  -5   0   17.40   63.09
  -8   5   0    3.90    4.40
  -8   5   0   -1.30    3.70
  11  -6  -1   -1.60   53.29
 -11   6   1   -1.00    5.60
 -11   6   1    0.20    3.40
 -11   6   1   -2.80    5.10
  -9   1   5   -4.30    6.20
  -9   1   5    7.90    7.60
   9  -1  -5    5.60    6.10
  -6   0   4   94.99    9.20
  -6   0   4   84.39    7.20
  -6   0   4   98.09    9.00
  -6   0   4   96.49    8.70
  -6   0   4  100.99    8.40
   6   0  -4   97.89    8.40
  -3  -1   3  972.70   26.20
  -3  -1   3  993.70   26.30
  -3  -1   3 1007.60   25.90
  -3  -1   3 1018.80   26.40
  -3  -1   3  995.20   26.60
   3   1  -3  974.70   26.10
   3   1  -3  971.60   25.10
   3   1  -3  995.80   26.70
   0  -2   2 1318.67   30.00
   0  -2   2 1365.16   29.50
   0  -2   2 1348.07   29.30
   0   2  -2 1327.27   30.10
   0   2  -2 1333.37   29.70
   0   2  -2 1344.37   30.30
   3  -3   1 1664.43   37.90
  -3   3  -1 1645.94   35.50
   6  -4   0   44.80   73.99
   9  -5  -1  -25.80   50.69
  -9   5   1    1.40    2.30
  -9   5   1   -1.90    5.10
  -9   5   1    4.50    4.90
  -9   5   1    0.70    2.70
 -11   2   5    4.80    8.60
  11  -2  -5    0.30    4.40
  11  -2  -5   -8.00   66.79
  -8   1   4    2.80    6.30
  -8   1   4    5.20    6.10
   8  -1  -4    1.50    4.50
  -5   0   3   35.90    5.00
  -5   0   3   37.10    4.20
  -5   0   3   35.90    5.10
  -5   0   3   58.49    8.80
  -5   0   3   33.80    4.50
   5   0  -3   63.09    8.80
   5   0  -3   41.00    6.90
  -2  -1   2 1660.13   37.00
  -2  -1   2 1635.14   37.10
  -2  -1   2 1662.93   37.00
  -2  -1   2 1619.24   36.20
  -2  -1   2 1643.14   36.50
   2   1  -2 1598.24   36.90
   2   1  -2 1633.94   36.40
   2   1  -2 1693.23   36.80
   2   1  -2 1642.84   37.30
   4  -3   0   35.20   53.99
   7  -4  -1   -3.30   69.49
  -7   4   1   31.50    5.30
  -7   4   1   21.60    4.40
  10  -5  -2  -41.80   51.39
 -10   5   2    2.60    3.30
 -10   5   2   -0.90    3.60
 -10   5   2    7.60    5.90
 -10   2   4   -0.40    6.70
 -10   2   4   -0.40    7.30
  10  -2  -4   -0.60    4.60
  10  -2  -4   -3.90   48.90
  -7   1   3   17.70    5.30
  -7   1   3   24.20    8.30
  -7   1   3   28.80    7.50
  -7   1   3   30.00    8.90
   7  -1  -3   20.30    6.30
  -4   0   2  131.19    6.80
  -4   0   2  126.79    6.60
  -4   0   2  121.39    7.20
  -4   0   2  124.29    7.10
  -4   0   2  122.09    7.20
   4   0  -2  124.29    7.30
  -1  -1   1 1754.92   37.80
  -1  -1   1 1903.51   39.00
  -1  -1   1 1872.11   38.00
  -1  -1   1 1624.74   37.30
   1   1  -1 1817.82   38.20
   1   1  -1 1801.32   37.50
   1   1  -1 1781.82   37.70
  -2   2   0 1774.12   36.70
   5  -3  -1  -38.40   26.70
   8  -4  -2    3.70   46.00
  -8   4   2    7.50    2.90
  -8   4   2    5.10    3.10
  -8   4   2    6.50    4.60
  -8   4   2    2.30    4.20
  11  -5  -3   25.10   65.59
 -11   5   3    6.50    6.40
 -11   5   3   -5.00    4.30
  -9   2   3   -1.10    5.90
  -9   2   3    0.00    5.50
   9  -2  -3    0.00    4.20
   9  -2  -3 -103.09   58.19
  -6   1   2   37.80    7.60
  -6   1   2   42.30    8.30
  -6   1   2   32.00    5.80
  -6   1   2   38.30    7.40
  -6   1   2   41.90    7.10
   6  -1  -2   28.30    6.00
   6  -1  -2   37.60    6.70
  -3   0   1 1027.70   24.90
  -3   0   1 1058.29   24.50
  -3   0   1 1024.50   25.20
  -3   0   1 1040.30   24.20
  -3   0   1 1069.19   25.20
   3   0  -1 1055.09   25.60
   3   0  -1 1025.80   23.60
   0  -1   0 1326.87   26.90
  -3   2   1 1036.10   21.80
  -3   2   1  992.40   24.30
  -3   2   1 1049.89   25.00
   6  -3  -2  -28.30   61.09
   9  -4  -3  -21.70   48.90
  -9   4   3    0.10    2.90
  -9   4   3   -0.60    3.10
  -9   4   3   -2.10    4.90
 -11   3   3    1.40    7.10
 -11   3   3   -2.30    7.80
  11  -3  -3  -57.39   75.19
  -8   2   2    2.00    5.10
  -8   2   2    0.30    2.80
  -8   2   2    1.30    4.70
   8  -2  -2   -1.70    3.60
  -5   1   1  273.57   10.40
  -5   1   1  295.27   10.30
  -5   1   1  286.57   11.30
  -5   1   1  281.67   11.30
  -5   1   1  278.87   11.20
   5  -1  -1  270.07   10.60
   5  -1  -1  289.47   11.10
  -2   0   0 1189.28   25.60
  -2   0   0 1179.68   26.10
  -2   0   0 1181.98   26.30
   2   0   0 1143.19   25.50
   2   0   0 1194.18   25.50
   2   0   0 1182.58   26.50
   4  -2  -2  261.97    8.10
   4  -2  -2  263.27    7.90
  -4   2   2  266.17   10.40
  -4   2   2  267.97    8.00
  -4   2   2  262.77    8.00
  -4   2   2  267.17    8.50
  -4   2   2  269.47    8.90
   7  -3  -3   -5.20   74.19
  -7   3   3   12.00    3.60
  -7   3   3   17.00    5.90
  -7   3   3   16.60    4.70
  -7   3   3   23.80    6.60
  10  -4  -4    9.30   65.59
 -10   4   4    5.30    6.20
 -10   4   4    3.40    5.10
 -10   3   2    0.80    6.60
 -10   3   2   -1.30    5.90
  10  -3  -2  -43.70   77.09
  -7   2   1   19.70    5.80
  -7   2   1   16.30    4.40
  -7   2   1   27.70    7.50
  -7   2   1   18.70    6.80
   7  -2  -1   17.00    5.40
   7  -2  -1   28.40    5.90
  -4   1   0 1904.11   42.70
  -4   1   0 1962.30   41.70
  -4   1   0 1950.40   42.60
  -4   1   0 1927.11   41.40
  -4   1   0 1963.80   42.60
   4  -1   0 1925.51   42.30
   4  -1   0 1915.51   42.50
  -1   0  -1  915.01   20.20
   2  -1  -2  187.98    6.60
   2  -1  -2  178.58    7.20
   2  -1  -2  184.88    5.90
   2  -1  -2  192.78    6.60
  -2   1   2  189.38    6.20
  -2   1   2  189.18    6.80
  -2   1   2  186.88    5.80
  -2   1   2  197.48    6.70
   5  -2  -3  200.98    8.00
   5  -2  -3  197.68    8.40
  -5   2   3  209.68    9.00
  -5   2   3  207.58    9.10
  -5   2   3  220.68    7.80
  -5   2   3  200.68    8.20
  -5   2   3  223.28    9.10
  -5   2   3  192.38    7.50
   8  -3  -4    2.80    2.40
   8  -3  -4    2.80    3.00
   8  -3  -4   -0.80   45.50
  -8   3   4    0.10    2.50
  -8   3   4    1.60    5.50
  -8   3   4    4.90    4.40
  -8   3   4    5.10    6.10
  11  -4  -5  -61.39   66.99
 -11   4   5    4.30    6.40
 -11   4   5   -1.10    6.00
  -9   3   1    2.10    3.70
  -9   3   1    2.90    6.10
  -9   3   1    1.60    5.70
   9  -3  -1    4.90    5.20
   9  -3  -1    6.00   54.29
   9  -3  -1    2.90    3.20
  -6   2   0   50.09    4.80
  -6   2   0   50.99    5.40
  -6   2   0   53.89    5.70
  -6   2   0   54.19    5.40
  -6   2   0   52.29    4.40
   6  -2   0  -30.50   57.59
   6  -2   0   50.19    4.90
   6  -2   0   49.30    4.70
  -3   1  -1  677.03   17.50
  -3   1  -1  685.03   17.50
  -3   1  -1  713.63   16.90
  -3   1  -1  705.93   17.00
  -3   1  -1  678.23   17.60
   3  -1   1  672.73   17.60
   3  -1   1  686.23   17.40
   0   0  -2 3854.01   80.19
   0   0  -2 3766.32   87.19
   0   0  -2 3980.10   80.89
   0   0  -2 3875.71   81.69
   0   0  -2 3880.61   82.59
   0   0   2 3963.50   82.09
   0   0   2 4056.69   81.29
   0   0   2 4107.99   80.39
   3  -1  -3  249.68    9.10
   3  -1  -3  260.37    9.50
  -3   1   3  265.87    8.50
  -3   1   3  252.27    9.10
  -3   1   3  259.37    9.90
  -3   1   3  255.37    9.10
  -3   1   3  262.77    9.60
  -3   1   3  262.57    8.70
  -3   1   3  250.47    8.50
   6  -2  -4   37.90    4.90
   6  -2  -4   36.90    4.60
  -6   2   4   41.10    4.70
  -6   2   4   36.30    5.20
  -6   2   4   39.80    4.20
  -6   2   4   38.00    4.50
  -6   2   4   48.50    5.60
   9  -3  -5  -28.60   89.39
  -9   3   5    0.30    6.00
  -9   3   5    0.40    4.50
 -11   4   1    0.20    6.40
 -11   4   1   -4.10    7.90
  11  -4  -1  -22.20   76.49
  -8   3   0   -0.90    6.10
  -8   3   0   -2.60    5.00
  -8   3   0   -2.60    4.80
  -8   3   0    0.70    2.80
   8  -3   0    2.60    3.40
   8  -3   0   11.70   49.50
   8  -3   0   -3.20    3.60
  -5   2  -1  259.27    9.20
  -5   2  -1  240.78    9.20
  -5   2  -1  252.17   10.10
  -5   2  -1  246.08   10.00
  -5   2  -1  245.68    9.90
   5  -2   1  248.98    9.50
   5  -2   1  244.38    9.40
  -2   1  -2   35.80    3.40
  -2   1  -2   37.90    3.40
  -2   1  -2   32.90    3.50
  -2   1  -2   32.30    3.30
  -2   1  -2   37.20    3.00
   2  -1   2   -3.70   25.40
   2  -1   2   33.50    3.60
   2  -1   2   39.80    3.00
   1   0  -3 5059.19   99.09
   1   0  -3 5158.48  109.49
   1   0  -3 4922.81   98.89
   1   0  -3 4775.92   98.99
   1   0  -3 5267.17  100.29
   1   0  -3 4893.31  103.29
  -1   0   3 5051.59  100.09
  -1   0   3 4967.80   99.19
  -1   0   3 4822.62   99.49
  -1   0   3 4895.81  105.19
  -1   0   3 4726.83  103.19
   4  -1  -4  832.92   23.40
   4  -1  -4  834.02   22.70
  -4   1   4  865.81   23.90
  -4   1   4  853.11   22.50
  -4   1   4  872.91   23.70
  -4   1   4  858.01   22.80
  -4   1   4  855.11   22.10
  -4   1   4  831.72   24.00
  -4   1   4  827.22   23.30
   7  -2  -5    5.70    4.30
  -7   2   5    2.00    3.10
  -7   2   5    5.30    5.40
  -7   2   5    4.10    4.00
  10  -3  -6  -42.10   50.09
 -10   3   6    1.20    6.90
 -10   3   6   -1.60    5.30
 -10   4   0    1.70    5.70
 -10   4   0   -1.90    6.60
  10  -4   0  -49.30   79.39
  -7   3  -1   35.00    6.10
  -7   3  -1   29.10    7.10
  -7   3  -1   35.30    8.00
  -7   3  -1   33.40    7.20
   7  -3   1   42.50    6.40
   7  -3   1   44.90    6.40
   7  -3   1  -23.80   58.69
  -4   2  -2  670.63   17.40
  -4   2  -2  655.43   18.20
  -4   2  -2  665.43   18.30
  -4   2  -2  615.84   17.20
  -4   2  -2  642.84   18.00
   4  -2   2  654.53   17.90
   4  -2   2  635.94   17.60
  -1   1  -3 2374.26   48.80
  -1   1  -3 2234.78   50.19
  -1   1  -3 2280.17   49.90
  -1   1  -3 2361.86   49.90
  -1   1  -3 2395.96   50.09
  -1   1  -3 2326.07   50.29
  -1   1  -3 2392.46   50.59
  -1   1  -3 2425.46   45.90
   1  -1   3 2402.16   50.79
   1  -1   3 2324.27   49.70
   1  -1   3 2308.67   49.99
   2   0  -4  398.96   13.70
   2   0  -4  381.56   12.70
   2   0  -4  389.16   12.90
   2   0  -4  387.16   12.40
   2   0  -4  380.96   13.20
  -2   0   4  403.56   13.70
  -2   0   4  400.66   12.60
  -2   0   4  398.66   13.00
  -2   0   4  395.66   12.80
  -2   0   4  399.56   13.40
  -2   0   4  387.86   13.30
   5  -1  -5  110.09    8.10
   5  -1  -5  110.09    7.80
  -5   1   5   99.59    7.80
  -5   1   5  106.09    7.00
  -5   1   5  110.59    7.30
  -5   1   5  108.19    7.60
  -5   1   5  114.79    8.20
  -5   1   5  111.39    8.30
   8  -2  -6    2.90    4.90
  -8   2   6    2.80    4.80
  -8   2   6    3.10    6.10
  -9   4  -1   -2.70    5.30
  -9   4  -1    0.80    6.40
  -9   4  -1   -2.70    2.80
   9  -4   1  -14.30   73.19
  -6   3  -2   64.99    6.40
  -6   3  -2   71.39    5.40
  -6   3  -2   60.19    6.10
  -6   3  -2   61.39    6.10
   6  -3   2  -18.70   53.89
   6  -3   2   56.79    5.20
   6  -3   2   58.39    5.20
  -3   2  -3 1046.90   26.60
  -3   2  -3 1130.89   27.50
  -3   2  -3 1038.20   26.20
  -3   2  -3 1123.89   26.60
  -3   2  -3 1074.69   25.20
  -3   2  -3 1145.29   27.30
   3  -2   3 1084.79   27.00
   3  -2   3 1010.20   25.90
   0   1  -4 2834.12   60.59
   0   1  -4 2858.21   58.79
   0   1  -4 2813.42   61.09
   0   1  -4 2920.51   60.29
   0   1  -4 2818.82   60.69
   0   1  -4 2819.52   60.89
   0   1  -4 2775.92   61.09
   0  -1   4 2767.32   60.59
   0  -1   4 2876.31   60.29
   0  -1   4 2817.92   61.29
   0  -1   4 2726.53   60.09
   0  -1   4 2873.91   58.69
   3   0  -5  120.09    7.30
   3   0  -5  120.49    7.70
   3   0  -5  120.39    6.70
   3   0  -5  120.09    8.00
  -3   0   5  125.79    7.50
  -3   0   5  126.69    8.20
  -3   0   5  124.79    7.80
  -3   0   5  123.99    7.20
  -3   0   5  124.89    7.40
  -3   0   5  131.39    7.50
  -3   0   5  130.79    8.00
   6  -1  -6   42.20    8.70
  -6   1   6   42.90    9.80
  -6   1   6   46.20   10.90
  -6   1   6   50.29    9.60
   9  -2  -7    1.50   68.99
   9  -2  -7    1.70    5.40
  -9   2   7   -2.00    5.60
  -9   2   7    0.80    6.80
 -11   5  -1   -2.80    7.80
 -11   5  -1    0.00    6.50
  11  -5   1  -16.20   57.89
  -8   4  -2    7.50    9.00
  -8   4  -2    4.30    3.60
  -8   4  -2    4.30    5.80
  -8   4  -2   14.40    6.90
   8  -4   2    3.10   52.59
  -5   3  -3  167.48    9.00
  -5   3  -3  175.58    9.30
  -5   3  -3  164.48    8.80
  -5   3  -3  183.88    9.50
  -5   3  -3  181.78    8.60
   5  -3   3  170.48    8.20
   5  -3   3  165.58    8.30
  -2   2  -4 1700.83   39.50
  -2   2  -4 1692.43   40.70
  -2   2  -4 1737.33   37.90
  -2   2  -4 1745.53   35.60
  -2   2  -4 1744.73   40.60
  -2   2  -4 1757.02   39.90
  -2   2  -4 1692.73   39.70
  -2   2  -4 1647.74   39.70
   2  -2   4 1704.23   40.00
   2  -2   4 1650.83   38.00
   1   1  -5  528.05   17.10
   1   1  -5  520.55   17.60
   1   1  -5  535.65   15.80
  -1  -1   5  538.25   17.40
  -1  -1   5  504.45   17.50
  -1  -1   5  512.15   16.70
  -1  -1   5  511.05   16.60
  -1  -1   5  548.55   17.40
  -1  -1   5  534.55   15.50
   4   0  -6   65.99    7.10
   4   0  -6   53.99    6.40
  -4   0   6   60.19    5.90
  -4   0   6   60.79    6.20
  -4   0   6   61.79    6.80
  -4   0   6   60.89    6.60
  -4   0   6   57.29    6.40
   7  -1  -7   16.70    7.70
  -7   1   7   31.00    9.10
  -7   1   7   26.30    8.90
  10  -2  -8   25.30   62.09
 -10   2   8    1.00    7.20
 -10   5  -2   -1.80    7.30
 -10   5  -2   -2.70    5.50
  10  -5   2   15.10   53.39
  -7   4  -3   46.30    9.20
  -7   4  -3   34.20    4.80
  -7   4  -3   57.89   10.30
  -7   4  -3   50.59    9.50
   7  -4   3   50.69    6.60
   7  -4   3   33.40    4.50
   7  -4   3  -19.60   33.20
  -4   3  -4  138.39    9.00
  -4   3  -4  153.38    8.90
  -4   3  -4  147.99    8.60
  -4   3  -4  148.09    8.00
  -4   3  -4  157.78    8.70
  -4   3  -4  133.89    8.00
   4  -3   4  135.49    7.60
   4  -3   4    8.70   42.20
   4  -3   4  144.89    8.20
  -1   2  -5  546.35   15.50
  -1   2  -5  542.15   18.10
  -1   2  -5  554.44   17.50
  -1   2  -5  541.95   18.10
  -1   2  -5  540.95   17.70
  -1   2  -5  547.95   18.20
  -1   2  -5  557.84   18.30
  -1   2  -5  567.34   17.90
   1  -2   5  565.24   15.60
   1  -2   5  542.75   18.20
   1  -2   5  547.25   17.20
   2   1  -6  293.47   12.70
   2   1  -6  313.27   14.10
   2   1  -6  301.47   13.10
   2   1  -6  313.07   12.30
  -2  -1   6  305.97   11.90
  -2  -1   6  310.07   13.30
  -2  -1   6  295.67   13.20
  -2  -1   6  297.27   13.80
  -2  -1   6  301.07   13.50
   5   0  -7   66.79    8.10
  -5   0   7   66.49    7.50
  -5   0   7   74.99    8.60
   8  -1  -8   -0.50    6.60
  -8   1   8    1.80    7.20
  -9   5  -3    2.80    7.30
  -9   5  -3    1.00    6.10
  -9   5  -3    1.90    3.60
   9  -5   3    8.50   60.79
  -6   4  -4   80.99    8.20
  -6   4  -4   83.59    8.00
  -6   4  -4   91.09    9.00
  -6   4  -4   92.39    8.30
  -6   4  -4   98.29    7.40
   6  -4   4   81.59    6.80
   6  -4   4    6.00   47.20
   6  -4   4   81.79    6.50
  -3   3  -5  169.48    9.10
  -3   3  -5  150.98    8.90
  -3   3  -5  149.69    8.80
  -3   3  -5  156.78    9.70
  -3   3  -5  150.98    9.30
  -3   3  -5  161.68    7.80
  -3   3  -5  163.88    6.70
  -3   3  -5  145.49    8.80
   3  -3   5  139.89    8.60
   0   2  -6   10.70    4.50
   0   2  -6    8.60    4.10
   0   2  -6    7.00    3.30
   0   2  -6   11.30    3.60
   0   2  -6    9.90    4.70
   0  -2   6    4.60    3.90
   0  -2   6   10.30    3.70
   3   1  -7  960.90   28.80
   3   1  -7  926.01   29.90
  -3  -1   7  903.81   29.10
  -3  -1   7  954.90   30.50
  -3  -1   7  897.31   28.60
   6   0  -8   68.89   13.10
  -6   0   8   80.39   14.20
  -6   0   8   83.59   14.90
   9  -1  -9   -2.30    6.40
  11  -6   3   36.40   79.39
  -8   5  -4    9.10    7.60
  -8   5  -4    8.60    5.10
  -8   5  -4    6.50    6.60
  -8   5  -4    6.00    7.30
   8  -5   4  -13.90   51.89
  -5   4  -5   49.20    9.30
  -5   4  -5   50.59   10.10
  -5   4  -5   45.10    9.30
  -5   4  -5   43.10   10.20
  -5   4  -5   47.30    8.20
  -5   4  -5   40.50    8.10
   5  -4   5   40.20    7.60
   5  -4   5  -34.00   42.20
  -2   3  -6  730.53   23.60
  -2   3  -6  752.82   24.20
  -2   3  -6  722.23   24.00
  -2   3  -6  713.33   23.40
  -2   3  -6  733.13   19.90
  -2   3  -6  722.13   23.20
  -2   3  -6  727.13   23.00
   2  -3   6  724.43   23.50
   2  -3   6  693.73   22.60
   1   2  -7  439.36   15.30
   1   2  -7  418.46   17.20
   1   2  -7  416.36   17.30
   1   2  -7  417.26   17.90
  -1  -2   7  428.86   17.40
  -1  -2   7  413.86   14.70
  -1  -2   7  432.36   18.20
  -1  -2   7  418.46   17.10
   4   1  -8  124.99    9.90
   4   1  -8  117.89   10.80
  -4  -1   8  123.49   10.80
  -4  -1   8  118.69   10.60
   7   0  -9    1.00    6.70
  -7   0   9    4.70    9.10
  10  -6   4   34.40   90.59
  -7   5  -5    0.40    4.30
  -7   5  -5    2.40    5.60
  -7   5  -5    1.30    6.30
  -7   5  -5   -0.10    5.60
   7  -5   5  -42.30   44.80
   7  -5   5    2.00    3.90
  -4   4  -6   27.80    6.00
  -4   4  -6   26.50    7.80
  -4   4  -6   25.10    7.10
  -4   4  -6   19.70    6.60
  -4   4  -6   20.00    7.60
   4  -4   6   23.10    6.50
  -1   3  -7 1016.60   30.30
  -1   3  -7 1046.70   31.80
  -1   3  -7 1024.00   31.40
  -1   3  -7 1055.59   31.70
  -1   3  -7 1028.70   26.70
   1  -3   7  995.40   31.00
   2   2  -8  648.44   23.90
   2   2  -8  654.23   25.10
  -2  -2   8  656.43   25.30
  -2  -2   8  622.04   23.80
   5   1  -9    5.30    5.80
   8   0 -10   -0.20    8.20
  -9   6  -5   -3.30    6.80
  -9   6  -5   -1.20    6.10
   9  -6   5   18.10   86.39
  -6   5  -6   17.60    6.90
  -6   5  -6   22.90    8.40
  -6   5  -6   24.90    8.90
  -6   5  -6   22.40    8.40
   6  -5   6   15.90    6.30
  -3   4  -7  229.08   13.00
  -3   4  -7  227.68   13.70
  -3   4  -7  232.28   13.90
  -3   4  -7  238.28   10.20
   3  -4   7  246.48   13.40
   0   3  -8  211.78   13.30
   0   3  -8  197.48    9.90
   0   3  -8  198.08   12.50
   0   3  -8  185.78   12.30
   0  -3   8  202.98   12.90
   3   2  -9  101.19    9.70
   3   2  -9   95.59   10.40
  -3  -2   9   97.19   10.40
   6   1 -10    9.60    7.70
  -8   6  -6    1.70    6.80
  -8   6  -6   -0.60    7.00
  -8   6  -6    9.10    7.60
  -8   6  -6    7.80    8.20
  -5   5  -7  109.79   10.00
  -5   5  -7   94.69   10.40
  -5   5  -7   74.99    9.10
  -5   5  -7  109.89   10.70
   5  -5   7  104.09    9.20
  -2   4  -8  259.17   11.10
  -2   4  -8  265.57   15.00
  -2   4  -8  261.07   15.20
  -2   4  -8  250.57   15.10
  -2   4  -8  279.97   16.20
   2  -4   8  248.38   14.50
   1   3  -9   64.79   11.50
   1   3  -9   56.29    6.20
   1   3  -9  105.89   16.40
  -1  -3   9   82.89   14.20
   4   2 -10   16.20    8.70
   7   1 -11    4.60    8.40
  -7   6  -7    2.90    6.70
  -7   6  -7    6.70    7.70
  -7   6  -7   10.60    9.00
   7  -6   7    4.20    5.10
  -4   5  -8  134.89   11.90
  -4   5  -8  148.19   11.70
  -4   5  -8  142.59   12.40
   4  -5   8  150.08   11.50
  -1   4  -9   63.19   12.50
  -1   4  -9   76.49   13.20
  -1   4  -9   75.99    9.60
   1  -4   9   53.59   11.10
   2   3 -10   27.00    9.10
   2   3 -10   35.70   10.40
  -2  -3  10   23.70    8.50
   5   2 -11   65.59   14.00
  -9   7  -7   -7.70    6.20
  -9   7  -7   -5.80    6.10
  -6   6  -8   24.60    9.60
  -6   6  -8   12.60    7.00
   6  -6   8   18.40    7.60
  -3   5  -9   43.20   11.60
  -3   5  -9   42.70   11.30
   3  -5   9   46.80   11.20
   0   4 -10  102.89   11.10
   0   4 -10   98.59   10.80
   0  -4  10   86.29   10.60
   3   3 -11  112.89   20.40
   3   3 -11   83.39   16.30
  -3  -3  11   75.99   15.30
   6   2 -12   18.50   10.80
  -8   7  -8    4.20    7.60
  -5   6  -9   22.10   10.50
   5  -6   9   15.50    7.90
  -2   5 -10    1.50    5.60
   2  -5  10    9.60    6.90
   1   4 -11  229.98   17.30
  -1  -4  11  266.97   18.60
   4   3 -12   35.60   11.90
  -7   7  -9    8.80    9.30
   7  -7   9    4.90    6.20
   4  -6  10   57.19   13.30
   1  -5  11  125.69   19.40
   2   4 -12   80.19   16.80
  -2  -4  12   58.59   14.10
   6  -7  10    7.60    7.40
   3  -6  11  130.89   19.80
   0  -5  12   91.49   12.30
   3   4 -13    6.50    8.90
   5  -7  11   21.70    9.50
   2  -6  12   51.99   13.80
  -1  -5  13    8.00    7.90
   1  -8  12   74.39   15.80
  -1  -7  12   59.49   14.70
   2  -8  11   26.00   10.20
   5  -9  10   13.90    6.70
  -5   9 -10   14.50   11.30
  -3  -6  12   55.89   14.20
   0  -7  11   28.40   10.40
   3  -8  10    3.30    6.00
  -6   9  -9    9.20    9.40
  -2  -6  11   79.29   16.10
   1  -7  10   36.70   10.60
   4  -8   9   18.20    7.60
  -4   8  -9   14.70    8.50
  -7   9  -8    0.80    7.40
  -7   9  -8    0.00    4.80
  -4  -5  11   15.00    9.40
   4   5 -11    9.90    7.80
  -1  -6  10    6.70    6.90
   2  -7   9  163.58   12.70
  -2   7  -9  147.49   13.10
  -2   7  -9  172.28   14.30
   5  -8   8   27.70    7.60
  -5   8  -8   22.20    7.80
  -5   8  -8   25.60   10.10
  -5   8  -8   17.40    8.60
  -8   9  -7    3.90    7.20
  -8   9  -7    8.00    6.20
   6   4 -11   -0.30    8.10
  -3  -5  10  102.59   17.60
   3   5 -10   95.49   17.30
   0  -6   9   74.79    9.50
   0   6  -9   85.19   10.00
   3  -7   8  151.78   11.30
  -3   7  -8  147.29   12.70
  -3   7  -8  159.08   12.70
  -3   7  -8  153.58   11.70
  -6   8  -7   17.50    8.30
  -6   8  -7   13.90    6.60
  -6   8  -7    7.30    6.70
  -9   9  -6    4.70    6.00
   5   4 -10    2.90    7.40
  -2  -5   9  250.77   16.70
   2   5  -9  257.37   17.00
   2   5  -9  239.98   16.20
   1  -6   8  151.58   11.60
   1  -6   8  151.88    8.80
  -1   6  -8  161.48   12.60
  -1   6  -8  160.08   12.40
   4  -7   7   31.90    7.50
   4  -7   7   21.10    5.90
  -4   7  -7   34.90    8.30
  -4   7  -7   29.00    9.40
  -4   7  -7   24.80    8.50
  -7   8  -6   14.90    7.80
  -7   8  -6   14.20    6.80
   7   3 -10   -4.10    7.50
  -4  -4   9  119.89   12.70
   4   4  -9  119.99   12.50
  -1  -5   8  219.48   14.50
   1   5  -8  225.18   15.80
   1   5  -8  222.78   14.60
   1   5  -8  215.08   14.40
   2  -6   7   52.29    5.20
   2  -6   7   53.19    6.80
  -2   6  -7   53.19    7.40
  -2   6  -7   71.89   12.10
  -2   6  -7   59.09    6.80
   5  -7   6    1.80    3.60
  -5   7  -6   -0.80    4.80
  -5   7  -6    4.70    4.60
  -5   7  -6    1.60    4.00
  -5   7  -6    5.70    4.90
  -8   8  -5    3.10    6.00
  -8   8  -5    3.50    6.30
  -8   8  -5   -2.10    4.50
   6   3  -9   21.40   11.10
  -3  -4   8  160.88   12.90
   3   4  -8  175.08   13.40
   0  -5   7  194.88   12.40
   0  -5   7  185.28    7.30
   0   5  -7  181.78   12.20
   0   5  -7  200.68   11.70
   0   5  -7  189.18   12.40
   0   5  -7  196.18   12.50
   3  -6   6   83.79    7.10
   3  -6   6   82.89    6.70
  -3   6  -6   82.39    8.00
  -3   6  -6   86.09    8.50
  -3   6  -6   80.49    7.90
  -3   6  -6   85.69    7.40
  -3   6  -6   83.59    7.30
  -6   7  -5   20.10    6.20
  -6   7  -5   16.20    6.40
  -6   7  -5   16.70    7.70
  -6   7  -5   13.60    5.40
  -6   7  -5   18.30    5.60
  -6   7  -5   10.20    6.20
  -9   8  -4   -1.50    5.60
  -9   8  -4    1.60    5.70
  -9   8  -4   -2.00    3.70
   8   2  -9    2.00    8.40
  -5  -3   8  117.29   11.90
   5   3  -8  115.09   12.20
  -2  -4   7    0.40    2.30
  -2  -4   7    2.70    4.50
   2   4  -7    0.70    5.00
   2   4  -7    0.50    3.40
   2   4  -7   -2.00    3.50
   1  -5   6   39.60    6.00
   1  -5   6   57.79    9.70
  -1   5  -6   52.79    9.00
  -1   5  -6   41.40    8.20
  -1   5  -6   48.50    8.60
  -1   5  -6   36.30    9.10
  -1   5  -6   48.20    8.50
  -1   5  -6   41.40    7.60
   4  -6   5  288.07   13.00
   4  -6   5  277.27   10.70
   4  -6   5  282.37   10.90
  -4   6  -5  291.87   12.50
  -4   6  -5  284.87   14.10
  -4   6  -5  288.97   13.40
  -4   6  -5  285.87   12.20
  -4   6  -5  279.77   12.50
  -7   7  -4   26.00    7.20
  -7   7  -4   23.50    5.50
  -7   7  -4   37.60    8.20
  -7   7  -4   33.70    9.90
  -7   7  -4   18.70    6.20
  10  -8   3  -38.50   79.49
 -10   8  -3   -0.70    3.60
 -10   8  -3    0.90    5.80
 -10   8  -3    0.00    5.10
   7   2  -8   10.20    8.70
  -4  -3   7  104.49   10.50
   4   3  -7  114.79   10.80
  -1  -4   6   52.99    6.80
  -1  -4   6   57.49    6.00
  -1  -4   6   61.69    4.20
   1   4  -6   54.99    6.40
   1   4  -6   65.19    6.10
   1   4  -6   58.59    6.40
   1   4  -6   57.19    6.90
   1   4  -6   60.89    6.90
   2  -5   5   99.59    7.10
   2  -5   5  115.39    7.00
   2  -5   5  109.89    7.00
  -2   5  -5  105.39    7.40
  -2   5  -5  103.89    7.30
  -2   5  -5  102.59    7.00
  -2   5  -5  106.39    7.20
  -2   5  -5  104.69    8.10
  -2   5  -5  110.19    7.80
  -5   6  -4  130.49    7.40
  -5   6  -4  143.49    9.60
  -5   6  -4  135.39    8.20
  -5   6  -4  136.89    8.10
  -5   6  -4  149.69    7.40
   8  -7   3  -27.00   73.89
  -8   7  -3    4.30    5.50
  -8   7  -3    4.60    3.40
  -8   7  -3   10.10    5.30
  -8   7  -3   -1.90    4.20
  11  -8   2  -23.10   93.09
   9   1  -8   -2.30    8.30
  -6  -2   7   18.00    8.10
   6   2  -7   16.10    8.90
  -3  -3   6    6.10    4.40
  -3  -3   6    4.40    4.90
  -3  -3   6    4.30    4.00
   3   3  -6    4.50    4.00
   0  -4   5 2465.95   54.69
   0  -4   5 2535.15   56.89
   0  -4   5 2449.35   56.59
   0  -4   5 2453.35   49.70
   0  -4   5 2439.36   56.89
   0   4  -5 2359.36   56.99
   0   4  -5 2460.65   55.99
   0   4  -5 2383.36   56.39
   0   4  -5 2434.16   57.39
   0   4  -5 2456.45   57.39
   3  -5   4  252.57    9.40
   3  -5   4  240.48    9.50
   3  -5   4  253.37   10.90
  -3   5  -4  252.57   11.50
  -3   5  -4  248.78    9.90
  -3   5  -4  241.48   10.20
  -3   5  -4  248.88   10.20
  -3   5  -4  245.78   10.60
  -3   5  -4  221.58    9.20
   6  -6   3    1.40   68.09
  -6   6  -3   14.00    5.60
  -6   6  -3    5.10    4.00
  -6   6  -3    6.80    3.50
   9  -7   2  -36.10   71.89
  -9   7  -2   -5.50    5.30
  -9   7  -2    1.30    4.50
   8   1  -7    1.30    7.00
  -5  -2   6   90.99    9.20
  -5  -2   6   83.59    9.10
   5   2  -6   93.09    9.80
  -2  -3   5  420.56   17.00
  -2  -3   5  431.66   13.50
  -2  -3   5  426.36   16.00
  -2  -3   5  420.46   16.40
   2   3  -5  420.06   16.40
   2   3  -5  436.96   15.70
   2   3  -5  420.16   17.10
   1  -4   4 1196.38   30.70
   1  -4   4 1226.08   29.70
   1  -4   4 1226.08   31.40
  -1   4  -4 1259.87   30.30
  -1   4  -4 1194.08   30.40
  -1   4  -4 1209.78   31.00
  -1   4  -4 1220.18   31.90
  -1   4  -4 1259.27   30.70
  -1   4  -4 1220.58   31.40
   4  -5   3  132.39    8.20
  -4   5  -3  135.99    8.00
  -4   5  -3  131.09    6.50
  -4   5  -3  145.69    6.60
   7  -6   2  -24.60   42.40
  -7   6  -2    0.20    2.80
  -7   6  -2   -0.50    3.70
  -7   6  -2    0.30    3.90
  10  -7   1   -6.00   88.79
 -10   7  -1    0.80    2.90
 -10   7  -1   -1.10    4.30
 -10   7  -1   -2.90    4.50
 -10   7  -1    1.90    6.50
  10   0  -7   -2.00    7.30
  -7  -1   6   -2.30    5.60
   7   1  -6    6.80    7.30
  -4  -2   5  299.47   14.50
  -4  -2   5  308.77   14.20
  -4  -2   5  306.17   14.70
  -4  -2   5  282.57   14.30
   4   2  -5  289.57   13.20
   4   2  -5  314.37   15.20
  -1  -3   4 1069.69   29.20
  -1  -3   4 1110.39   24.80
  -1  -3   4 1071.89   28.00
  -1  -3   4 1046.70   28.50
   1   3  -4 1089.99   28.20
   1   3  -4 1056.19   29.20
   1   3  -4 1102.89   29.20
   1   3  -4 1099.19   29.50
   1   3  -4 1091.89   28.70
   2  -4   3   70.09    5.10
   2  -4   3   62.89    4.20
   2  -4   3   64.79    4.40
   2  -4   3   62.49    4.80
  -2   4  -3   70.99    4.20
  -2   4  -3   70.09    4.10
  -2   4  -3   69.09    4.50
  -2   4  -3   64.19    4.60
  -2   4  -3   70.69    5.50
  -2   4  -3   62.99    4.50
   5  -5   2  -20.40   48.90
   8  -6   1  -16.70   58.99
  -8   6  -1   -0.90    4.10
  -8   6  -1    0.90    3.20
  11  -7   0   19.20   85.99
 -11   7   0    1.70    5.40
 -11   7   0   -1.80    5.30
 -11   7   0    0.70    3.00
  -9   0   6   -0.10    6.80
   9   0  -6    1.20    6.90
  -6  -1   5   71.09    8.30
  -6  -1   5   72.09    8.70
   6   1  -5   75.69    9.00
  -3  -2   4  520.25   17.90
  -3  -2   4  550.04   18.60
  -3  -2   4  540.35   18.40
  -3  -2   4  538.75   18.90
   3   2  -4  542.55   19.00
   3   2  -4  527.25   17.70
   0  -3   3  101.99    6.20
   0  -3   3  104.99    3.60
   0  -3   3  103.69    5.50
   0  -3   3   96.29    6.00
   0   3  -3  101.79    6.40
   0   3  -3  108.09    6.20
   0   3  -3  108.89    6.30
   0   3  -3  108.79    6.10
   0   3  -3  101.29    5.60
   3  -4   2   20.80   44.20
   3  -4   2   47.40    4.50
  -3   4  -2   51.19    2.90
  -3   4  -2   55.99    4.00
  -3   4  -2   54.59    2.80
  -3   4  -2   50.39    4.30
  -3   4  -2   47.80    2.80
   6  -5   1   16.80   58.59
  -6   5  -1   67.29    5.50
  -6   5  -1   69.09    5.40
   9  -6   0   -0.50   50.69
  -9   6   0    1.80    3.80
  -9   6   0   -1.20    4.80
  -8   0   5   -1.50    6.10
  -8   0   5   -0.80    6.20
   8   0  -5    4.20    6.20
  -5  -1   4  178.38   11.00
  -5  -1   4  183.18   11.10
  -5  -1   4  185.08   10.70
  -5  -1   4  178.18   11.00
  -5  -1   4  170.48    9.80
   5   1  -4  176.08   11.10
   5   1  -4  168.88   10.60
  -2  -2   3 1031.50   26.90
  -2  -2   3 1064.09   27.40
  -2  -2   3 1037.80   27.20
  -2  -2   3 1069.29   26.80
  -2  -2   3 1010.80   27.40
   2   2  -3 1059.99   28.00
   2   2  -3 1050.99   26.20
   2   2  -3 1063.69   28.00
   1  -3   2   16.20    3.10
   1  -3   2   25.20    4.20
   1  -3   2   23.80    3.80
   1  -3   2   20.00    3.30
  -1   3  -2   26.10    3.80
  -1   3  -2   19.50    2.90
  -1   3  -2   17.30    2.30
  -1   3  -2   24.60    4.70
  -1   3  -2   19.90    3.30
  -1   3  -2   24.90    3.60
   4  -4   1  155.98    8.50
  -4   4  -1  155.28    6.50
  -4   4  -1  158.98    6.70
   7  -5   0  -22.30   54.69
  -7   5   0    8.50    4.40
  10  -6  -1  -16.60   51.19
 -10   6   1   -1.40    3.00
 -10   6   1    0.60    2.50
 -10   6   1    0.60    4.90
 -10   6   1   -2.10    6.10
 -10   1   5    1.60    7.60
  10  -1  -5   -0.40    6.20
  -7   0   4   40.00    9.80
  -7   0   4   37.50    9.60
   7   0  -4   33.80    9.00
  -4  -1   3   18.20    5.30
  -4  -1   3   30.80    7.10
  -4  -1   3   26.40    6.50
  -4  -1   3   20.60    5.10
  -4  -1   3   16.60    5.50
   4   1  -3   23.10    6.40
   4   1  -3   17.60    4.30
   4   1  -3   13.30    4.40
  -1  -2   2   10.30    3.10
  -1  -2   2    8.10    2.70
  -1  -2   2    3.40    2.70
  -1  -2   2    8.90    2.90
  -1  -2   2   14.90    3.90
   1   2  -2   10.80    2.80
   1   2  -2    9.70    3.00
   1   2  -2    6.70    2.50
   1   2  -2    8.40    2.80
   1   2  -2    8.20    3.10
   2  -3   1 5503.65  109.69
   2  -3   1 5371.46  113.29
  -2   3  -1 5485.35  108.69
  -2   3  -1 5271.47  111.99
  -2   3  -1 5633.84  109.69
  -2   3  -1 5508.95  107.89
   5  -4   0   25.70   48.40
  -5   4   0  116.69    5.40
  -5   4   0  115.19    6.60
   8  -5  -1    1.90   53.19
  -8   5   1   -0.10    3.10
  -8   5   1   -0.10    3.00
  11  -6  -2    2.00   86.99
 -11   6   2   -0.20    4.20
 -11   6   2    2.20    3.80
 -11   6   2    3.60    6.00
  -9   1   4    2.50    6.90
  -9   1   4   -7.20    6.10
   9  -1  -4   -3.40    5.20
  -6   0   3   66.29   11.20
  -6   0   3   58.19   10.70
  -6   0   3   55.99    9.80
  -6   0   3   42.60    7.60
  -6   0   3   50.39    9.10
   6   0  -3   41.60    8.30
  -3  -1   2  321.77   12.00
  -3  -1   2  319.57   11.60
  -3  -1   2  318.97   12.00
  -3  -1   2  319.37   12.10
   3   1  -2  324.67   11.30
   3   1  -2  313.37   11.80
   3   1  -2  329.17   12.40
   0   2  -1  519.25   13.00
   3  -3   0 2370.56   52.09
  -3   3   0 2392.76   47.60
  -3   3   0 2399.86   49.70
   6  -4  -1  -11.30   40.40
   9  -5  -2  -34.10   74.09
  -9   5   2   -2.70    2.60
  -9   5   2   -4.80    4.30
  -9   5   2   -0.70    2.10
  -9   5   2    0.60    4.30
  11  -2  -4  119.79  135.09
  -8   1   3    3.60    6.50
  -8   1   3   -0.40    5.10
   8  -1  -3    6.10    5.20
  -5   0   2   33.40    5.80
  -5   0   2   35.40    7.10
  -5   0   2   38.90    7.50
  -5   0   2   44.10    7.20
  -5   0   2   42.10    7.90
   5   0  -2   36.60    6.80
   5   0  -2   30.10    6.10
  -2  -1   1 7127.89  143.09
  -2  -1   1 6786.22  140.29
  -2  -1   1 6904.31  135.59
  -2  -1   1 7057.79  144.89
  -2  -1   1 6730.73  135.99
   2   1  -1 6672.23  141.89
   2   1  -1 6909.41  136.19
   2   1  -1 6642.34  135.59
   2   1  -1 6966.70  135.99
   1  -2   0  881.11   18.60
   4  -3  -1  -11.60   40.20
  -4   3   1    2.00    2.10
   7  -4  -2   37.70   65.89
  10  -5  -3   59.29   64.09
 -10   2   3   -4.30    6.20
 -10   2   3   -6.80    7.00
  10  -2  -3    6.60  109.09
  10  -2  -3    0.90    4.60
  -7   1   2   18.00    5.40
  -7   1   2   19.00    7.10
  -7   1   2   19.80    7.50
  -7   1   2   15.70    6.40
   7  -1  -2   22.20    6.20
  -4   0   1  486.25   15.60
  -4   0   1  490.85   15.50
  -4   0   1  461.55   15.40
  -4   0   1  487.05   14.70
  -4   0   1  478.85   14.90
   4   0  -1  480.45   15.70
  -2   2   1  509.75   13.20
   5  -3  -2  -16.90   33.80
  -5   3   2    3.60    3.00
  -5   3   2    3.10    2.70
  -5   3   2    6.20    2.00
  -5   3   2    6.00    2.00
   8  -4  -3   -8.90   69.39
  -8   4   3    2.00    3.10
  -8   4   3   -1.40    2.10
  -8   4   3   -0.60    4.30
  -8   4   3    0.60    4.50
  11  -5  -4  -16.20   61.79
 -11   5   4    6.20    6.80
 -11   5   4   -4.80    4.10
  -9   2   2   -0.70    6.20
  -9   2   2    0.90    6.30
   9  -2  -2   -3.40    3.90
   9  -2  -2   -8.00   75.19
  -6   1   1   69.69    6.70
  -6   1   1   64.89    6.80
  -6   1   1   57.19    6.00
  -6   1   1   64.79    5.50
  -6   1   1   65.59    6.20
   6  -1  -1   66.39    6.30
   6  -1  -1   52.99    5.60
  -3   0   0 1256.17   29.50
  -3   0   0 1292.37   29.40
  -3   0   0 1273.07   30.00
  -3   0   0 1257.67   30.10
  -3   0   0 1295.27   30.10
   3   0   0 1281.87   28.90
   3   0   0 1324.17   30.60
   3  -2  -2  461.85   11.50
   3  -2  -2  469.55   11.70
  -3   2   2  449.46   11.00
  -3   2   2  461.75   10.50
  -3   2   2  457.65   13.80
  -3   2   2  449.46   10.90
  -3   2   2  462.55   12.20
   6  -3  -3  -18.10   49.10
  -6   3   3   24.80    3.30
  -6   3   3   47.30    7.00
  -6   3   3   30.40    4.00
  -6   3   3   25.50    2.60
  -6   3   3   24.30    2.60
   9  -4  -4   -5.50   49.80
  -9   4   4    1.80    3.80
  -9   4   4   -0.90    5.50
  -9   4   4    0.20    2.90
 -11   3   2    0.60    9.50
  11  -3  -2   33.70   89.49
  -8   2   1   11.80    7.00
  -8   2   1    7.00    4.20
  -8   2   1    3.00    5.80
   8  -2  -1    7.10    4.20
   8  -2  -1   74.69   72.29
  -5   1   0  262.97   11.10
  -5   1   0  272.87   10.40
  -5   1   0  267.47   10.70
  -5   1   0  278.47   11.40
  -5   1   0  276.17   11.40
   5  -1   0  269.47   11.00
   5  -1   0  263.57   10.80
  -2   0  -1   49.90    3.80
  -2   0  -1   51.09    4.00
  -2   0  -1   45.90    4.00
  -2   0  -1   49.00    3.70
   2   0   1   47.90    4.10
   2   0   1   45.40    3.50
   2   0   1   55.99    4.70
   1  -1  -2  551.24   13.00
   1  -1  -2  543.25   14.20
   1  -1  -2  540.05   13.10
   1  -1  -2  555.94   14.10
   1  -1  -2  563.54   14.10
   1  -1  -2  572.24   14.30
  -1   1   2  554.94   13.30
  -1   1   2  536.45   13.70
  -1   1   2  544.05   14.20
  -1   1   2  560.14   13.20
   4  -2  -3  746.33   19.20
   4  -2  -3  738.23   18.70
  -4   2   3  773.32   20.10
  -4   2   3  740.53   21.40
  -4   2   3  756.22   18.00
  -4   2   3  774.72   17.70
  -4   2   3  745.53   19.20
  -4   2   3  754.12   19.30
  -4   2   3  745.23   17.70
   7  -3  -4    8.70    2.90
   7  -3  -4   18.90   55.69
   7  -3  -4   12.10    3.60
  -7   3   4    8.30    3.50
  -7   3   4   13.00    5.70
  -7   3   4    6.40    5.00
  -7   3   4    9.40    4.10
  10  -4  -5   19.30   78.59
 -10   4   5    4.50    6.30
 -10   4   5   -1.80    4.30
 -10   3   1    1.80    8.10
 -10   3   1    3.50    6.90
  10  -3  -1  -10.40   96.89
  -7   2   0   37.50    8.80
  -7   2   0   38.90    8.10
  -7   2   0   33.40    6.30
  -7   2   0   54.59   10.10
   7  -2   0  -51.89   56.49
   7  -2   0   34.30    6.70
   7  -2   0   40.60    7.30
  -4   1  -1  189.38    8.50
  -4   1  -1  196.18    8.00
  -4   1  -1  187.68    8.70
  -4   1  -1  188.08    8.60
  -4   1  -1  189.78    8.30
   4  -1   1  184.08    8.40
   4  -1   1  176.58    8.30
  -1   0  -2   20.00    2.70
  -1   0  -2   32.40    4.50
  -1   0  -2   32.20    4.40
  -1   0  -2   19.80    2.70
  -1   0  -2   19.80    2.40
  -1   0  -2   25.40    3.80
  -1   0  -2   20.00    2.70
   1   0   2   19.70    3.20
   1   0   2   19.60    3.20
   1   0   2   19.90    2.30
   1   0   2   33.20    4.70
   1   0   2    4.10   10.00
   1   0   2   17.50    2.50
   2  -1  -3 1089.39   26.50
   2  -1  -3 1119.89   26.20
   2  -1  -3 1076.69   24.60
   2  -1  -3 1056.69   24.00
   2  -1  -3 1101.99   25.90
  -2   1   3 1107.59   26.30
  -2   1   3 1096.79   24.90
  -2   1   3 1122.29   25.90
  -2   1   3 1097.49   25.20
  -2   1   3 1094.29   26.30
  -2   1   3 1093.49   24.50
  -2   1   3 1057.39   25.60
  -2   1   3 1129.89   25.10
   5  -2  -4  273.77   10.40
   5  -2  -4  280.87   10.90
  -5   2   4  278.97   10.00
  -5   2   4  275.37   10.30
  -5   2   4  292.77   10.70
  -5   2   4  270.47   11.40
  -5   2   4  264.97   11.20
  -5   2   4  300.17   12.00
   8  -3  -5    0.80    3.10
   8  -3  -5    3.30    3.10
   8  -3  -5    3.10   61.69
  -8   3   5   -2.60    3.50
  -8   3   5    5.10    3.70
  -8   3   5   -0.40    4.90
  11  -4  -6    3.50   61.69
 -11   4   6   -2.40    5.30
 -11   4   6   -7.20    6.00
  -9   3   0   -0.90    5.90
  -9   3   0   -1.40    3.20
  -9   3   0    4.30    7.30
   9  -3   0   22.00   52.29
   9  -3   0   -0.10    3.60
  -6   2  -1    0.80    3.60
  -6   2  -1   -1.00    4.70
  -6   2  -1    0.00    2.00
  -6   2  -1    2.50    4.50
  -6   2  -1   -2.00    3.70
   6  -2   1   -1.50    3.50
   6  -2   1   -0.90    2.80
   6  -2   1  -23.30   31.40
  -3   1  -2   57.29    4.80
  -3   1  -2   54.99    4.70
  -3   1  -2   52.09    4.50
  -3   1  -2   56.29    4.60
  -3   1  -2   57.29    4.10
   3  -1   2   49.80    3.60
   3  -1   2   54.89    4.80
   0   0  -3 9374.36  193.78
   0   0  -3 9560.74  201.48
   0   0  -3 9176.28  195.48
   0   0  -3 9166.58  203.58
   0   0  -3 9992.60  193.78
   0   0  -3 9642.34  191.78
   0   0   3 9648.63  202.38
   0   0   3 9773.62  200.28
   0   0   3 9999.00  197.68
   0   0   3 9278.57  199.68
   3  -1  -4  188.58    8.60
   3  -1  -4  188.38    9.10
   3  -1  -4  184.08    7.70
   3  -1  -4  196.58    8.90
  -3   1   4  199.58    8.30
  -3   1   4  188.88    8.60
  -3   1   4  190.68    8.80
  -3   1   4  191.08    8.10
  -3   1   4  196.68    9.00
  -3   1   4  187.78    8.60
  -3   1   4  185.18    7.60
   6  -2  -5   12.50    4.50
   6  -2  -5    5.70    4.00
  -6   2   5   10.00    5.90
  -6   2   5   11.40    5.50
  -6   2   5    8.50    5.30
  -6   2   5    6.60    3.50
  -6   2   5    5.60    3.90
   9  -3  -6    2.60    3.50
   9  -3  -6   34.10   97.49
  -9   3   6    6.50    7.10
  -9   3   6    0.20    4.60
 -11   4   0    4.80    7.50
 -11   4   0   -5.10    8.00
  11  -4   0   33.50   99.29
  -8   3  -1    1.50    6.30
  -8   3  -1   -0.60    5.40
  -8   3  -1    2.60    3.40
   8  -3   1  -11.10   53.59
   8  -3   1   -3.80    3.40
  -5   2  -2   55.79    5.80
  -5   2  -2   46.00    5.30
  -5   2  -2   51.69    4.60
  -5   2  -2   59.49    5.70
  -5   2  -2   51.19    5.00
   5  -2   2   46.80    5.10
   5  -2   2   43.40    4.70
   5  -2   2  -23.70   31.90
  -2   1  -3  422.56   13.60
  -2   1  -3  415.56   12.70
  -2   1  -3  420.86   13.30
  -2   1  -3  427.26   13.50
  -2   1  -3  418.76   13.50
   2  -1   3  409.96   13.60
   2  -1   3  413.56   13.20
   2  -1   3  399.86   12.60
   1   0  -4 2504.15   53.89
   1   0  -4 2472.75   52.99
   1   0  -4 2462.55   52.49
   1   0  -4 2479.95   53.79
   1   0  -4 2302.67   52.19
  -1   0   4 2418.36   52.99
  -1   0   4 2319.07   51.89
  -1   0   4 2456.45   53.59
  -1   0   4 2435.66   52.19
  -1   0   4 2439.66   53.79
  -1   0   4 2535.55   53.09
  -1   0   4 2445.16   48.60
  -1   0   4 2436.06   53.39
   4  -1  -5  164.98    9.30
   4  -1  -5  151.88    8.70
  -4   1   5  146.89    8.80
  -4   1   5  160.68    9.20
  -4   1   5  163.58    9.40
  -4   1   5  164.08    8.50
  -4   1   5  157.78    8.60
  -4   1   5  156.68    8.00
   7  -2  -6   -3.20    4.20
  -7   2   6    2.10    5.40
  -7   2   6    0.20    4.30
  -7   2   6    2.90    4.30
  10  -3  -7  -52.39   68.39
 -10   3   7    4.30    7.40
 -10   3   7    4.40    6.20
 -10   4  -1    0.60    5.90
 -10   4  -1    2.50    8.50
  10  -4   1   27.40   56.99
  -7   3  -2   14.80    6.60
  -7   3  -2    9.00    4.00
  -7   3  -2   10.70    7.00
  -7   3  -2   16.10    7.00
   7  -3   2   15.10    5.40
   7  -3   2   13.60    5.40
   7  -3   2  -12.50   44.20
  -4   2  -3  587.04   18.30
  -4   2  -3  619.44   18.90
  -4   2  -3  600.64   18.90
  -4   2  -3  598.44   18.30
  -4   2  -3  633.34   18.40
   4  -2   3  574.54   17.60
   4  -2   3  590.34   18.30
  -1   1  -4  673.23   19.10
  -1   1  -4  675.43   18.90
  -1   1  -4  644.64   19.10
  -1   1  -4  654.63   19.30
  -1   1  -4  661.63   17.70
  -1   1  -4  670.63   19.20
  -1   1  -4  675.13   19.20
  -1   1  -4  635.04   19.00
   1  -1   4  641.94   18.60
   1  -1   4  666.83   19.60
   1  -1   4  676.33   17.80
   2   0  -5    2.10    2.00
   2   0  -5    4.00    3.30
   2   0  -5   -2.50    2.20
   2   0  -5    2.10    3.00
   2   0  -5    0.50    2.60
  -2   0   5    2.80    2.50
  -2   0   5    0.40    2.60
  -2   0   5    0.90    2.40
  -2   0   5   -1.60    1.80
  -2   0   5    1.40    0.90
  -2   0   5    0.10    1.20
  -2   0   5   -0.30    2.10
  -2   0   5    0.30    2.30
   5  -1  -6  115.99    8.90
  -5   1   6  101.59    7.70
  -5   1   6  117.09    7.80
  -5   1   6  105.59    8.60
  -5   1   6  108.99    8.50
  -5   1   6  111.69    9.00
   8  -2  -7    6.40   45.20
   8  -2  -7   -0.30    5.40
  -8   2   7    2.80    4.90
  -8   2   7    3.90    6.40
  -9   4  -2   -0.50    7.30
  -9   4  -2    2.00    5.90
   9  -4   2   18.90   63.49
  -6   3  -3   72.99   10.90
  -6   3  -3   44.30    6.20
  -6   3  -3   61.49   10.20
  -6   3  -3   42.20    5.00
   6  -3   3   70.89    9.40
   6  -3   3   65.79    8.90
   6  -3   3  -25.30   50.59
  -3   2  -4  486.35   16.50
  -3   2  -4  512.65   16.80
  -3   2  -4  519.05   16.60
  -3   2  -4  527.85   17.60
  -3   2  -4  499.95   15.70
  -3   2  -4  503.05   13.70
  -3   2  -4  508.15   17.00
   3  -2   4  516.55   16.90
   0   1  -5  590.74   18.00
   0   1  -5  583.04   16.90
   0   1  -5  600.24   18.60
   0   1  -5  595.84   19.00
   0   1  -5  582.84   19.70
   0   1  -5  584.14   18.90
   0   1  -5  555.44   18.40
   0  -1   5  597.04   18.50
   0  -1   5  595.54   19.20
   0  -1   5  577.74   17.90
   0  -1   5  590.34   16.80
   3   0  -6   51.19    6.20
   3   0  -6   50.39    5.70
   3   0  -6   49.60    5.20
   3   0  -6   57.09    6.30
  -3   0   6   48.90    5.10
  -3   0   6   48.30    5.90
  -3   0   6   47.20    5.90
  -3   0   6   47.00    5.30
  -3   0   6   56.59    6.00
   6  -1  -7   38.60    9.60
  -6   1   7   42.50   10.00
  -6   1   7   35.50   10.10
   9  -2  -8   39.00   68.99
   9  -2  -8    4.60    6.20
  -9   2   8    0.80    6.80
  -9   2   8    1.70    6.70
 -11   5  -2    4.60    9.00
 -11   5  -2   -1.90    6.10
  11  -5   2  -10.90   62.49
  -8   4  -3   -0.10    3.20
  -8   4  -3   -3.20    5.70
  -8   4  -3    1.80    6.90
   8  -4   3    0.70    3.60
   8  -4   3   10.50   58.19
  -5   3  -4   60.79    6.60
  -5   3  -4   72.49    7.40
  -5   3  -4   68.19    6.20
  -5   3  -4   69.09    7.00
   5  -3   4   61.99    6.20
   5  -3   4   69.99    6.30
   5  -3   4  -42.40   33.80
  -2   2  -5  167.78    9.10
  -2   2  -5  175.38    9.80
  -2   2  -5  173.08    9.40
  -2   2  -5  179.68    9.80
  -2   2  -5  190.38    8.30
  -2   2  -5  192.28    9.60
  -2   2  -5  181.58    9.70
   2  -2   5  165.58    8.30
   2  -2   5  172.88    9.20
   2  -2   5  176.18    9.70
   1   1  -6  161.78    9.40
   1   1  -6  173.48    8.60
   1   1  -6  173.98   10.10
  -1  -1   6  168.08    9.60
  -1  -1   6  166.58    8.30
  -1  -1   6  165.38   10.00
  -1  -1   6  170.98    9.30
  -1  -1   6  163.98    4.90
  -1  -1   6  171.38    9.80
   4   0  -7  192.18   11.00
   4   0  -7  180.68   11.90
  -4   0   7  189.48   12.10
  -4   0   7  192.48   11.70
  -4   0   7  187.38   12.30
   7  -1  -8   18.90    7.80
  -7   1   8   19.40    8.60
  -7   1   8    9.10    6.60
 -10   5  -3   -0.60    5.90
 -10   5  -3    1.70    8.00
  10  -5   3  -30.90   46.80
  -7   4  -4   13.00    7.90
  -7   4  -4    9.70    4.90
  -7   4  -4   14.90    7.60
   7  -4   4   12.10    5.30
   7  -4   4  -29.30   28.30
  -4   3  -5   -1.80    3.80
  -4   3  -5    2.20    3.60
  -4   3  -5   -2.10    4.90
  -4   3  -5    1.40    4.60
  -4   3  -5    1.30    4.00
  -4   3  -5    1.90    4.40
  -4   3  -5    4.10    4.40
  -4   3  -5   -1.30    2.50
   4  -3   5   12.40   41.80
   4  -3   5    0.30    3.90
   4  -3   5    2.10    3.40
  -1   2  -6  312.97   11.60
  -1   2  -6  316.97   13.60
  -1   2  -6  314.77   13.20
  -1   2  -6  300.67   13.60
  -1   2  -6  310.67   14.00
  -1   2  -6  299.97   13.70
  -1   2  -6  310.17   13.90
   1  -2   6  303.27   14.00
   1  -2   6  306.57   12.90
   1  -2   6  303.77   11.50
   2   1  -7  906.71   27.90
   2   1  -7  938.51   26.90
   2   1  -7  947.81   29.80
   2   1  -7  943.31   28.50
  -2  -1   7  974.70   30.10
  -2  -1   7  948.91   28.80
  -2  -1   7  947.01   29.10
  -2  -1   7  933.11   22.00
   5   0  -8   35.10    8.80
  -5   0   8   29.80   10.00
  -5   0   8   27.50    8.70
   8  -1  -9   -3.00    6.80
  -8   1   9    0.20    7.70
  -9   5  -4   -1.40    5.70
  -9   5  -4   -6.10    7.50
  -9   5  -4    0.80    7.50
   9  -5   4  -29.70   43.60
  -6   4  -5   20.10    6.50
  -6   4  -5   30.20    8.80
  -6   4  -5   25.00    8.60
  -6   4  -5   39.20   11.10
   6  -4   5   19.40    6.30
   6  -4   5  -25.20   56.79
  -3   3  -6  138.39    9.30
  -3   3  -6  141.89    8.00
  -3   3  -6  129.99    9.20
  -3   3  -6  137.29    9.70
  -3   3  -6  139.79   10.00
  -3   3  -6  147.59   10.20
  -3   3  -6  131.99    9.30
  -3   3  -6  140.99    9.50
   3  -3   6  148.09    9.70
   0   2  -7  386.66   15.80
   0   2  -7  366.66   16.20
   0   2  -7  376.16   16.40
   0   2  -7  397.16   14.20
   0   2  -7  376.06   16.70
   0  -2   7  382.26   13.90
   0  -2   7  392.76   17.10
   3   1  -8  365.26   17.90
   3   1  -8  348.67   16.40
  -3  -1   8  381.66   18.50
  -3  -1   8  357.16   17.40
   6   0  -9    5.80    6.70
  -6   0   9   10.20    7.70
   9  -1 -10   16.80   73.69
  -8   5  -5   -2.10    6.00
  -8   5  -5    7.50    7.80
  -8   5  -5    1.40    6.30
   8  -5   5   -1.10    4.10
   8  -5   5  -58.09   49.99
  -5   4  -6   73.49   13.50
  -5   4  -6   76.29   12.80
  -5   4  -6   86.69   12.40
  -5   4  -6   63.69    9.30
   5  -4   6   75.59   11.40
  -2   3  -7 1077.69   33.10
  -2   3  -7 1136.69   34.10
  -2   3  -7 1115.59   28.90
  -2   3  -7 1124.69   32.60
  -2   3  -7 1079.59   33.40
  -2   3  -7 1075.39   33.10
   2  -3   7 1092.09   33.10
   1   2  -8   51.29    9.00
   1   2  -8   75.79   12.60
   1   2  -8   75.59    9.70
  -1  -2   8   67.69   13.80
  -1  -2   8   79.69   12.70
   4   1  -9    8.00    6.20
   4   1  -9    9.40    6.10
  -4  -1   9   19.20   10.50
   7   0 -10    5.20    8.00
 -10   6  -5   -4.60    7.10
 -10   6  -5    1.90    7.30
  10  -6   5  -13.20   88.29
  -7   5  -6   -1.70    7.20
  -7   5  -6   -1.80    6.50
  -7   5  -6   -1.00    6.20
  -7   5  -6    2.30    7.00
   7  -5   6    2.80    5.00
  -4   4  -7   69.99    8.60
  -4   4  -7   68.89    6.20
  -4   4  -7   69.39    8.40
  -4   4  -7   64.19    7.80
   4  -4   7   64.39    7.80
  -1   3  -8  382.06   14.40
  -1   3  -8  354.06   17.50
  -1   3  -8  352.66   17.50
  -1   3  -8  366.56   17.80
   1  -3   8  356.36   17.50
   2   2  -9  108.79   10.80
   2   2  -9  119.39   10.30
   2   2  -9  111.29    8.70
  -2  -2   9   94.69   10.30
   5   1 -10    1.60    6.20
   8   0 -11   -0.30    8.10
  -9   6  -6   -4.00    7.20
  -9   6  -6    5.20    8.30
  -9   6  -6   -1.90    7.10
  -6   5  -7   36.30   11.80
  -6   5  -7   22.70    8.60
  -6   5  -7   27.00    9.60
   6  -5   7   31.90    8.50
  -3   4  -8   73.69    8.70
  -3   4  -8   90.59    9.10
  -3   4  -8   78.29    6.40
  -3   4  -8   80.69    9.30
   3  -4   8   69.79    8.80
   0   3  -9    4.90    4.30
   0   3  -9   10.70    6.10
   0   3  -9   14.20    6.50
   0  -3   9    6.80    5.60
   3   2 -10   99.19   10.20
   3   2 -10   93.59   11.20
  -3  -2  10  101.09   11.40
   6   1 -11   11.10    8.40
  -8   6  -7    0.30    7.30
  -8   6  -7    0.10    7.00
   8  -6   7    2.70    4.90
  -5   5  -8   64.79   12.40
  -5   5  -8   73.99   15.10
  -5   5  -8   78.39   15.30
   5  -5   8   80.59   13.70
  -2   4  -9   50.29   12.00
  -2   4  -9   45.10   11.50
  -2   4  -9   41.00    7.70
   2  -4   9   52.49   11.40
   1   3 -10   96.89   12.70
   1   3 -10   87.09   15.00
   1   3 -10   99.19   16.30
  -1  -3  10   84.79   15.20
   4   2 -11   97.59   17.20
   4   2 -11   77.09   16.30
  -7   6  -8    4.30    7.60
   7  -6   8    3.90    6.10
  -4   5  -9   50.09   13.10
  -4   5  -9   21.60    9.70
   4  -5   9   40.10   10.50
  -1   4 -10   95.59   15.90
   1  -4  10  100.59   15.90
   2   3 -11  147.29   13.10
   2   3 -11  149.19   14.30
  -2  -3  11  149.59   14.40
   5   2 -12    9.30    8.80
  -6   6  -9    0.10    7.50
   6  -6   9   -2.90    6.10
   3  -5  10   81.99   15.20
   0  -4  11  254.37   18.10
   3   3 -12   13.30    8.30
   5  -6  10   12.60    8.40
   2  -5  11   94.99   17.20
  -1  -4  12   97.59   17.40
   4   3 -13    0.70    6.80
   4  -6  11   41.30   12.20
   1  -5  12   21.60    9.50
   3  -6  12   52.89   14.00
   0  -5  13   20.10   10.70
   3  -9  11    8.60    7.20
  -2  -7  12   42.40   12.70
   1  -8  11   51.19   13.00
   4  -9  10    9.60    6.60
  -1  -7  11   27.80   10.20
   2  -8  10   31.70   10.20
   5  -9   9   56.19    9.70
  -5   9  -9   39.40   12.60
  -3  -6  11   41.50   12.90
   0  -7  10   35.50   10.50
   3  -8   9   69.39   12.30
  -3   8  -9   62.39   14.10
  -6   9  -8   17.30    9.60
  -6   9  -8   20.10    7.70
   5   5 -11   -2.80    7.40
  -2  -6  10  121.39   18.20
   1  -7   9  179.98   13.60
  -1   7  -9  166.58   13.90
  -1   7  -9  185.18   17.20
   4  -8   8   43.60    9.30
  -4   8  -8   29.70   10.00
  -4   8  -8   33.40   10.80
  -4   8  -8   22.10    7.70
  -7   9  -7    0.90    4.90
  -7   9  -7    1.00    6.20
  -4  -5  10   18.00    9.40
   4   5 -10   18.30    9.20
  -1  -6   9  114.49   11.60
   1   6  -9  116.69   11.80
   2  -7   8  260.17   14.80
   2  -7   8  266.17   12.60
  -2   7  -8  258.57   16.10
  -2   7  -8  271.97   16.80
  -2   7  -8  258.77   15.10
   5  -8   7    4.70    4.40
  -5   8  -7    3.70    4.60
  -5   8  -7   10.10    6.60
  -5   8  -7    3.20    5.80
  -8   9  -6   -0.40    4.80
  -8   9  -6   -0.50    6.40
   6   4 -10    0.60    7.70
  -3  -5   9  242.58   16.90
   3   5  -9  240.58   17.00
   0  -6   8   84.29    7.00
   0  -6   8   80.69    9.10
   0   6  -8   78.79    9.30
   0   6  -8   84.39    9.60
   3  -7   7   87.19    7.40
   3  -7   7   76.69    7.90
  -3   7  -7   76.39    8.70
  -3   7  -7   84.49    9.20
  -3   7  -7   80.09    8.00
  -6   8  -6   13.30    7.50
  -6   8  -6   12.60    6.30
  -6   8  -6   14.20    7.10
  -6   8  -6   15.00    6.40
  -9   9  -5    1.30    5.80
  -9   9  -5   -2.90    5.10
  -9   9  -5    2.10    5.70
   5   4  -9   20.30   10.20
  -2  -5   8  233.58   15.40
   2   5  -8  229.98   15.50
   1  -6   7   42.00    5.10
   1  -6   7   52.59    7.00
  -1   6  -7   43.50    6.00
  -1   6  -7   80.89   12.40
   4  -7   6   46.50    8.10
   4  -7   6   40.60    7.80
  -4   7  -6   51.59   11.10
  -4   7  -6   38.60    7.80
  -4   7  -6   43.30    8.70
  -4   7  -6   48.50    9.70
  -7   8  -5   19.90    6.60
  -7   8  -5   21.30    7.80
  -7   8  -5   28.60    7.30
   7   3  -9   10.60    8.80
  -4  -4   8   76.49   10.00
   4   4  -8   85.59   10.70
  -1  -5   7   81.89    8.90
   1   5  -7   84.79    8.80
   1   5  -7   95.49    9.40
   1   5  -7   88.09    9.20
   2  -6   6  128.59    8.40
   2  -6   6  135.79    9.00
  -2   6  -6  155.08   10.50
  -2   6  -6  140.59   10.40
  -2   6  -6  147.49    9.70
  -2   6  -6  143.79    9.40
   5  -7   5   30.60    7.10
  -5   7  -5   34.20    6.70
  -5   7  -5   33.60    7.00
  -5   7  -5   40.40    7.40
  -5   7  -5   50.09   10.70
  -5   7  -5   47.00    8.60
  -8   8  -4    4.50    5.20
  -8   8  -4    7.20    6.10
  -8   8  -4    3.00    4.20
   6   3  -8    3.10    7.20
  -3  -4   7   83.89    9.40
   3   4  -7   74.09    9.00
   0  -5   6  526.65   12.60
   0  -5   6  498.25   19.40
   0   5  -6  509.85   19.10
   0   5  -6  492.75   20.10
   0   5  -6  527.05   20.20
   0   5  -6  497.55   19.90
   3  -6   5  436.96   15.10
   3  -6   5  453.75   16.60
   3  -6   5  447.66   15.00
  -3   6  -5  442.46   16.50
  -3   6  -5  428.76   16.00
  -3   6  -5  438.46   15.90
  -3   6  -5  439.76   17.10
  -3   6  -5  454.75   17.90
  -6   7  -4    6.30    3.60
  -6   7  -4   11.20    6.40
  -6   7  -4    9.30    4.80
  -6   7  -4    5.90    4.30
  -6   7  -4   15.40    5.70
   9  -8   3  -46.00   80.79
  -9   8  -3    1.50    6.00
  -9   8  -3   -0.80    3.50
  -9   8  -3   -2.00    4.50
  -9   8  -3    0.90    4.80
   8   2  -8    3.90    8.20
  -5  -3   7   63.59   13.40
   5   3  -7   44.40   10.60
  -2  -4   6   61.39    7.50
  -2  -4   6   60.39    6.30
  -2  -4   6   61.39    4.80
   2   4  -6   51.29    6.40
   2   4  -6   61.59    7.30
   1  -5   5  841.02   25.70
   1  -5   5  908.01   25.20
  -1   5  -5  908.61   26.00
  -1   5  -5  929.71   27.40
  -1   5  -5  906.41   26.50
  -1   5  -5  886.41   26.80
  -1   5  -5  993.50   26.90
  -1   5  -5  894.71   27.50
   4  -6   4  312.67    9.60
   4  -6   4  326.87   14.20
   4  -6   4  302.67    9.70
  -4   6  -4  321.07   13.80
  -4   6  -4  312.97   12.60
  -4   6  -4  318.47   12.10
  -4   6  -4  316.57   11.50
  -4   6  -4  304.57   11.20
   7  -7   3   39.10   81.19
  -7   7  -3    9.90    5.00
  -7   7  -3   10.60    4.40
  10  -8   2   -9.10   66.99
 -10   8  -2   -0.90    4.50
 -10   8  -2   -1.50    4.70
 -10   8  -2    2.10    3.20
   7   2  -7    0.10    6.50
  -4  -3   6  308.17   16.00
  -4  -3   6  314.57   16.70
   4   3  -6  315.77   16.80
  -1  -4   5 1303.77   35.90
  -1  -4   5 1349.66   30.00
  -1  -4   5 1298.47   34.30
   1   4  -5 1346.67   35.80
   1   4  -5 1341.97   35.20
   1   4  -5 1322.57   36.10
   1   4  -5 1346.37   36.70
   1   4  -5 1363.26   36.90
   2  -5   4  118.69    7.20
   2  -5   4  110.99    6.50
   2  -5   4  110.99    6.70
  -2   5  -4  112.89    6.70
  -2   5  -4  111.49    7.70
  -2   5  -4  119.59    6.70
  -2   5  -4  116.59    7.40
  -2   5  -4  114.09    6.90
  -2   5  -4  101.39    6.70
   5  -6   3   52.99    6.30
  -5   6  -3   53.39    4.50
  -5   6  -3   57.09    5.90
  -5   6  -3   61.79    4.80
  -5   6  -3   52.89    3.80
   8  -7   2   10.80   76.59
  -8   7  -2    5.60    4.70
  -8   7  -2    4.40    4.20
  11  -8   1  -26.50   70.69
 -11   8  -1    1.10    2.80
   9   1  -7    1.90    7.90
  -6  -2   6   26.00    8.80
   6   2  -6   38.00   11.00
  -3  -3   5  411.76   16.40
  -3  -3   5  383.16   16.40
  -3  -3   5  412.06   17.40
  -3  -3   5  396.46   14.10
   3   3  -5  412.46   17.60
   0  -4   4 2516.45   57.39
   0  -4   4 2613.74   50.79
   0  -4   4 2581.84   55.69
   0  -4   4 2526.35   57.99
   0  -4   4 2494.25   57.49
   0   4  -4 2541.15   57.39
   0   4  -4 2535.45   58.19
   0   4  -4 2570.14   56.99
   0   4  -4 2615.14   58.69
   0   4  -4 2555.94   58.19
   3  -5   3   12.40    3.10
   3  -5   3    9.70    3.60
   3  -5   3   12.50    3.00
   3  -5   3   10.30    3.60
  -3   5  -3   13.50    3.50
  -3   5  -3   16.00    3.80
  -3   5  -3   18.80    3.40
  -3   5  -3   16.60    5.20
  -3   5  -3   14.80    3.70
  -3   5  -3   11.80    2.80
   6  -6   2  -45.70   48.90
  -6   6  -2   28.00    7.10
   9  -7   1   -7.20   72.49
  -9   7  -1   -0.90    4.00
  -9   7  -1   -0.90    5.10
  -8  -1   6   -6.20    6.00
   8   1  -6    3.30    7.10
  -5  -2   5  335.27   16.80
  -5  -2   5  320.77   16.00
  -5  -2   5  315.77   15.70
   5   2  -5  330.87   16.80
  -2  -3   4  160.38    9.80
  -2  -3   4  146.49    9.00
   2   3  -4  157.78    9.10
   2   3  -4  164.68    8.60
   2   3  -4  146.99    9.20
   1  -4   3  643.74   18.20
   1  -4   3  624.24   17.50
   1  -4   3  600.04   17.60
   1  -4   3  604.24   18.10
  -1   4  -3  636.94   18.20
  -1   4  -3  628.94   18.60
  -1   4  -3  644.14   17.40
  -1   4  -3  643.34   17.80
  -1   4  -3  620.84   18.10
  -1   4  -3  613.34   17.10
   4  -5   2  237.38   11.20
  -4   5  -2  230.98    9.30
  -4   5  -2  218.88    7.50
   7  -6   1  -25.00   49.60
  10  -7   0    6.20   92.09
 -10   7   0   -1.00    5.70
 -10   7   0   -1.10    4.30
  10   0  -6    2.90    7.30
  -7  -1   5    3.20    6.70
  -7  -1   5    7.30    7.20
   7   1  -5    9.40    6.60
  -4  -2   4  217.88   12.10
  -4  -2   4  222.58   11.50
  -4  -2   4  220.38   12.00
  -4  -2   4  212.28   11.70
   4   2  -4  216.98   10.80
   4   2  -4  227.48   12.60
  -1  -3   3  664.83   19.00
  -1  -3   3  683.83   20.20
  -1  -3   3  661.93   19.80
  -1  -3   3  662.73   19.90
   1   3  -3  703.83   19.40
   1   3  -3  678.83   19.70
   1   3  -3  660.83   19.20
   1   3  -3  649.74   19.70
   1   3  -3  661.13   20.00
   2  -4   2  464.55   13.80
   2  -4   2  477.45   12.50
   2  -4   2  456.25   14.90
   2  -4   2  493.85   12.50
  -2   4  -2  483.35   13.30
  -2   4  -2  475.45   12.70
  -2   4  -2  484.45   14.30
  -2   4  -2  464.15   11.00
  -2   4  -2  472.35   12.40
   8  -6   0   19.70   44.80
  11  -7  -1    0.30   52.99
 -11   7   1   -0.50    3.90
 -11   7   1    1.70    3.00
 -11   7   1    3.40    5.00
  -9   0   5    6.80    7.70
   9   0  -5    1.60    6.70
  -6  -1   4   56.69    7.90
  -6  -1   4   66.59    8.30
  -6  -1   4   62.79    7.70
   6   1  -4   88.29   13.00
  -3  -2   3  128.99    8.00
  -3  -2   3  133.09    7.90
  -3  -2   3  122.89    8.10
  -3  -2   3  134.09    8.30
  -3  -2   3  120.79    8.20
   3   2  -3  129.99    8.50
   3   2  -3  121.89    7.50
   0  -3   2 1348.47   31.90
   0  -3   2 1435.56   30.90
   0  -3   2 1391.76   32.40
   0   3  -2 1383.16   32.30
   0   3  -2 1376.26   31.50
   0   3  -2 1374.36   32.10
   0   3  -2 1399.26   31.90
   0   3  -2 1376.06   31.40
   3  -4   1  711.43   20.40
  -3   4  -1  715.23   17.50
  -3   4  -1  698.83   16.70
   6  -5   0  -19.80   45.90
   9  -6  -1   -9.80   58.99
  -9   6   1    0.30    4.00
  -9   6   1    2.60    4.00
  11  -1  -5   27.60   88.59
  -8   0   4    6.60    6.70
  -8   0   4    1.10    7.10
   8   0  -4   -2.60    4.80
  -5  -1   3   63.99   10.50
  -5  -1   3   64.89   10.90
  -5  -1   3   58.79    8.90
  -5  -1   3   31.90    4.30
  -5  -1   3   52.09    9.40
   5   1  -3   48.60    8.50
   5   1  -3   41.50    7.90
  -2  -2   2 2627.44   57.69
  -2  -2   2 2626.74   57.29
  -2  -2   2 2629.84   58.19
  -2  -2   2 2686.83   57.99
   2   2  -2 2654.03   58.59
   2   2  -2 2689.23   57.59
   2   2  -2 2689.83   57.19
   1  -3   1 2245.18   47.30
   1  -3   1 2129.69   45.70
   1  -3   1 2251.57   45.30
   1  -3   1 2203.48   43.20
   1  -3   1 2140.29   45.10
  -1   3  -1 2240.48   43.80
  -1   3  -1 2056.29   44.90
  -1   3  -1 2226.88   45.60
  -1   3  -1 2227.58   44.90
   4  -4   0  104.59    7.10
  -4   4   0   97.39    4.00
  -4   4   0   97.99    5.40
   7  -5  -1    1.50   44.20
  10  -6  -2   37.00   85.89
 -10   1   4    0.30    7.30
  10  -1  -4    0.80    5.90
  -7   0   3    0.70    5.70
  -7   0   3    0.80    6.10
   7   0  -3    3.20    5.20
  -4  -1   2   58.69    5.70
  -4  -1   2   53.89    5.70
  -4  -1   2   54.99    5.50
  -4  -1   2   55.39    5.70
   4   1  -2   58.79    5.90
   4   1  -2   53.19    4.70
   4   1  -2   53.09    5.40
  -1  -2   1 4467.45   91.09
  -1  -2   1 4486.35   90.59
  -1  -2   1 4538.85   90.49
  -1  -2   1 4370.86   90.79
   1   2  -1 4569.04   90.99
   1   2  -1 4572.34   90.59
   1   2  -1 4465.55   91.39
   1   2  -1 4513.65   90.49
   1   2  -1 4399.36   90.69
   2  -3   0 2829.92   56.99
   2  -3   0 2794.82   60.89
   2  -3   0 2910.41   58.49
  -2   3   0 2968.50   57.29
  -2   3   0 2982.70   61.09
  -2   3   0 2885.11   58.29
   5  -4  -1  -11.50   41.70
   8  -5  -2  -31.30   64.49
  -8   5   2    6.10    3.90
  -8   5   2    3.20    3.70
  11  -6  -3   11.30   84.49
 -11   6   3    2.70    4.50
 -11   6   3    1.20    5.80
 -11   6   3    2.60    3.70
  -9   1   3    0.20    7.60
  -9   1   3    8.10    7.90
   9  -1  -3   -3.20    5.30
  -6   0   2   97.89    8.40
  -6   0   2  110.19    8.80
  -6   0   2   77.39    7.60
  -6   0   2   87.29    8.10
  -6   0   2   87.19    7.00
   6   0  -2   89.59    8.00
   6   0  -2   82.49    9.50
  -3  -1   1 2345.97   50.59
  -3  -1   1 2251.27   50.89
  -3  -1   1 2270.47   50.69
  -3  -1   1 2265.17   50.79
   3   1  -1 2238.68   50.59
   3   1  -1 2268.97   49.99
   3   1  -1 2335.87   51.79
   0  -2   0   17.90    2.20
   0  -2   0   10.40    2.30
   0  -2   0   18.50    2.20
   0  -2   0   25.90    3.20
   0  -2   0   31.60    4.30
   0   2   0   29.80    4.10
   0   2   0   19.60    2.60
   0   2   0   17.90    2.40
   3  -3  -1  547.25   16.40
  -3   3   1  526.75   14.80
   6  -4  -2  -30.50   59.79
   9  -5  -3  -20.50   63.19
  -9   5   3    3.50    3.40
  -9   5   3    0.00    4.60
  -9   5   3    5.50    5.30
  -9   5   3    3.80    3.00
  11  -2  -3   46.60   88.99
  -8   1   2   -1.50    5.40
  -8   1   2    9.50    7.30
   8  -1  -2    5.60    5.80
  -5   0   1  159.78    9.00
  -5   0   1  159.08    8.40
  -5   0   1  149.59    9.00
  -5   0   1  164.18    9.40
  -5   0   1  157.08    9.10
   5   0  -1  159.98    9.20
  -2  -1   0 3500.65   74.49
  -2  -1   0 3599.54   73.99
  -2  -1   0 3551.14   74.39
  -2  -1   0 3670.83   74.09
  -2  -1   0 3725.43   74.69
   2   1   0 3531.95   74.19
   2   1   0 3646.54   74.59
   2   1   0 3597.84   74.09
   2   1   0 3645.74   75.19
   4  -3  -2    2.90   39.50
   7  -4  -3    1.30   48.90
  -7   4   3   42.80    3.20
  -7   4   3   49.40    5.20
  -7   4   3   43.60    5.00
  10  -5  -4   27.10   91.89
 -10   5   4    1.90    5.60
 -10   5   4    0.90    3.60
 -10   5   4    0.60    3.30
 -10   2   2   -6.90    9.10
 -10   2   2    5.50    7.30
  10  -2  -2   32.30   90.79
  10  -2  -2    2.00    5.00
  -7   1   1   44.30    9.70
  -7   1   1   28.20    6.40
  -7   1   1   46.10   12.10
  -7   1   1   43.80    9.70
   7  -1  -1   27.10    7.40
  -4   0   0  207.08    9.50
  -4   0   0  208.98    9.70
  -4   0   0  204.28    8.80
  -4   0   0  207.68    9.70
  -4   0   0  204.68    9.50
   4   0   0  211.48    9.80
  -1  -1  -1  332.67   10.10
  -1  -1  -1  312.07   10.30
  -1  -1  -1  322.77   10.30
  -1  -1  -1  325.57   10.30
   1   1   1  346.07   10.80
   1   1   1  319.07   10.10
   1   1   1  326.47    9.90
   2  -2  -2 1600.14   33.00
   2  -2  -2 1539.35   34.30
   2  -2  -2 1536.15   31.00
   2  -2  -2 1540.55   34.50
   2  -2  -2 1520.15   32.80
  -2   2   2 1507.95   32.30
  -2   2   2 1532.25   34.20
  -2   2   2 1531.95   32.40
  -2   2   2 1604.84   33.50
  -2   2   2 1510.15   34.30
   5  -3  -3  174.18    5.90
   5  -3  -3  187.38    6.30
  -5   3   3  179.18    7.50
  -5   3   3  200.58    7.70
  -5   3   3  184.18    5.90
   8  -4  -4   -0.40   46.00
  -8   4   4    5.50    5.40
  -8   4   4    6.30    3.40
  -8   4   4    6.50    3.70
  -8   4   4   12.60    5.60
  11  -5  -5  -45.80   54.29
 -11   5   5    1.00    4.40
 -11   5   5   -3.30    6.00
  -9   2   1    0.60    6.50
  -9   2   1   -5.30    7.00
   9  -2  -1    1.40    4.60
   9  -2  -1  -35.40   57.59
  -6   1   0   63.69   10.60
  -6   1   0   56.49    9.40
  -6   1   0   60.89   10.00
  -6   1   0   61.49    9.70
   6  -1   0   71.09    9.60
   6  -1   0   53.49    8.60
  -3   0  -1  489.65   15.10
  -3   0  -1  493.95   14.80
  -3   0  -1  473.35   14.20
  -3   0  -1  462.25   14.70
  -3   0  -1  484.95   15.00
   3   0   1  471.45   13.90
   3   0   1  470.55   14.60
   3   0   1  482.15   15.30
   0  -1  -2  543.15   14.60
   0  -1  -2  548.95   14.20
   0  -1  -2  544.95   14.30
   0  -1  -2  559.54   14.20
   0  -1  -2  528.75   14.60
   0   1   2  558.54   14.60
   0   1   2  455.85   13.70
   0   1   2  548.35   14.50
   0   1   2  550.74   14.30
   0   1   2  544.75   14.80
   3  -2  -3 1503.65   33.00
   3  -2  -3 1496.05   33.20
   3  -2  -3 1513.05   35.50
  -3   2   3 1547.75   33.90
  -3   2   3 1453.95   31.60
  -3   2   3 1470.15   34.90
  -3   2   3 1514.85   31.70
  -3   2   3 1419.66   32.90
  -3   2   3 1431.26   30.80
  -3   2   3 1450.25   32.90
   6  -3  -4   44.80    3.80
   6  -3  -4   48.00    4.10
   6  -3  -4  -40.00   39.70
  -6   3   4   54.49    4.50
  -6   3   4   47.60    5.20
  -6   3   4   48.90    4.10
  -6   3   4   52.49    4.50
  -6   3   4   51.69    5.50
   9  -4  -5  -55.09   68.59
  -9   4   5    2.40    5.50
  -9   4   5   -0.30    3.10
  -9   4   5   -1.50    3.70
  11  -3  -1  107.49   99.79
  -8   2   0    4.50    3.90
  -8   2   0    1.70    6.10
  -8   2   0    0.30    6.60
   8  -2   0    2.40    4.30
   8  -2   0  -24.20   65.69
  -5   1  -1   60.29    5.90
  -5   1  -1   57.39    5.60
  -5   1  -1   61.49    6.00
  -5   1  -1   60.19    5.00
  -5   1  -1   61.09    6.20
   5  -1   1   56.19    5.60
   5  -1   1   56.29    5.50
  -2   0  -2  470.35   14.00
  -2   0  -2  465.25   14.20
  -2   0  -2  478.25   14.40
  -2   0  -2  443.66   14.00
  -2   0  -2  468.75   13.80
   2   0   2  459.95   13.80
   2   0   2  442.26   13.80
   2   0   2  464.75   14.40
   1  -1  -3 2129.89   47.60
   1  -1  -3 2219.58   48.00
   1  -1  -3 2151.78   46.70
   1  -1  -3 2275.17   45.50
   1  -1  -3 2245.38   46.70
  -1   1   3 2216.08   48.20
  -1   1   3 2245.88   47.70
  -1   1   3 2300.57   45.50
  -1   1   3 2257.37   47.40
  -1   1   3 2201.68   47.40
  -1   1   3 2184.68   47.70
  -1   1   3 2254.87   48.00
  -1   1   3 2201.38   47.70
   4  -2  -4  593.44   16.70
   4  -2  -4  559.64   16.90
  -4   2   4  585.54   16.40
  -4   2   4  591.54   17.30
  -4   2   4  546.55   17.10
  -4   2   4  525.85   14.50
  -4   2   4  569.04   17.20
  -4   2   4  563.04   16.00
   7  -3  -5    5.20    3.10
   7  -3  -5  -10.60   50.99
   7  -3  -5    7.80    3.80
  -7   3   5    6.10    4.10
  -7   3   5    6.00    3.70
  -7   3   5   -0.50    4.60
  -7   3   5    4.20    4.80
  10  -4  -6   24.00   74.69
 -10   4   6    5.20    5.50
 -10   4   6    1.00    6.20
 -10   3   0   -3.40    8.30
 -10   3   0    0.70    6.20
  10  -3   0   -0.80    3.50
  10  -3   0  -15.10   75.79
  -7   2  -1   14.00    6.80
  -7   2  -1   10.80    4.50
  -7   2  -1   12.50    7.00
  -7   2  -1   10.60    7.00
   7  -2   1    9.80    5.10
   7  -2   1  -19.80   47.50
  -4   1  -2 1142.79   29.10
  -4   1  -2 1109.09   29.20
  -4   1  -2 1162.68   29.80
  -4   1  -2 1139.09   28.80
  -4   1  -2 1158.68   29.80
   4  -1   2 1129.29   29.40
  -1   0  -3 1491.45   33.90
  -1   0  -3 1492.15   34.80
  -1   0  -3 1454.75   34.80
  -1   0  -3 1542.15   34.60
  -1   0  -3 1478.65   34.90
   1   0   3 1481.95   35.30
   1   0   3 1587.04   34.80
   1   0   3 1501.35   34.80
   2  -1  -4  309.57   10.20
   2  -1  -4  313.57   11.60
   2  -1  -4  321.97   11.80
   2  -1  -4  331.77   10.70
  -2   1   4  314.97   11.10
  -2   1   4  323.67   11.70
  -2   1   4  314.27   11.50
  -2   1   4  314.37   11.80
  -2   1   4  320.87    9.80
  -2   1   4  319.77   11.60
  -2   1   4  323.17   11.10
   5  -2  -5   99.79    7.20
   5  -2  -5   98.29    6.80
  -5   2   5   94.99    5.90
  -5   2   5  113.39    7.30
  -5   2   5  113.99    8.00
  -5   2   5   98.59    6.70
  -5   2   5   93.89    7.40
   8  -3  -6   -2.60   41.90
   8  -3  -6    3.20    4.00
  -8   3   6   -0.40    4.30
  -8   3   6    1.50    5.80
  -9   3  -1   -4.10    7.40
  -9   3  -1   -0.70    6.10
   9  -3   1  -45.80   55.29
   9  -3   1   -1.20    4.30
  -6   2  -2   78.79   10.80
  -6   2  -2   40.80    5.90
  -6   2  -2   50.69    5.30
  -6   2  -2   47.20    6.60
   6  -2   2   44.40    5.90
   6  -2   2   46.10    5.60
   6  -2   2  -20.40   34.90
  -3   1  -3 1405.36   33.40
  -3   1  -3 1342.77   33.50
  -3   1  -3 1400.56   33.90
  -3   1  -3 1364.16   33.40
  -3   1  -3 1378.36   34.00
   3  -1   3 1360.96   33.80
   3  -1   3 1344.47   31.90
   3  -1   3 1325.87   32.90
   3  -1   3 1362.46   67.49
   0   0  -4 2901.91   62.69
   0   0  -4 2886.11   61.89
   0   0  -4 3035.10   62.59
   0   0  -4 2874.71   63.39
   0   0   4 2955.40   62.99
   0   0   4 2796.42   62.99
   0   0   4 2921.71   63.99
   0   0   4 3006.60   63.49
   0   0   4 3044.50   62.09
   3  -1  -5    7.20    3.90
   3  -1  -5    5.50    3.50
   3  -1  -5    4.00    2.80
  -3   1   5    5.30    3.00
  -3   1   5    4.60    2.80
  -3   1   5    3.00    2.80
  -3   1   5    2.90    2.70
  -3   1   5    2.70    2.60
  -3   1   5    5.80    3.50
   6  -2  -6   14.10    5.50
  -6   2   6   13.90    4.80
  -6   2   6   14.70    6.40
  -6   2   6   14.00    5.60
   9  -3  -7   18.40   71.89
   9  -3  -7   -0.60    4.20
  -9   3   7    2.80    5.30
  -9   3   7    2.20    6.80
  11  -4   1   89.69  101.39
  -8   3  -2    4.60    6.30
  -8   3  -2    1.30    3.50
  -8   3  -2    1.50    6.80
   8  -3   2    1.90    4.90
   8  -3   2    6.80   54.79
  -5   2  -3  336.17   14.00
  -5   2  -3  362.46   14.20
  -5   2  -3  350.66   14.50
  -5   2  -3  355.26   14.70
  -5   2  -3  368.56   15.00
   5  -2   3  339.27   13.90
   5  -2   3  342.17   13.50
  -2   1  -4   22.10    4.80
  -2   1  -4   16.60    2.30
  -2   1  -4   19.50    4.90
  -2   1  -4   26.70    5.30
  -2   1  -4   18.50    4.50
  -2   1  -4   21.90    5.10
  -2   1  -4   22.50    5.30
   2  -1   4   15.20    4.50
   2  -1   4   12.90    5.00
   2  -1   4   19.70    4.50
   1   0  -5  704.73   21.50
   1   0  -5  716.63   20.50
   1   0  -5  705.83   20.70
   1   0  -5  695.93   21.50
   1   0  -5  705.43   20.20
  -1   0   5  688.53   23.10
  -1   0   5  711.33   21.30
  -1   0   5  735.73   21.10
  -1   0   5  737.43   21.70
  -1   0   5  724.33   20.20
  -1   0   5  704.43   21.40
  -1   0   5  717.03   21.80
  -1   0   5  723.83   15.70
   4  -1  -6  249.78   11.10
   4  -1  -6  242.68   12.40
  -4   1   6  261.97   13.00
  -4   1   6  246.78   10.70
  -4   1   6  255.07   12.80
  -4   1   6  253.37   12.00
  -4   1   6  250.27   12.30
  -4   1   6  221.98   12.00
   7  -2  -7   28.60   42.10
   7  -2  -7   16.10    6.80
  -7   2   7   11.40    6.70
  -7   2   7   16.70    7.50
  10  -3  -8    6.70   71.39
 -10   3   8   -0.20    5.80
 -10   3   8   12.00    8.40
 -10   4  -2    4.60    8.90
 -10   4  -2    6.20    7.40
  10  -4   2  -23.10   71.49
  -7   3  -3   57.29    9.10
  -7   3  -3   77.09   12.40
  -7   3  -3   52.39   11.00
   7  -3   3   51.79    8.90
   7  -3   3  -40.10   40.30
  -4   2  -4  509.55   18.50
  -4   2  -4  484.75   17.60
  -4   2  -4  508.45   17.90
  -4   2  -4  519.45   17.80
  -4   2  -4  530.65   18.30
   4  -2   4  505.25   17.80
  -1   1  -5   33.60    4.50
  -1   1  -5   54.69    8.30
  -1   1  -5   34.10    4.50
  -1   1  -5   49.00    7.10
  -1   1  -5   32.90    3.90
  -1   1  -5   39.60    4.50
   1  -1   5   53.59    8.00
   1  -1   5   33.20    4.00
   1  -1   5   33.10    3.90
   2   0  -6  148.29    8.50
   2   0  -6  142.59    8.30
   2   0  -6  136.89    8.00
   2   0  -6  135.09    9.00
  -2   0   6  138.79    9.00
  -2   0   6  138.89    5.60
  -2   0   6  146.29    8.80
  -2   0   6  133.39    7.70
  -2   0   6  142.09    8.50
  -2   0   6  139.69    9.00
  -2   0   6  141.19    9.30
   5  -1  -7  206.88   12.60
  -5   1   7  199.18   13.00
  -5   1   7  201.08   12.40
   8  -2  -8   -6.10    4.80
   8  -2  -8    2.70   52.29
  -8   2   8    0.60    7.00
  -8   2   8   -3.80    4.30
   9  -4   3   40.40   73.69
  -6   3  -4   74.09    8.20
  -6   3  -4   79.89    7.30
  -6   3  -4   76.89    8.60
   6  -3   4  -20.70   39.10
   6  -3   4   70.69    7.00
  -3   2  -5  102.49    8.00
  -3   2  -5  106.79    4.80
  -3   2  -5   96.59    7.60
  -3   2  -5  103.69    7.40
  -3   2  -5   98.09    8.00
  -3   2  -5  101.09    7.60
  -3   2  -5  100.49    7.00
  -3   2  -5  108.79    7.90
   3  -2   5  104.39    7.90
   3  -2   5   94.19    7.40
   0   1  -6  942.51   27.40
   0   1  -6  943.21   25.60
   0   1  -6  932.61   27.60
   0   1  -6  920.41   28.00
   0   1  -6  990.80   26.90
   0   1  -6  988.30   28.50
   0  -1   6  945.01   25.40
   0  -1   6  948.11   28.40
   0  -1   6  942.51   27.40
   0  -1   6  955.80   27.00
   3   0  -7  276.67   14.30
   3   0  -7  276.77   13.00
   3   0  -7  291.97   13.60
  -3   0   7  265.47   13.50
  -3   0   7  259.07   13.90
  -3   0   7  286.07   14.40
   6  -1  -8   37.70    9.90
  -6   1   8   49.99   12.10
  -6   1   8   43.70   10.90
   9  -2  -9   -2.50    6.00
   9  -2  -9  -50.99   52.59
  -9   2   9    3.10    8.10
 -11   5  -3    4.30    8.90
 -11   5  -3    6.10    7.50
  11  -5   3   33.80   71.79
  -8   4  -4    4.20    6.80
  -8   4  -4    8.60    8.00
   8  -4   4  -21.70   49.99
   8  -4   4    3.80    4.80
  -5   3  -5   77.29   12.70
  -5   3  -5   71.99   10.60
  -5   3  -5   62.69   11.80
  -5   3  -5   60.89   10.80
  -5   3  -5   38.70    5.50
   5  -3   5  -11.10   46.50
   5  -3   5   59.19    9.30
  -2   2  -6  418.46   17.00
  -2   2  -6  421.96   16.70
  -2   2  -6  425.66   14.70
  -2   2  -6  420.96   17.20
  -2   2  -6  395.76   16.60
  -2   2  -6  421.86   16.50
   2  -2   6  407.56   16.70
   2  -2   6  404.66   15.30
   1   1  -7  897.21   28.50
   1   1  -7  889.41   25.60
   1   1  -7  889.61   27.30
  -1  -1   7  889.31   28.70
  -1  -1   7  882.81   27.10
  -1  -1   7  877.71   27.70
   4   0  -8  130.99    9.60
   4   0  -8  136.29   11.10
  -4   0   8  131.29   10.90
  -4   0   8  137.19   10.70
   7  -1  -9   10.50    7.40
  -7   1   9   14.50    8.90
 -10   5  -4    5.80    9.20
 -10   5  -4    1.40    7.00
  10  -5   4  -11.40   76.89
  -7   4  -5   23.30    9.40
  -7   4  -5   12.90    7.70
  -7   4  -5   21.50    9.80
   7  -4   5   -5.00   62.99
   7  -4   5   11.20    6.00
  -4   3  -6   68.69    6.70
  -4   3  -6   72.79    8.10
  -4   3  -6   65.99    7.90
  -4   3  -6   66.69    8.70
  -4   3  -6   68.79    7.90
   4  -3   6   59.29    7.10
  -1   2  -7  939.51   28.70
  -1   2  -7  966.10   30.30
  -1   2  -7  969.80   30.10
  -1   2  -7  977.40   30.00
  -1   2  -7  930.81   29.90
  -1   2  -7  975.80   26.60
   1  -2   7  941.51   30.10
   1  -2   7  952.80   29.30
   2   1  -8  370.96   16.80
   2   1  -8  396.36   16.10
   2   1  -8  370.06   18.00
  -2  -1   8  385.86   18.00
  -2  -1   8  383.06   18.10
  -2  -1   8  362.66   17.40
   5   0  -9    4.40    5.90
  -5   0   9    3.40    6.00
   8  -1 -10   45.40   78.19
  -9   5  -5    0.50    8.20
  -9   5  -5   -1.50    6.30
   9  -5   5  -51.69   48.40
   9  -5   5    5.00    4.40
  -6   4  -6   97.99   15.20
  -6   4  -6   83.99   11.90
  -6   4  -6   75.59   13.20
  -6   4  -6   90.09   15.00
  -6   4  -6  100.39   16.50
   6  -4   6   81.19   12.00
  -3   3  -7  288.87   12.50
  -3   3  -7  298.17   15.10
  -3   3  -7  273.67   14.60
  -3   3  -7  299.17   15.90
  -3   3  -7  276.47   15.10
   3  -3   7  272.57   14.60
   0   2  -8   84.79    7.00
   0   2  -8   94.69    8.70
   0   2  -8   91.19    8.50
   0   2  -8   80.79    8.60
   0  -2   8   84.79    8.90
   3   1  -9   99.99    9.20
   3   1  -9  101.59   10.40
  -3  -1   9  101.39   10.50
   6   0 -10   13.40    8.40
  -8   5  -6    1.90    7.40
  -8   5  -6   -0.90    7.60
  -8   5  -6    0.60    7.20
   8  -5   6  -21.20   54.79
   8  -5   6   -2.20    4.90
  -5   4  -7   81.39    9.50
  -5   4  -7   80.29    9.50
  -5   4  -7   78.49    9.60
  -5   4  -7   89.59    7.80
   5  -4   7   82.29    8.90
  -2   3  -8  400.56   19.00
  -2   3  -8  392.16   18.90
  -2   3  -8  406.56   15.50
  -2   3  -8  395.96   18.80
  -2   3  -8  405.46   19.40
   2  -3   8  389.66   18.70
   1   2  -9    0.70    3.50
   1   2  -9   -1.50    4.20
   1   2  -9    0.30    4.10
  -1  -2   9   -1.10    3.50
   4   1 -10   50.79   11.70
   4   1 -10   52.79   12.30
   7   0 -11    8.60    8.70
  -7   5  -7    6.80    7.70
  -7   5  -7   11.00    8.80
   7  -5   7    9.80    6.80
  -4   4  -8   46.10   11.30
  -4   4  -8   48.70    8.30
  -4   4  -8   46.90   11.10
   4  -4   8   33.90    9.10
  -1   3  -9  105.79   10.30
  -1   3  -9  114.49    8.20
  -1   3  -9  102.19   10.40
   1  -3   9  110.39   10.70
   2   2 -10  181.78   13.30
   2   2 -10  166.98   11.40
   2   2 -10  172.98   14.20
  -2  -2  10  177.28   14.40
   5   1 -11    9.50    8.00
  -9   6  -7    2.50    7.80
  -6   5  -8   26.40   10.70
   6  -5   8   17.40    8.10
  -3   4  -9   12.70    7.30
  -3   4  -9    7.60    6.40
  -3   4  -9   10.70    4.70
   3  -4   9   15.00    7.60
   0   3 -10   74.79    9.80
   0   3 -10   63.09    8.70
   0   3 -10   69.99    7.20
   0  -3  10   87.09   14.10
   3   2 -11  166.48   15.30
   3   2 -11  189.58   14.40
   6   1 -12    6.90    8.20
  -8   6  -8    6.20    8.30
   8  -6   8    7.70    6.60
  -5   5  -9   23.00   10.10
   5  -5   9   22.80    8.90
  -2   4 -10   74.89    9.80
   2  -4  10  135.69   19.20
   1   3 -11  132.69   10.30
   1   3 -11  126.39   13.30
   1   3 -11  132.49   12.70
  -1  -3  11  140.49   13.90
   4   2 -12   45.60   13.70
  -7   6  -9    2.30   13.10
   7  -6   9    5.20    6.90
   4  -5  10   62.19   13.50
   1  -4  11  110.69   12.70
   2   3 -12   70.29   15.70
  -2  -3  12   61.39   13.40
   6  -6  10    0.90    7.10
   3  -5  11   87.39   17.00
   0  -4  12   92.19   17.90
   3   3 -13    9.90    7.40
   5  -6  11   15.90    9.70
   2  -5  12   25.30   10.60
  -1  -4  13   24.20   10.80
   1  -5  13    2.40    7.50
   2  -9  11    6.90    7.10
   0  -8  11   27.70   10.70
   3  -9  10    3.60    6.40
  -2  -7  11   21.50   10.40
   1  -8  10   60.69   13.40
   4  -9   9   48.80   10.10
  -4   9  -9   32.50   11.50
  -4  -6  11   10.50    8.70
  -1  -7  10   87.09   16.10
   2  -8   9   85.59   10.10
  -2   8  -9   78.49   11.00
   5  -9   8   34.80    7.10
  -5   9  -8   36.30    9.70
  -5   9  -8   33.90   11.00
  -3  -6  10   52.39   12.80
   0  -7   9   78.79   10.00
   0   7  -9   78.99   10.30
   3  -8   8   47.90    9.80
  -3   8  -8   46.00   11.20
  -3   8  -8   53.29   10.80
  -3   8  -8   43.80   11.60
  -6   9  -7   20.60    8.70
  -6   9  -7   14.50    6.20
   5   5 -10    0.00    6.80
  -2  -6   9  180.78   14.70
   1  -7   8  143.19   11.40
   1  -7   8  151.68    9.90
  -1   7  -8  146.49   12.60
  -1   7  -8  155.38   12.80
   4  -8   7    7.80    4.60
   4  -8   7    6.20    4.80
  -4   8  -7    5.80    5.80
  -4   8  -7    8.60    5.30
  -4   8  -7    0.90    5.20
  -7   9  -6    3.60    5.90
  -7   9  -6    5.90    5.40
   7   4 -10    0.90    8.10
  -4  -5   9   39.20   11.10
   4   5  -9   44.40   12.50
  -1  -6   8  155.98   12.50
   2  -7   7  151.38    9.70
   2  -7   7  145.69   10.60
  -2   7  -7  139.49   11.40
  -2   7  -7  149.59   10.70
  -2   7  -7  154.68   12.00
   5  -8   6   12.40    5.70
  -5   8  -6   16.00    6.20
  -5   8  -6   15.70    5.70
  -5   8  -6   14.40    6.90
  -5   8  -6   19.80    7.30
  -8   9  -5    1.20    4.80
  -8   9  -5   -3.00    5.10
  -8   9  -5    2.50    4.70
   6   4  -9   16.50   10.40
  -3  -5   8  238.48   16.20
   3   5  -8  219.28   15.80
   0  -6   7   -0.50    3.60
   0   6  -7    1.30    3.90
   0   6  -7    3.90    5.50
   0   6  -7   -0.20    2.90
   3  -7   6  175.18    9.90
   3  -7   6  171.18   10.60
  -3   7  -6  180.58   11.80
  -3   7  -6  160.88   10.60
  -3   7  -6  165.38   10.40
  -3   7  -6  167.48   11.70
  -6   8  -5   28.00    6.50
  -6   8  -5   37.70    8.50
  -6   8  -5   36.10   10.40
  -6   8  -5   24.60    6.80
  -9   9  -4   -0.40    5.30
  -9   9  -4   -1.10    5.10
  -9   9  -4    0.40    3.90
  -9   9  -4   -3.60    4.60
   8   3  -9    4.20    8.30
  -5  -4   8    8.10    7.80
   5   4  -8   20.40   10.70
  -2  -5   7  124.99   10.90
   2   5  -7  118.99   10.70
   1  -6   6  151.68    9.30
   1  -6   6  131.89    9.40
  -1   6  -6  141.89   10.40
  -1   6  -6  142.59   10.70
  -1   6  -6  150.88    9.80
   4  -7   5  139.89    7.00
   4  -7   5  138.79    7.20
   4  -7   5  140.19    9.90
  -4   7  -5  131.79    9.30
  -4   7  -5  120.79    8.60
  -4   7  -5  121.39    8.10
  -4   7  -5  134.99    9.80
  -4   7  -5  131.79    8.50
  -7   8  -4    9.20    4.30
  -7   8  -4    9.20    5.00
  -7   8  -4    8.00    4.80
  -7   8  -4    5.80    5.00
  -7   8  -4    6.20    5.00
 -10   9  -3    1.00    5.00
 -10   9  -3   -0.50    3.30
 -10   9  -3    2.10    5.40
   7   3  -8    2.90    8.50
  -4  -4   7   97.49   15.50
   4   4  -7   68.99   12.00
  -1  -5   6  203.78   12.40
  -1  -5   6  208.78    7.70
   1   5  -6  206.58   12.70
   1   5  -6  204.68   12.50
   1   5  -6  208.38   11.80
   2  -6   5  409.46   15.30
   2  -6   5  425.56   15.80
   2  -6   5  411.26   16.00
  -2   6  -5  419.56   17.20
  -2   6  -5  429.26   16.40
  -2   6  -5  432.46   17.30
  -2   6  -5  431.06   16.00
  -2   6  -5  434.46   16.40
   5  -7   4   12.70    5.30
  -5   7  -4    6.50    3.60
  -5   7  -4    7.70    3.60
  -5   7  -4    7.30    3.80
  -5   7  -4    7.60    5.20
  -5   7  -4   14.80    5.00
  -8   8  -3    1.20    4.10
  -8   8  -3    4.70    5.00
   9   2  -8   -3.90    8.90
   6   3  -7    4.40    7.00
  -3  -4   6  174.58   12.40
   3   4  -6  161.28   11.90
   0  -5   5  760.62   24.50
   0  -5   5  779.22   16.90
   0  -5   5  791.02   24.50
   0   5  -5  798.52   25.60
   0   5  -5  806.02   25.50
   0   5  -5  773.42   24.60
   0   5  -5  797.12   25.80
   0   5  -5  788.42   24.40
   3  -6   4  292.47   10.40
   3  -6   4  289.97   10.70
   3  -6   4  304.87   13.20
  -3   6  -4  282.97   11.00
  -3   6  -4  300.07   11.60
  -3   6  -4  299.97   12.00
  -3   6  -4  305.67   12.70
  -3   6  -4  272.67   12.80
  -6   7  -3   -0.90    3.60
  -6   7  -3   -1.20    3.90
  -6   7  -3   -0.10    2.70
   9  -8   2   63.99  113.99
   8   2  -7    6.20    7.80
  -5  -3   6  108.09   23.70
  -5  -3   6   88.99   15.80
   5   3  -6   75.79   14.00
  -2  -4   5  135.69    8.80
  -2  -4   5  129.99    9.80
  -2  -4   5  131.79    6.70
   2   4  -5  137.79    8.90
   2   4  -5  129.89    9.30
   2   4  -5  132.29    9.80
   1  -5   4  739.03   21.80
   1  -5   4  710.73   21.40
   1  -5   4  712.03   21.10
  -1   5  -4  740.83   22.30
  -1   5  -4  741.83   22.30
  -1   5  -4  726.73   21.50
  -1   5  -4  740.83   21.30
  -1   5  -4  722.03   21.80
  -1   5  -4  714.13   22.70
   4  -6   3  183.38   10.50
  -4   6  -3  193.38    9.80
  -4   6  -3  179.18    5.20
  -4   6  -3  188.78    6.70
  -4   6  -3  175.08    7.70
  -4   6  -3  184.68    8.20
   7  -7   2   41.00   72.79
  10  -8   1  -31.20   80.49
 -10   8  -1    0.30    4.70
 -10   8  -1   -0.20    3.90
  10   1  -7   -2.30    7.30
   7   2  -6   10.00    7.80
  -4  -3   5  480.15   19.90
  -4  -3   5  474.45   20.40
   4   3  -5  489.95   21.00
  -1  -4   4  785.32   22.90
  -1  -4   4  834.62   19.50
  -1  -4   4  774.92   24.20
   1   4  -4  810.02   23.60
   1   4  -4  759.12   24.10
   1   4  -4  818.22   24.00
   1   4  -4  808.72   24.70
   1   4  -4  784.42   23.90
   2  -5   3   15.30    4.30
   2  -5   3   25.80    5.60
   2  -5   3   16.60    4.00
   2  -5   3   19.00    3.80
  -2   5  -3   19.20    4.10
  -2   5  -3   18.40    3.80
  -2   5  -3   18.50    5.20
  -2   5  -3   19.90    4.40
  -2   5  -3   19.10    4.10
  -2   5  -3   19.40    4.20
   5  -6   2   94.39    8.20
   5  -6   2   -8.80   63.09
  -5   6  -2   93.19    6.40
  -5   6  -2   88.09    5.00
   8  -7   1   85.29   78.59
  11  -8   0   45.10  110.69
   9   1  -6  -10.60    6.80
  -6  -2   5   40.60   10.80
  -6  -2   5   27.80    8.90
   6   2  -5   29.60    8.90
  -3  -3   4  163.38    9.80
  -3  -3   4  154.08   10.20
  -3  -3   4  149.88    9.20
   3   3  -4  152.68   10.40
   0  -4   3  840.12   21.60
   0  -4   3  822.72   23.20
   0  -4   3  847.92   23.60
   0   4  -3  851.11   23.40
   0   4  -3  838.82   23.70
   0   4  -3  886.51   23.10
   0   4  -3  847.32   23.10
   0   4  -3  838.62   23.60
   3  -5   2   39.60    4.60
   3  -5   2   31.20    3.30
  -3   5  -2   31.10    2.00
  -3   5  -2   36.40    3.00
  -3   5  -2   32.60    2.80
  -3   5  -2   31.70    3.90
   6  -6   1  -31.50   60.69
  -6   6  -1   62.49    8.10
   9  -7   0  -24.10   51.99
  -8  -1   5    4.30    7.40
   8   1  -5    0.50    6.40
  -5  -2   4  186.08   11.90
  -5  -2   4  187.88   12.10
  -5  -2   4  172.58   12.10
   5   2  -4  194.28   12.80
  -2  -3   3   33.20    6.30
  -2  -3   3   56.79    8.90
   2   3  -3   25.90    3.50
   2   3  -3   39.00    6.70
   2   3  -3   35.10    6.30
   2   3  -3   27.10    3.80
   1  -4   2 1172.78   27.40
   1  -4   2 1125.29   27.20
   1  -4   2 1128.99   27.80
  -1   4  -2 1156.88   27.40
  -1   4  -2 1141.29   26.80
  -1   4  -2 1175.48   26.60
  -1   4  -2 1108.19   27.40
  -1   4  -2 1166.28   28.00
  -1   4  -2 1206.38   28.80
   4  -5   1  502.35   17.80
  -4   5  -1  492.75   13.70
  -4   5  -1  493.85   13.70
   7  -6   0   23.60   54.59
  10  -7  -1   26.00   80.89
  10   0  -5   -2.60    7.00
  -7  -1   4    1.50    6.20
  -7  -1   4   -0.20    6.50
   7   1  -4    1.00    4.90
  -4  -2   3  134.49    9.30
  -4  -2   3  144.59    9.40
  -4  -2   3  131.49    9.40
  -4  -2   3  137.19    9.00
   4   2  -3  137.39    9.70
   4   2  -3  125.09    8.20
  -1  -3   2  840.72   21.90
  -1  -3   2  863.81   23.10
  -1  -3   2  822.92   22.80
  -1  -3   2  852.11   22.90
   1   3  -2  826.42   23.20
   1   3  -2  840.52   22.20
   1   3  -2  827.82   22.80
   1   3  -2  804.12   22.10
   1   3  -2  836.32   22.60
   2  -4   1  664.33   17.00
   2  -4   1  674.13   15.50
   2  -4   1  677.93   19.60
   2  -4   1  677.93   15.60
  -2   4  -1  689.73   15.40
  -2   4  -1  704.63   17.60
  -2   4  -1  714.03   16.00
  -2   4  -1  686.33   15.60
  -2   4  -1  684.13   16.80
   5  -5   0  175.78   10.50
  -5   5   0  170.38    8.00
   8  -6  -1  -18.70   36.80
  11  -7  -2  -30.40   45.90
 -11   7   2    4.30    5.40
 -11   7   2    0.40    3.20
 -11   7   2   -0.40    2.90
  -9   0   4   -5.40    6.80
   9   0  -4    0.50    6.10
  -6  -1   3   82.29   13.00
  -6  -1   3   86.89   12.90
  -6  -1   3   53.69    7.60
   6   1  -3   57.89    7.60
  -3  -2   2  130.09    8.00
  -3  -2   2  133.19    8.10
  -3  -2   2  132.79    8.30
  -3  -2   2  139.49    8.10
   3   2  -2  137.69    8.60
   3   2  -2  127.09    7.50
   0  -3   1  974.40   21.20
   0  -3   1  981.20   22.50
   0  -3   1  967.50   23.80
   0  -3   1  944.41   23.50
   0   3  -1  963.60   23.90
   0   3  -1  988.80   23.20
   0   3  -1  976.20   23.30
   0   3  -1  969.60   23.60
   0   3  -1  958.10   23.70
   3  -4   0  261.07   10.90
  -3   4   0  270.97    8.80
   6  -5  -1  -13.40   26.60
   9  -6  -2   17.50   69.49
 -11   1   4   -4.40    8.50
  11  -1  -4   28.70  120.19
  11  -1  -4    2.60    6.00
  -8   0   3   -4.40    6.40
  -8   0   3    0.00    6.50
   8   0  -3    1.10    5.20
  -5  -1   2  114.59    8.70
  -5  -1   2  110.29    8.40
  -5  -1   2  113.09    8.80
  -5  -1   2  113.29    8.50
   5   1  -2  117.09    9.00
   5   1  -2  100.39    8.00
  -2  -2   1 2102.59   46.40
  -2  -2   1 2064.49   47.10
  -2  -2   1 2086.09   46.90
  -2  -2   1 2122.09   46.80
   2   2  -1 2077.39   46.70
   2   2  -1 2086.09   47.10
   2   2  -1 2058.19   47.50
   1  -3   0 1069.69   25.90
   1  -3   0 1052.69   23.90
   1  -3   0 1078.89   23.50
   1  -3   0 1062.59   24.00
   1  -3   0 1086.89   24.00
  -1   3   0 1084.59   23.40
  -1   3   0 1070.19   22.60
  -1   3   0 1076.29   23.80
  -1   3   0 1076.79   22.60
  -1   3   0 1070.89   22.60
  -1   3   0 1059.99   23.70
   4  -4  -1    5.70   36.20
   4  -4  -1   13.80    4.40
  -4   4   1   17.60    3.80
   7  -5  -2   11.50   52.69
  10  -6  -3   39.60   64.59
 -10   6   3   -1.20    3.40
 -10   6   3    2.40    3.00
 -10   6   3    6.20    5.80
 -10   1   3    4.30    8.00
  10  -1  -3    2.60    6.70
  -7   0   2   19.10    7.90
  -7   0   2   23.90    8.60
   7   0  -2   22.10    7.30
  -4  -1   1  118.49    8.00
  -4  -1   1  123.89    8.00
  -4  -1   1  119.49    7.90
  -4  -1   1  119.19    8.10
   4   1  -1  121.19    7.00
   4   1  -1  125.39    8.00
   4   1  -1  126.79    8.30
  -1  -2   0 2256.87   49.50
  -1  -2   0 2315.57   49.10
  -1  -2   0 2312.87   49.10
  -1  -2   0 2320.07   49.80
   1   2   0 2345.97   49.30
   1   2   0 2252.27   49.90
   1   2   0 2301.37   49.10
   1   2   0 2301.07   49.50
   1   2   0 2232.78   49.20
   2  -3  -1  853.81   18.70
   2  -3  -1  857.51   18.60
   2  -3  -1  855.61   22.10
   2  -3  -1  848.72   20.70
  -2   3   1  880.71   19.70
  -2   3   1  859.01   18.10
  -2   3   1  863.81   20.70
  -2   3   1  844.32   18.10
   5  -4  -2   53.19   59.09
   8  -5  -3  -68.89   57.59
  -8   5   3    7.60    4.60
  -8   5   3    1.00    1.90
  -8   5   3    1.10    3.90
  11  -6  -4   -7.60   60.89
 -11   6   4    0.70    4.00
 -11   6   4    9.40    6.50
 -11   6   4    1.90    3.70
  -9   1   2   -0.60    8.30
  -9   1   2   -5.40    5.80
   9  -1  -2   -2.20    5.50
  -6   0   1  128.29    9.70
  -6   0   1  118.79    9.60
  -6   0   1  116.69    9.60
  -6   0   1  120.19    9.50
  -6   0   1  127.49    8.50
   6   0  -1  124.79    9.20
  -3  -1   0  604.74   17.50
  -3  -1   0  580.94   17.90
  -3  -1   0  593.84   18.30
  -3  -1   0  606.74   17.90
  -3  -1   0  605.54   18.20
   3   1   0  582.14   18.00
   3   1   0  592.04   17.60
   3   1   0  569.74   18.10
   0  -2  -1  904.01   20.90
   0  -2  -1  880.81   21.60
   0  -2  -1  917.11   21.10
   0   2   1  895.91   21.60
   0   2   1  865.91   21.00
   0   2   1  912.61   22.10
   0   2   1  878.31   21.40
   0   2   1  832.52   20.70
   0   2   1  920.91   21.30
   3  -3  -2 1521.55   35.00
   3  -3  -2 1422.06   34.00
   3  -3  -2 1425.36   30.00
   3  -3  -2 1427.06   29.90
  -3   3   2 1420.06   30.00
  -3   3   2 1426.06   30.00
  -3   3   2 1484.25   33.90
  -3   3   2 1464.85   31.60
   6  -4  -3   -3.40   62.99
   9  -5  -4  -14.40   74.09
  -9   5   4    1.50    2.60
  -9   5   4   -0.10    4.60
  -9   5   4   -3.60    2.70
  11  -2  -2   35.00   76.09
  -8   1   1    9.90    6.90
  -8   1   1    3.30    7.50
   8  -1  -1    3.50    5.50
  -5   0   0   46.60    5.70
  -5   0   0   45.60    4.70
  -5   0   0   38.20    5.20
  -5   0   0   49.00    6.20
   5   0   0   45.80    5.80
  -2  -1  -1 1430.86   33.00
  -2  -1  -1 1406.86   33.20
  -2  -1  -1 1378.76   33.30
  -2  -1  -1 1430.56   33.40
   2   1   1 1416.56   33.80
   2   1   1 1371.86   32.70
   1  -2  -2  618.44   14.80
   1  -2  -2  631.84   16.50
   1  -2  -2  618.04   16.20
   1  -2  -2  629.54   16.70
   1  -2  -2  649.74   16.30
  -1   2   2  639.94   16.30
  -1   2   2  641.54   15.80
  -1   2   2  625.94   16.60
  -1   2   2  637.94   16.30
  -1   2   2  663.73   15.90
  -1   2   2  617.04   16.60
   4  -3  -3  272.67    8.40
   4  -3  -3  275.67    8.70
  -4   3   3  279.27   11.40
  -4   3   3  283.27    9.20
  -4   3   3  271.17    9.20
  -4   3   3  271.77    9.70
   7  -4  -4   -6.90   36.50
  -7   4   4    0.70    2.20
  -7   4   4    4.70    4.50
  -7   4   4    2.50    4.10
  -7   4   4    2.90    2.80
  10  -5  -5    7.90   67.99
 -10   5   5   -0.60    3.10
 -10   5   5    2.30    4.20
 -10   5   5   -0.30    5.40
 -10   2   1    3.60   10.50
 -10   2   1    4.80    7.20
  10  -2  -1  -10.00   67.49
  10  -2  -1    1.80    5.10
  -7   1   0   26.20    8.60
  -7   1   0   22.20    6.10
  -7   1   0   30.10    9.50
   7  -1   0   21.50    7.70
  -4   0  -1   36.20    3.90
  -4   0  -1   35.50    5.00
  -4   0  -1   38.10    4.80
  -4   0  -1   34.00    4.60
  -4   0  -1   36.10    4.90
   4   0   1   35.60    4.70
   4   0   1   35.90    4.00
  -1  -1  -2 2064.59   44.90
  -1  -1  -2 2056.39   45.70
  -1  -1  -2 2138.49   45.20
  -1  -1  -2 2080.79   45.50
  -1  -1  -2 2050.19   44.90
   1   1   2 2077.09   46.10
   1   1   2 2069.19   45.50
   1   1   2 2006.10   45.40
   1   1   2 2154.28   45.40
   2  -2  -3 2574.74   53.79
   2  -2  -3 2415.16   54.79
   2  -2  -3 2545.35   53.89
   2  -2  -3 2518.85   53.59
   2  -2  -3 2543.95   51.69
   2  -2  -3 2559.14   53.99
  -2   2   3 2542.65   54.79
  -2   2   3 2538.15   52.89
  -2   2   3 2547.75   53.49
  -2   2   3 2488.65   53.69
  -2   2   3 2585.24   52.89
  -2   2   3 2531.05   53.79
  -2   2   3 2577.14   54.39
   5  -3  -4  -41.10   35.60
   5  -3  -4    2.00    2.20
   5  -3  -4    1.50    2.60
  -5   3   4    1.00    1.80
  -5   3   4    2.60    2.70
  -5   3   4    1.80    2.80
  -5   3   4    1.00    1.80
   8  -4  -5   -2.90   51.89
  -8   4   5   -0.60    2.60
  -8   4   5    0.50    3.60
  -8   4   5    2.00    4.90
  -9   2   0    9.00    7.70
  -9   2   0    0.30    8.40
   9  -2   0   -3.70    4.30
   9  -2   0  -52.99   67.89
  -6   1  -1   26.30    8.50
  -6   1  -1   23.20    5.70
  -6   1  -1   25.30    7.90
  -6   1  -1   35.80    8.90
  -6   1  -1   22.40    7.10
   6  -1   1   25.30    7.10
   6  -1   1   19.40    5.50
  -3   0  -2  789.12   22.20
  -3   0  -2  816.52   22.20
  -3   0  -2  762.22   22.00
  -3   0  -2  783.32   22.20
   3   0   2  777.42   22.30
   3   0   2  762.52   20.90
   3   0   2  774.92   21.90
   0  -1  -3 1601.64   33.20
   0  -1  -3 1564.04   35.90
   0  -1  -3 1595.14   36.20
   0  -1  -3 1615.14   37.10
   0  -1  -3 1580.54   36.60
   0   1   3 1582.44   36.60
   0   1   3 1678.33   36.70
   0   1   3 1523.85   36.70
   0   1   3 1570.14   36.60
   0   1   3 1587.84   35.90
   0   1   3 1609.54   36.40
   3  -2  -4  548.45   16.70
   3  -2  -4  562.54   16.50
   3  -2  -4  560.14   14.80
   3  -2  -4  548.35   17.70
  -3   2   4  564.84   16.00
  -3   2   4  562.34   16.10
  -3   2   4  560.24   17.70
  -3   2   4  568.24   16.90
  -3   2   4  550.04   17.10
  -3   2   4  548.85   16.80
   6  -3  -5    3.60    3.20
   6  -3  -5    1.60   47.50
   6  -3  -5    0.20    2.40
  -6   3   5   -2.70    1.90
  -6   3   5   -1.20    3.90
  -6   3   5    0.80    2.80
  -6   3   5    2.10    3.80
   9  -4  -6  -25.80   50.29
  -9   4   6    1.40    4.80
  -9   4   6   -3.20    5.40
 -11   3   0   -5.40    6.50
 -11   3   0   -2.00    9.90
  11  -3   0  -41.90   58.99
  -8   2  -1    7.00    8.10
  -8   2  -1    5.30    6.70
   8  -2   1   -5.90   62.99
   8  -2   1    3.40    5.30
  -5   1  -2   92.59    7.90
  -5   1  -2   86.09    6.40
  -5   1  -2   83.59    7.10
  -5   1  -2   78.29    6.80
   5  -1   2   82.79    6.90
   5  -1   2   75.69    6.40
  -2   0  -3 1137.29   28.70
  -2   0  -3 1151.08   29.10
  -2   0  -3 1150.88   28.80
  -2   0  -3 1118.29   29.00
  -2   0  -3 1134.49   29.10
  -2   0  -3 1126.19   28.10
   2   0   3 1115.89   28.50
   2   0   3 1148.69   29.60
   1  -1  -4 1308.57   28.30
   1  -1  -4 1294.07   31.80
   1  -1  -4 1321.87   32.40
   1  -1  -4 1310.97   30.90
   1  -1  -4 1301.17   32.30
   1  -1  -4 1323.97   31.30
  -1   1   4 1306.17   32.30
  -1   1   4 1378.06   32.00
  -1   1   4 1346.37   32.20
  -1   1   4 1307.67   32.80
  -1   1   4 1339.67   32.50
   4  -2  -5   45.10    5.10
   4  -2  -5  -17.50   37.20
   4  -2  -5   43.80    4.70
  -4   2   5   45.50    5.00
  -4   2   5   37.00    4.70
  -4   2   5   44.40    5.20
  -4   2   5   47.60    4.70
  -4   2   5   43.00    3.70
  -4   2   5   45.30    4.40
   7  -3  -6   -2.40    4.00
   7  -3  -6  -29.00   31.60
  -7   3   6    4.00    3.60
  -7   3   6    0.50    3.80
  -7   3   6   -3.40    4.60
  10  -4  -7   -1.50   62.89
 -10   4   7    4.60    7.20
 -10   4   7    0.90    5.10
 -10   3  -1   -1.90    6.20
 -10   3  -1   -4.90    8.80
  10  -3   1  -27.30   51.29
  10  -3   1    1.30    4.30
  -7   2  -2   19.70    5.80
  -7   2  -2   24.40    8.40
  -7   2  -2   15.90    8.40
   7  -2   2    1.40   38.50
   7  -2   2   16.50    6.10
  -4   1  -3  884.31   26.10
  -4   1  -3  883.51   25.20
  -4   1  -3  883.51   25.70
  -4   1  -3  917.41   25.90
  -4   1  -3  935.21   26.40
   4  -1   3  876.41   25.80
  -1   0  -4  503.15   15.40
  -1   0  -4  486.35   16.20
  -1   0  -4  488.45   16.00
  -1   0  -4  482.35   16.20
  -1   0  -4  501.05   15.80
   1   0   4  503.75   15.80
   1   0   4  497.35   16.80
   2  -1  -5    8.10    2.90
   2  -1  -5    4.60    3.10
   2  -1  -5   10.30    3.70
   2  -1  -5   13.70    4.30
   2  -1  -5    6.10    3.10
  -2   1   5    7.20    2.10
  -2   1   5   12.50    3.80
  -2   1   5    6.90    3.00
  -2   1   5   15.80    4.70
  -2   1   5   10.60    3.60
  -2   1   5    8.20    3.90
  -2   1   5   17.80    4.50
   5  -2  -6   11.90   48.20
   5  -2  -6   87.09    7.70
  -5   2   6   96.49    7.40
  -5   2   6   90.29    7.50
  -5   2   6   98.09    8.50
  -5   2   6  106.99    8.20
  -5   2   6   94.79    8.30
   8  -3  -7   -2.00    4.40
   8  -3  -7   -9.50   40.90
  -8   3   7    1.80    4.90
  -8   3   7    5.70    6.90
  -9   3  -2    2.90    8.50
  -9   3  -2   -0.30    6.40
   9  -3   2   -3.10   59.89
   9  -3   2    1.90    5.20
  -6   2  -3   53.39    9.00
  -6   2  -3   69.49   14.40
  -6   2  -3   60.19   11.20
  -6   2  -3   58.39   10.90
   6  -2   3   51.19    9.10
   6  -2   3  -11.30   52.09
  -3   1  -4  366.06   14.50
  -3   1  -4  378.46   13.70
  -3   1  -4  364.36   14.30
  -3   1  -4  383.76   15.00
  -3   1  -4  360.76   14.40
   3  -1   4  346.17   14.30
   3  -1   4  349.17   13.70
   3  -1   4  354.76   13.10
   0   0  -5  549.15   18.50
   0   0  -5  563.54   17.90
   0   0  -5  546.25   17.10
   0   0   5  543.45   18.00
   0   0   5  587.94   19.20
   0   0   5  565.04   17.90
   0   0   5  554.04   17.00
   0   0   5  518.55   17.80
   3  -1  -6   68.39    6.50
   3  -1  -6   68.19    6.60
   3  -1  -6   62.39    5.50
   3  -1  -6   68.99    6.40
  -3   1   6   66.79    6.40
  -3   1   6   62.79    5.90
  -3   1   6   64.99    6.00
  -3   1   6   59.69    6.30
  -3   1   6   65.39    6.70
   6  -2  -7  -23.00   50.79
   6  -2  -7   49.40    9.70
  -6   2   7   58.49   11.60
  -6   2   7   50.99   10.20
   9  -3  -8   10.70   56.59
   9  -3  -8   -4.70    4.20
  -9   3   8    1.00    5.00
  -9   3   8    4.60    7.20
  11  -4   2   54.39   89.49
  -8   3  -3    3.50    6.60
  -8   3  -3    4.50    7.90
   8  -3   3  -23.50   58.79
   8  -3   3   -2.10    5.00
  -5   2  -4   46.00    6.50
  -5   2  -4   44.60    6.40
  -5   2  -4   44.80    5.60
  -5   2  -4   69.39   11.00
   5  -2   4   -1.20   35.80
   5  -2   4   73.99   10.60
  -2   1  -5   42.00    5.40
  -2   1  -5   46.40    5.60
  -2   1  -5   45.90    4.80
  -2   1  -5   48.00    2.20
  -2   1  -5   47.60    5.50
  -2   1  -5   40.50    5.10
  -2   1  -5   48.50    5.40
   2  -1   5   44.50    5.60
   2  -1   5   45.60    4.90
   1   0  -6 1663.63   40.90
   1   0  -6 1626.74   41.50
   1   0  -6 1677.13   41.30
   1   0  -6 1676.23   43.00
   1   0  -6 1708.03   43.00
  -1   0   6 1721.33   42.80
  -1   0   6 1706.33   42.70
  -1   0   6 1736.33   42.50
  -1   0   6 1668.13   43.10
   4  -1  -7  302.17   13.30
   4  -1  -7  314.07   15.20
  -4   1   7  308.57   18.90
  -4   1   7  310.97   15.60
  -4   1   7  309.67   15.00
   7  -2  -8   -0.30    5.00
   7  -2  -8  -12.70   40.50
  -7   2   8    2.70    6.40
  -7   2   8    0.00    4.70
 -10   4  -3    4.80    7.40
 -10   4  -3    3.70    9.40
  10  -4   3   12.30   69.29
  -7   3  -4    9.70    7.20
  -7   3  -4    9.30    8.00
   7  -3   4   16.90    6.60
   7  -3   4   -7.60   48.10
  -4   2  -5  113.29    9.30
  -4   2  -5  109.19    8.70
  -4   2  -5  113.69    8.50
  -4   2  -5  112.09    9.10
  -4   2  -5  111.59    9.00
  -4   2  -5  104.89    8.10
  -4   2  -5   97.39    8.20
   4  -2   5  100.89    8.50
  -1   1  -6  353.86   14.50
  -1   1  -6  375.16   15.80
  -1   1  -6  367.16   13.70
  -1   1  -6  358.76   15.30
  -1   1  -6  365.86   15.20
   1  -1   6  368.36   15.80
   2   0  -7  310.87   15.20
   2   0  -7  324.97   14.00
   2   0  -7  305.07   13.80
  -2   0   7  330.17    9.40
  -2   0   7  331.17   15.00
  -2   0   7  327.17   15.30
  -2   0   7  326.57   15.40
  -2   0   7  322.67   15.60
   5  -1  -8   77.29   12.40
  -5   1   8   59.69    8.50
  -5   1   8   79.59   13.40
   8  -2  -9   35.60   55.19
  -9   4  -4   -0.20    6.90
  -9   4  -4    9.60    9.50
   9  -4   4    2.40    4.80
   9  -4   4   41.00   47.10
  -6   3  -5   20.00    8.40
  -6   3  -5   22.00    8.70
   6  -3   5  -48.10   36.40
   6  -3   5   16.80    6.80
  -3   2  -6  256.37    7.50
  -3   2  -6  244.28   13.40
  -3   2  -6  256.37   11.90
  -3   2  -6  255.47   13.30
  -3   2  -6  241.18   12.90
  -3   2  -6  251.67   13.60
   3  -2   6  255.57   13.40
   0   1  -7 1126.49   33.60
   0   1  -7 1105.29   32.20
   0   1  -7 1126.49   30.40
   0   1  -7 1111.39   32.60
   0   1  -7 1133.99   33.50
   0  -1   7 1073.59   32.00
   0  -1   7 1099.09   33.40
   3   0  -8   49.20    9.10
   3   0  -8   58.89   10.20
   3   0  -8   46.90    9.90
  -3   0   8   61.09   11.10
  -3   0   8   62.19   11.00
  -3   0   8   46.10   10.10
   6  -1  -9   16.90    7.90
  -6   1   9   13.00    8.90
  -8   4  -5    6.90    8.20
  -8   4  -5   -1.80    6.80
  -8   4  -5   -1.30    8.40
   8  -4   5   -4.50   42.00
   8  -4   5    2.00    5.30
  -5   3  -6   99.99   15.60
  -5   3  -6   93.89   15.40
  -5   3  -6   79.59   11.50
  -5   3  -6   87.29   13.10
   5  -3   6   98.89   13.70
  -2   2  -7  463.65   19.30
  -2   2  -7  494.55   19.30
  -2   2  -7  477.15   20.00
  -2   2  -7  492.25   20.10
  -2   2  -7  496.55   17.30
   2  -2   7  467.55   19.70
   1   1  -8  229.58   11.80
   1   1  -8  238.78   14.10
   1   1  -8  223.98   12.90
  -1  -1   8  235.18   14.10
  -1  -1   8  222.38   13.20
   4   0  -9    7.30    5.40
   4   0  -9    4.70    5.70
  -4   0   9    5.50    6.60
   7  -1 -10   41.00   64.49
 -10   5  -5    0.00    7.20
 -10   5  -5    2.50    8.70
  10  -5   5   -8.60  102.19
  -7   4  -6    2.60    7.30
  -7   4  -6    2.10    7.10
  -7   4  -6    8.50    8.10
  -7   4  -6   -1.60    6.00
  -7   4  -6   13.40    9.20
   7  -4   6    3.00   64.39
   7  -4   6    5.70    6.20
  -4   3  -7   81.09    7.40
  -4   3  -7   79.49    9.20
  -4   3  -7   83.59    9.20
  -4   3  -7   96.59    9.30
   4  -3   7   72.09    8.80
  -1   2  -8  236.78   11.70
  -1   2  -8  223.98   13.90
  -1   2  -8  222.68   13.60
  -1   2  -8  220.88   13.90
  -1   2  -8  216.58   13.30
   1  -2   8  230.58   14.20
   2   1  -9   26.70    8.20
   2   1  -9   13.50    6.60
   2   1  -9   29.80    7.60
  -2  -1   9   28.60    8.40
   5   0 -10   19.30    9.20
  -9   5  -6   -4.10    9.10
  -9   5  -6   -2.00    6.90
  -9   5  -6    3.40   10.30
   9  -5   6   -1.10    4.80
  -6   4  -7   61.09   12.80
  -6   4  -7   52.49   10.40
  -6   4  -7   46.70   13.20
  -6   4  -7   54.69   13.50
   6  -4   7   47.20   11.00
  -3   3  -8   48.80    8.20
  -3   3  -8   57.89   12.00
  -3   3  -8   59.49   12.60
   3  -3   8   60.69   11.50
   0   2  -9    1.50    4.60
   0   2  -9    5.00    3.90
   0   2  -9    4.10    4.60
   0  -2   9    2.00    4.30
   3   1 -10  164.38   12.40
   3   1 -10  175.88   14.20
   6   0 -11   19.00    9.90
  -8   5  -7    1.20    8.00
   8  -5   7    1.90    6.30
  -5   4  -8   31.20   10.30
  -5   4  -8   16.40    6.50
  -5   4  -8   20.00    9.90
   5  -4   8   26.70    9.10
  -2   3  -9   98.69    8.00
  -2   3  -9  105.19   10.40
  -2   3  -9   86.79   11.30
   2  -3   9   96.69   10.40
   1   2 -10  107.49   13.60
   1   2 -10   67.29    8.80
   1   2 -10   96.19   15.90
  -1  -2  10  101.99   15.50
   4   1 -11  100.29   17.80
   4   1 -11   95.59   16.40
  -7   5  -8    1.20    8.00
   7  -5   8    1.10    6.30
  -4   4  -9    9.40    7.80
   4  -4   9    4.00    6.20
  -1   3 -10  269.07   17.40
  -1   3 -10  260.47   16.70
  -1   3 -10  271.57   13.90
   1  -3  10  268.17   17.40
   2   2 -11  141.99   11.20
   2   2 -11  133.49   13.60
   2   2 -11  157.08   13.20
  -2  -2  11  142.89   14.00
   5   1 -12    0.10    6.50
   6  -5   9   -5.70    6.20
   3  -4  10   88.09   16.00
   0   3 -11  105.79    9.30
   0   3 -11  108.09   12.20
   0   3 -11  113.49   24.20
   0  -3  11  102.49   11.90
   3   2 -12   49.70   13.60
   5  -5  10   31.40   10.80
   2  -4  11  114.99   12.90
   1   3 -12   22.90   10.10
  -1  -3  12   16.10    9.00
   4   2 -13   -5.00    6.10
   4  -5  11   67.69   15.20
   1  -4  12   29.70   11.00
   2   3 -13    3.90    7.00
   3  -5  12   16.90   10.70
   0  -4  13   15.60    8.80
   1  -9  11   16.60    9.40
  -1  -8  11   37.70   11.70
   2  -9  10   14.50    8.00
  -5  10  -9   25.70   11.30
  -3  -7  11    3.50    7.90
   0  -8  10   90.09   11.30
   3  -9   9   43.60   10.40
  -3   9  -9   47.80   13.10
  -6  10  -8    8.90    6.10
  -6  10  -8    8.00    7.60
  -2  -7  10   81.59   16.40
   1  -8   9  151.98   12.70
   4  -9   8   40.70    8.70
  -4   9  -8   44.70   19.50
  -4   9  -8   25.60    8.50
  -4   9  -8   34.50   11.00
  -7  10  -7    2.90    4.50
  -7  10  -7    1.80    6.50
  -4  -6  10   35.80   11.80
  -1  -7   9  158.88   13.80
   2  -8   8   79.79    8.10
   2  -8   8   70.09    8.60
  -2   8  -8   83.79   10.20
  -2   8  -8   78.99   10.10
   5  -9   7   31.60    8.40
  -5   9  -7   28.50   11.00
  -5   9  -7   33.80   10.30
  -5   9  -7   25.00    7.70
  -8  10  -6    1.30    4.10
  -8  10  -6    0.00    5.90
   6   5 -10   12.60    9.50
  -3  -6   9   97.09   12.00
   0  -7   8   85.69    8.10
   0  -7   8   90.69   10.10
   0   7  -8   77.39    9.70
   3  -8   7    9.80    5.00
   3  -8   7    9.10    5.60
  -3   8  -7   11.00    5.50
  -3   8  -7    8.40    6.20
  -3   8  -7   13.50    7.10
  -6   9  -6   32.70    9.40
  -6   9  -6   31.80    7.80
  -5  -5   9   39.60   12.70
   5   5  -9   32.10   11.40
  -2  -6   8  259.97   16.80
   2   6  -8  254.27   19.80
   1  -7   7   39.70    8.90
   1  -7   7   32.30    7.00
  -1   7  -7   57.69   11.00
  -1   7  -7   44.60   10.10
  -1   7  -7   41.90   10.60
   4  -8   6   12.40    5.20
   4  -8   6   14.40    5.10
  -4   8  -6   14.00    6.60
  -4   8  -6   11.40    5.30
  -4   8  -6   10.50    5.90
  -7   9  -5    9.10    5.50
  -7   9  -5   14.70    5.80
  -7   9  -5   12.50    6.50
   7   4  -9   10.80    9.70
  -4  -5   8   39.00   10.70
   4   5  -8   37.30   11.70
  -1  -6   7   31.90    9.00
   1   6  -7   18.60    7.10
   1   6  -7   19.70    7.00
   2  -7   6  227.68   12.40
   2  -7   6  241.58   12.40
  -2   7  -6  226.38   12.50
  -2   7  -6  228.18   13.70
  -2   7  -6  240.08   14.10
   5  -8   5   43.40    8.90
  -5   8  -5   66.79   14.10
  -5   8  -5   63.69    9.70
  -5   8  -5   75.79   13.20
  -5   8  -5   49.30    8.10
  -5   8  -5   51.89    9.50
  -8   9  -4    1.60    5.00
  -8   9  -4    4.40    4.20
  -8   9  -4   -0.40    4.00
   6   4  -8   13.30    9.30
  -3  -5   7   83.79   10.10
   3   5  -7   93.29   10.50
   0  -6   6   65.49   10.60
   0   6  -6   53.79    9.20
   0   6  -6   40.20    5.70
   0   6  -6   79.89   12.40
   3  -7   5  387.36   14.10
   3  -7   5  359.86   13.70
   3  -7   5  372.86   16.30
  -3   7  -5  380.06   15.70
  -3   7  -5  380.36   16.80
  -3   7  -5  375.96   16.50
  -3   7  -5  387.06   15.60
  -3   7  -5  369.06   15.00
   6  -8   4   35.80    8.50
  -6   8  -4   51.19    8.60
  -6   8  -4   47.20    7.10
  -6   8  -4   39.60    6.80
  -6   8  -4   41.30    6.40
  -9   9  -3    7.00    5.40
  -9   9  -3   -0.60    4.60
   8   3  -8    2.80    8.50
  -5  -4   7   -2.20    5.80
   5   4  -7   -4.80    5.40
  -2  -5   6  492.65   15.20
  -2  -5   6  492.05   21.00
   2   5  -6  473.05   20.70
   2   5  -6  498.95   21.40
   1  -6   5  341.57   14.40
   1  -6   5  333.17   14.40
  -1   6  -5  357.96   16.20
  -1   6  -5  328.67   14.80
  -1   6  -5  344.97   15.30
  -1   6  -5  351.56   14.70
  -1   6  -5  332.57   15.40
  -1   6  -5  334.97   14.80
   4  -7   4  103.69    8.70
  -4   7  -4   95.99    7.50
  -4   7  -4   98.79    8.10
  -4   7  -4  108.69    7.20
  -4   7  -4  105.69    6.90
  -4   7  -4   88.89    6.20
  -7   8  -3   25.70    6.00
  -7   8  -3   39.90    7.10
  -7   8  -3   21.20    5.10
 -10   9  -2   -0.20    4.10
 -10   9  -2   -1.70    4.50
   7   3  -7    8.50    8.20
  -4  -4   6  147.69   12.50
   4   4  -6  156.98   12.90
  -1  -5   5  502.55   13.50
  -1  -5   5  471.55   18.90
   1   5  -5  495.05   18.80
   1   5  -5  489.85   19.60
   1   5  -5  509.95   20.00
   2  -6   4  267.67   12.40
   2  -6   4  256.17   10.90
   2  -6   4  271.17   11.00
  -2   6  -4  246.28   12.20
  -2   6  -4  261.17   11.20
  -2   6  -4  270.67   11.60
  -2   6  -4  261.07   12.70
  -2   6  -4  267.87   12.20
  -2   6  -4  266.47   11.80
   5  -7   3    9.90    4.90
  -5   7  -3   11.60    3.90
  -5   7  -3    8.60    3.30
  -5   7  -3    9.30    5.10
   8  -8   2  -21.00   57.39
  -8   8  -2    4.60    4.30
   9   2  -7    0.30    8.00
   6   3  -6    7.80    7.70
  -3  -4   5  623.34   23.60
  -3  -4   5  594.04   22.10
   3   4  -5  619.04   23.90
   3   4  -5  612.74   22.70
   0  -5   4  534.55   18.80
   0  -5   4  584.54   12.60
   0   5  -4  561.04   18.70
   0   5  -4  556.34   19.10
   0   5  -4  559.44   19.60
   0   5  -4  561.14   19.00
   0   5  -4  567.64   19.70
   3  -6   3  165.58    8.60
   3  -6   3  155.88    6.30
   3  -6   3  168.58    6.70
   3  -6   3  148.09    9.40
  -3   6  -3  165.58    7.80
  -3   6  -3  150.78    8.80
  -3   6  -3  157.88    7.40
  -3   6  -3  154.08    6.80
  -3   6  -3  158.18    8.00
   6  -7   2   10.90    5.30
   6  -7   2   29.60   84.19
   9  -8   1  -20.40   70.89
   8   2  -6    5.00    7.80
  -5  -3   5  176.68   13.30
  -5  -3   5  197.88   13.10
   5   3  -5  184.58   13.60
  -2  -4   4   99.99    7.40
  -2  -4   4  100.19    8.40
   2   4  -4  107.09    7.40
   2   4  -4   91.29    7.60
   2   4  -4   98.39    8.50
   1  -5   3  143.69    8.00
   1  -5   3  142.19    7.70
   1  -5   3  140.79    7.50
  -1   5  -3  151.38    7.90
  -1   5  -3  155.98    8.00
  -1   5  -3  154.08    7.60
  -1   5  -3  148.19    8.10
  -1   5  -3  136.29    7.90
   4  -6   2  365.76   15.70
  -4   6  -2  390.36   11.00
  -4   6  -2  378.76   10.20
  -4   6  -2  382.76   13.10
  -4   6  -2  369.96   10.50
   7  -7   1  -52.09   74.69
  10  -8   0  -62.59   80.99
  10   1  -6   -6.20    7.10
  -7  -2   5   10.50    7.70
   7   2  -5   22.30    9.60
  -4  -3   4  467.75   19.60
  -4  -3   4  410.86   22.60
  -4  -3   4  456.65   18.80
   4   3  -4  435.46   18.10
   4   3  -4  460.95   19.70
  -1  -4   3   21.30    4.60
  -1  -4   3   18.10    4.40
  -1  -4   3   20.90    5.30
   1   4  -3   13.50    3.60
   1   4  -3   17.30    4.50
   1   4  -3   21.60    4.90
   1   4  -3   16.60    4.60
   1   4  -3   27.20    5.90
   2  -5   2  164.48    8.90
   2  -5   2  169.88    7.00
   2  -5   2  173.98    7.80
   2  -5   2  163.38    6.60
  -2   5  -2  167.68    6.70
  -2   5  -2  171.28    7.30
  -2   5  -2  169.38    6.40
  -2   5  -2  172.68    8.40
  -2   5  -2  165.88    7.40
  -2   5  -2  176.78    7.70
   5  -6   1  225.58   12.50
  -5   6  -1  226.68    8.30
  -5   6  -1  217.68    8.80
   8  -7   0    8.50   85.89
  11  -8  -1  -15.70   79.59
   9   1  -5   -0.80    7.40
  -6  -2   4   19.60    8.10
  -6  -2   4   28.90    9.60
   6   2  -4   30.40    9.10
  -3  -3   3   25.90    6.30
  -3  -3   3   34.80    8.10
  -3  -3   3   32.10    7.40
   3   3  -3   25.00    6.10
   3   3  -3   34.40    8.20
   0  -4   2 3418.06   71.89
   0  -4   2 3274.97   66.59
   0  -4   2 3262.47   71.09
   0  -4   2 3254.67   69.59
   0   4  -2 3371.96   71.49
   0   4  -2 3447.76   70.99
   0   4  -2 3407.46   71.89
   0   4  -2 3410.86   71.29
   0   4  -2 3365.96   72.19
   3  -5   1  366.46   10.90
   3  -5   1  341.07   13.80
  -3   5  -1  375.06    9.30
  -3   5  -1  373.56   10.10
  -3   5  -1  361.26    9.10
   6  -6   0  -23.00   50.39
  -6   6   0   21.90    6.20
   9  -7  -1   -6.40   41.00
  -8  -1   4   -1.30    7.70
   8   1  -4   -2.30    6.10
  -5  -2   3  180.58   12.00
  -5  -2   3  176.98   11.70
  -5  -2   3  174.28   11.60
   5   2  -3  173.88   11.90
  -2  -3   2  335.87   13.50
   2   3  -2  338.77   12.80
   2   3  -2  339.87   13.90
   2   3  -2  330.17   13.20
   2   3  -2  330.47   13.00
   1  -4   1 3046.60   64.29
   1  -4   1 3185.38   64.29
   1  -4   1 3013.20   63.89
   1  -4   1 3113.49   61.49
  -1   4  -1 3092.89   63.09
  -1   4  -1 2978.00   64.09
  -1   4  -1 3115.39   64.69
  -1   4  -1 3060.99   64.09
  -1   4  -1 3148.19   63.29
   4  -5   0  240.38   11.80
  -4   5   0  242.68    9.10
   7  -6  -1   15.10   45.60
  10  -7  -2    7.80   72.19
 -10   7   2    2.70    4.20
 -10   7   2   -2.00    4.20
  10   0  -4   -0.50    7.40
  -7  -1   3    0.70    7.50
  -7  -1   3    0.20    6.00
   7   1  -3    6.50    6.10
  -4  -2   2  541.75   19.50
  -4  -2   2  539.25   19.40
  -4  -2   2  560.24   19.60
  -4  -2   2  529.05   19.60
   4   2  -2  535.35   18.40
   4   2  -2  542.95   20.20
  -1  -3   1 2314.37   50.19
  -1  -3   1 2262.77   50.89
  -1  -3   1 2262.67   50.89
   1   3  -1 2281.97   50.99
   1   3  -1 2283.67   51.49
   1   3  -1 2301.97   50.39
   1   3  -1 2261.17   50.59
   1   3  -1 2309.37   50.89
   2  -4   0  401.56   13.80
   2  -4   0  397.76   10.20
   2  -4   0  405.66   10.30
   2  -4   0  376.06   10.40
   2  -4   0  409.96   11.30
  -2   4   0  394.36   10.30
  -2   4   0  417.86   11.20
  -2   4   0  371.66   10.20
  -2   4   0  406.76   11.40
   5  -5  -1   99.49    8.10
   5  -5  -1    5.50   34.50
  -5   5   1   98.59    6.40
   8  -6  -2   -4.30   34.90
  -8   6   2   -0.70    2.80
  11  -7  -3  -17.40   51.59
 -11   7   3    2.40    4.70
 -11   7   3    2.10    3.30
 -11   7   3    3.00    3.30
  -9   0   3   -3.80    7.20
   9   0  -3    3.80    7.10
  -6  -1   2   92.19    9.50
  -6  -1   2   85.39    8.70
  -6  -1   2   80.59    8.70
   6   1  -2   83.99    8.70
  -3  -2   1  764.32   22.80
  -3  -2   1  773.22   23.00
  -3  -2   1  804.62   23.00
  -3  -2   1  808.32   23.80
   3   2  -1  822.42   24.40
   0  -3   0 1325.77   31.20
   0  -3   0 1347.17   30.20
   0  -3   0 1361.96   29.80
   0   3   0 1341.37   31.90
   0   3   0 1354.26   31.00
   0   3   0 1364.46   31.00
   0   3   0 1365.96   31.60
   0   3   0 1388.46   31.80
   3  -4  -1   62.79    5.40
   3  -4  -1   59.89    4.50
   3  -4  -1  -14.20   33.70
  -3   4   1   59.09    4.20
   6  -5  -2    3.30   54.09
   9  -6  -3  -12.10   63.59
  -9   6   3   -4.40    4.20
  -9   6   3   -1.50    3.70
 -11   1   3   -0.30    9.20
  11  -1  -3   -2.10    5.50
  11  -1  -3   22.00   69.59
  -8   0   2    2.20    8.60
  -8   0   2    0.50    6.50
   8   0  -2    2.40    6.00
  -5  -1   1  483.95   18.70
  -5  -1   1  451.05   18.20
  -5  -1   1  464.55   18.40
  -5  -1   1  484.15   18.50
   5   1  -1  448.96   18.30
   5   1  -1  543.45   20.30
  -2  -2   0 1473.25   36.10
  -2  -2   0 1528.05   35.50
  -2  -2   0 1482.15   35.80
  -2  -2   0 1490.55   35.90
   2   2   0 1504.15   36.80
   2   2   0 1520.55   35.50
   2   2   0 1507.75   36.10
   2   2   0 1509.75   35.90
   1  -3  -1   86.89    4.70
   1  -3  -1   85.89    4.80
   1  -3  -1   85.69    5.40
   1  -3  -1   89.49    4.80
  -1   3   1   86.99    4.30
  -1   3   1   79.09    4.60
  -1   3   1   90.89    4.80
  -1   3   1   86.09    4.20
  -1   3   1   87.29    4.90
  -1   3   1   82.99    4.90
   4  -4  -2  -23.30   27.80
   7  -5  -3  -19.60   42.70
  -7   5   3   38.40    6.00
  10  -6  -4   -0.10   53.69
 -10   6   4    0.50    3.00
 -10   6   4   -1.60    3.10
 -10   1   2    3.10    7.90
  10  -1  -2   -7.70    5.80
  -7   0   1   48.40   11.70
  -7   0   1   49.40   11.30
   7   0  -1   60.09   11.50
  -4  -1   0   29.60    6.90
  -4  -1   0   21.10    5.30
  -4  -1   0   25.80    6.10
  -4  -1   0   26.10    6.70
  -4  -1   0   19.70    4.40
   4   1   0   13.80    4.80
   4   1   0   25.00    5.30
  -1  -2  -1  493.75   15.40
  -1  -2  -1  467.85   14.90
  -1  -2  -1  489.95   14.60
  -1  -2  -1  476.05   14.00
   1   2   1  489.85   14.80
   1   2   1  488.65   15.40
   1   2   1  483.35   14.60
   1   2   1  491.95   14.90
   1   2   1  458.85   14.80
   2  -3  -2 2200.58   47.90
   2  -3  -2 2116.39   47.40
   2  -3  -2 2169.48   45.60
   2  -3  -2 2183.18   45.80
  -2   3   2 2196.88   44.20
  -2   3   2 2218.18   47.30
  -2   3   2 2124.69   45.70
  -2   3   2 2225.38   46.50
  -2   3   2 2088.39   44.20
  -2   3   2 2208.28   45.70
  -2   3   2 2165.88   45.70
  -5   4   3  128.39    5.90
  -5   4   3  119.09    5.80
   8  -5  -4    2.80   71.79
  -8   5   4    5.30    3.40
  -8   5   4    6.50    4.60
  -8   5   4    1.90    2.40
  -8   5   4    6.00    4.40
  11  -6  -5  -44.60   57.89
  -9   1   1   -4.60    8.50
  -9   1   1   -2.90    6.30
   9  -1  -1   -2.20    5.10
  -6   0   0   80.39   10.30
  -6   0   0   74.19    8.20
  -6   0   0   69.69    7.80
  -6   0   0   82.19    8.90
  -6   0   0   73.59    6.80
   6   0   0   70.99    7.90
  -3  -1  -1   72.99    6.30
  -3  -1  -1   79.19    5.60
  -3  -1  -1   81.69    6.20
  -3  -1  -1   77.39    6.30
  -3  -1  -1   78.89    6.20
   3   1   1   76.99    5.80
   3   1   1   69.69    6.10
   0  -2  -2  474.15   14.40
   0  -2  -2  463.85   13.60
   0  -2  -2  453.35   13.70
   0  -2  -2  466.45   14.40
   0   2   2  476.75   14.00
   0   2   2  466.45   13.70
   0   2   2  478.25   14.70
   0   2   2  458.45   14.00
   0   2   2  459.75   14.10
   3  -3  -3 1825.72   42.70
   3  -3  -3 1784.52   39.50
   3  -3  -3 1844.12   39.90
   3  -3  -3 1876.91   42.60
  -3   3   3 1819.12   38.40
  -3   3   3 1845.42   42.40
  -3   3   3 1819.22   40.80
  -3   3   3 1835.22   38.50
  -3   3   3 1853.61   40.10
  -3   3   3 1763.62   40.00
   6  -4  -4  -22.80   34.90
  -6   4   4   76.59    4.70
  -6   4   4   82.89    6.20
  -6   4   4   79.09    4.70
  -6   4   4   69.79    5.90
   9  -5  -5  -20.80   84.19
  -9   5   5   -0.20    5.10
  -9   5   5    0.00    3.60
  -9   5   5    2.10    3.00
 -11   2   1   -0.80    6.90
  11  -2  -1    3.70    5.50
  11  -2  -1   12.20   88.79
  -8   1   0   13.40    9.60
  -8   1   0    8.20    7.70
   8  -1   0   13.40    6.60
  -5   0  -1   51.99    9.00
  -5   0  -1   36.90    6.80
  -5   0  -1   48.10    9.20
  -5   0  -1   47.50    8.70
  -5   0  -1   34.30    8.00
   5   0   1   33.70    7.50
   5   0   1   44.30    8.10
  -2  -1  -2 3324.17   74.19
  -2  -1  -2 3542.05   74.39
  -2  -1  -2 3464.75   73.89
  -2  -1  -2 3457.55   74.29
   2   1   2 3425.66   74.89
   2   1   2 3688.73   74.69
   1  -2  -3  586.14   16.90
   1  -2  -3  590.34   15.80
   1  -2  -3  611.34   15.90
   1  -2  -3  587.04   17.20
  -1   2   3  595.64   17.40
  -1   2   3  605.04   16.80
  -1   2   3  621.94   17.30
  -1   2   3  602.24   16.70
  -1   2   3  604.84   17.30
  -1   2   3  596.84   17.20
   4  -3  -4  126.79    6.50
   4  -3  -4  133.99    6.80
   4  -3  -4  127.99    8.40
  -4   3   4  126.49    7.10
  -4   3   4  140.19    7.40
  -4   3   4  125.39    7.10
  -4   3   4  127.09    6.20
  -4   3   4  123.29    6.30
   7  -4  -5  -20.30   49.90
  -7   4   5   25.40    5.90
  -7   4   5   25.80    7.00
  -7   4   5   22.20    6.10
  -7   4   5   23.00    5.30
  10  -5  -6   35.00   84.79
 -10   2   0    2.70    7.80
 -10   2   0   -2.60   10.00
  10  -2   0   -2.40    5.00
  10  -2   0    6.40   76.09
  -7   1  -1   28.80    8.90
  -7   1  -1   33.10   10.20
   7  -1   1   24.40    7.10
  -4   0  -2  137.69    8.80
  -4   0  -2  146.89    8.90
  -4   0  -2  126.19    8.50
  -4   0  -2  141.69    8.70
   4   0   2  144.59    8.90
   4   0   2  135.09    7.60
   4   0   2  145.39    8.60
  -1  -1  -3 1970.40   44.30
  -1  -1  -3 2048.59   44.60
  -1  -1  -3 1943.61   45.30
   1   1   3 1895.31   44.80
   1   1   3 1970.60   45.70
   1   1   3 2014.30   44.90
   1   1   3 1973.50   45.10
   2  -2  -4  789.62   20.50
   2  -2  -4  806.02   22.00
   2  -2  -4  783.82   22.00
   2  -2  -4  820.52   22.40
   2  -2  -4  786.32   22.60
   2  -2  -4  814.92   20.20
  -2   2   4  840.22   21.80
  -2   2   4  822.42   20.60
  -2   2   4  822.52   22.40
  -2   2   4  805.42   22.20
  -2   2   4  804.12   22.40
  -2   2   4  833.12   22.60
  -2   2   4  796.72   22.60
  -2   2   4  780.42   21.70
   5  -3  -5    7.20   48.30
   5  -3  -5   35.80    4.20
   5  -3  -5   36.70    4.60
  -5   3   5   35.80    4.10
  -5   3   5   40.00    4.90
  -5   3   5   37.50    5.10
  -5   3   5   33.00    4.10
   8  -4  -6   18.80   49.90
  -8   4   6    2.00    4.20
  -8   4   6   -2.50    3.00
  -8   4   6   -0.80    5.30
  -9   2  -1    0.80    6.60
  -9   2  -1    1.30    8.60
   9  -2   1   -0.60    5.10
   9  -2   1   22.00   69.79
  -6   1  -2   47.90    8.20
  -6   1  -2   73.09   12.10
  -6   1  -2   61.49   10.80
   6  -1   2    7.80   55.49
   6  -1   2   40.60    8.10
  -3   0  -3 1014.70   28.20
  -3   0  -3  999.20   27.40
  -3   0  -3 1067.19   28.30
  -3   0  -3 1026.00   28.30
  -3   0  -3 1026.40   28.30
   3   0   3 1016.80   28.40
   3   0   3 1000.50   27.00
   0  -1  -4  235.78    7.10
   0  -1  -4  234.48    9.90
   0  -1  -4  224.08    9.70
   0  -1  -4  229.78   10.40
   0   1   4  228.48   10.60
   0   1   4  234.58   10.40
   0   1   4  241.08    9.90
   0   1   4  232.58   10.10
   0   1   4  235.98   10.70
   0   1   4  234.28   10.40
   0   1   4  248.48   10.70
   3  -2  -5  383.46   14.00
   3  -2  -5  367.66   14.70
   3  -2  -5  366.16   14.10
   3  -2  -5  383.46   12.40
  -3   2   5  383.06   14.60
  -3   2   5  380.06   14.60
  -3   2   5  393.86   14.00
  -3   2   5  385.76   14.10
  -3   2   5  373.06   14.50
   6  -3  -6    6.40   40.70
   6  -3  -6   39.10    7.60
  -6   3   6   34.50    8.30
  -6   3   6   35.80    7.00
  -6   3   6   42.90    8.40
   9  -4  -7  -27.00   56.99
  -9   4   7   -0.60    4.40
  -9   4   7   -1.60    5.80
 -11   3  -1    0.30    7.80
  11  -3   1  -60.69   77.39
  -8   2  -2   18.00    9.40
  -8   2  -2    1.60    6.70
   8  -2   2   -1.70   58.89
   8  -2   2    7.00    6.00
  -5   1  -3  131.49    9.70
  -5   1  -3  140.49   10.20
  -5   1  -3  137.59    9.50
  -5   1  -3  135.29    8.80
  -5   1  -3  132.39    9.80
   5  -1   3  126.99    9.10
  -2   0  -4  184.08    9.60
  -2   0  -4  184.18    9.80
  -2   0  -4  168.98    9.60
  -2   0  -4  183.58    9.50
  -2   0  -4  189.48    9.20
   2   0   4  187.18   10.10
   2   0   4  177.28    9.00
   1  -1  -5  222.78   14.00
   1  -1  -5  227.28   17.90
   1  -1  -5  212.78   10.50
   1  -1  -5  204.38    9.30
   1  -1  -5  213.58   10.00
   1  -1  -5  213.88    9.60
  -1   1   5  226.08   11.00
  -1   1   5  224.68   10.00
  -1   1   5  225.28   10.10
  -1   1   5  221.38   10.60
  -1   1   5  220.18   10.70
  -1   1   5  221.28   10.20
   4  -2  -6  340.27   15.50
   4  -2  -6  315.67   14.90
   4  -2  -6  327.37   12.20
   4  -2  -6  329.27   14.30
  -4   2   6  337.97   15.00
  -4   2   6  332.77   14.90
  -4   2   6  317.87   17.70
  -4   2   6  334.47   13.90
  -4   2   6  318.07   14.00
   7  -3  -7   -0.20   36.00
   7  -3  -7    2.90    4.60
  -7   3   7   -0.90    3.70
  -7   3   7    4.40    6.40
  10  -4  -8   61.29  101.19
  10  -3   2   50.49   76.99
  -7   2  -3   44.30   10.80
  -7   2  -3   37.10   10.60
   7  -2   3   21.90    7.70
   7  -2   3  -38.30   50.49
  -4   1  -4  184.38   10.80
  -4   1  -4  177.98   10.90
  -4   1  -4  182.38   10.90
  -4   1  -4  187.58   11.10
   4  -1   4  171.48   45.00
   4  -1   4  169.48   10.60
   4  -1   4  172.78   10.00
  -1   0  -5   30.30    5.90
  -1   0  -5   22.90    5.80
  -1   0  -5   27.30    5.30
  -1   0  -5   37.10    7.00
  -1   0  -5   21.20    5.50
   1   0   5   21.50    5.30
   1   0   5   22.50    5.30
   1   0   5   29.60    5.70
   2  -1  -6  519.55   17.00
   2  -1  -6  490.25   18.20
   2  -1  -6  486.45   18.20
   2  -1  -6  511.95   18.00
  -2   1   6  518.15   18.90
  -2   1   6  495.15   13.70
  -2   1   6  489.95   17.90
  -2   1   6  503.65   18.50
  -2   1   6  501.55   18.40
  -2   1   6  494.95   18.60
   5  -2  -7  149.19   10.60
  -5   2   7  134.79   10.00
  -5   2   7  158.78   11.30
   8  -3  -8   -3.20    4.70
   8  -3  -8   16.30   56.79
  -8   3   8    0.90    5.20
  -8   3   8    3.90    7.40
  -9   3  -3   -0.90    8.50
  -9   3  -3   -2.30    5.90
   9  -3   3    3.70    5.30
   9  -3   3  -21.60   68.39
  -6   2  -4    3.70    6.90
  -6   2  -4    6.10    6.40
   6  -2   4    6.40    5.60
   6  -2   4  -43.90   44.60
  -3   1  -5  193.78   11.20
  -3   1  -5  193.48   11.30
  -3   1  -5  199.18   11.30
  -3   1  -5  198.08   11.10
  -3   1  -5  203.88   10.60
  -3   1  -5  194.18    7.00
   3  -1   5  200.78   10.20
   3  -1   5  208.28   11.70
   0   0  -6 1901.91   45.40
   0   0  -6 1885.81   47.40
   0   0  -6 1836.22   45.60
   0   0   6 1876.41   47.70
   0   0   6 1906.31   46.40
   0   0   6 1931.41   47.20
   3  -1  -7  154.28    9.20
   3  -1  -7  157.78   10.20
   3  -1  -7  150.18   10.40
  -3   1   7  158.48   10.80
  -3   1   7  151.78   10.90
  -3   1   7  154.58   10.20
   6  -2  -8    7.20   48.20
  -6   2   8   11.80    6.50
  -6   2   8   13.20    8.00
   9  -3  -9   38.50   59.79
  11  -4   3  -17.80   69.19
  -8   3  -4    0.30    8.40
  -8   3  -4   -4.60    6.30
   8  -3   4   -1.60    4.90
   8  -3   4  -25.70   53.69
  -5   2  -5   75.99   11.70
  -5   2  -5   83.59   13.60
  -5   2  -5   83.89   13.10
   5  -2   5   63.99   10.90
   5  -2   5   43.30   41.60
  -2   1  -6  221.58   12.20
  -2   1  -6  210.08   12.00
  -2   1  -6  222.78   12.30
  -2   1  -6  213.58   10.80
  -2   1  -6  230.58   12.00
   2  -1   6  201.68   12.00
   2  -1   6  224.48   11.40
   1   0  -7 1277.97   34.50
   1   0  -7 1228.48   34.50
   1   0  -7 1269.07   37.50
   1   0  -7 1303.97   37.00
  -1   0   7 1275.57   35.70
  -1   0   7 1274.47   36.20
  -1   0   7 1306.77   37.30
   4  -1  -8   60.19    7.90
   4  -1  -8   71.89   11.10
   4  -1  -8   56.39    6.30
  -4   1   8   58.09    7.30
  -4   1   8   61.19    8.00
   7  -2  -9   13.60   51.99
   7  -2  -9   -1.80    5.60
  -7   2   9    3.40    7.30
 -10   4  -4    3.00   10.80
 -10   4  -4   -1.00    7.00
  10  -4   4   -1.30    4.50
  10  -4   4    3.20   57.69
  -7   3  -5   15.70    8.60
  -7   3  -5   15.40    9.40
   7  -3   5    7.70    6.30
   7  -3   5   -5.70   45.80
  -4   2  -6  320.77   16.10
  -4   2  -6  341.17   15.10
  -4   2  -6  335.97   16.80
  -4   2  -6  326.77   16.10
  -4   2  -6  353.26   17.30
   4  -2   6  324.77   16.10
  -1   1  -7  318.27   13.60
  -1   1  -7  293.07   15.10
  -1   1  -7  299.17   14.60
  -1   1  -7  294.77   14.90
   1  -1   7  297.67   15.30
   2   0  -8   44.60    9.00
   2   0  -8   54.69    9.50
   2   0  -8   51.49    9.60
  -2   0   8   55.69   10.20
  -2   0   8   62.99   11.40
   5  -1  -9    7.80   43.80
   5  -1  -9   62.69   12.60
  -5   1   9   65.79   14.30
   8  -2 -10   -2.20    6.70
  -9   4  -5   -0.10    7.60
  -9   4  -5    2.30    9.50
   9  -4   5   -2.50   59.59
   9  -4   5    6.60    6.10
  -6   3  -6   74.29   14.00
  -6   3  -6   65.79   12.50
  -6   3  -6   80.99   14.50
  -6   3  -6   71.29   12.20
  -6   3  -6   58.79   13.50
   6  -3   6   45.10   62.09
   6  -3   6   79.69   13.00
  -3   2  -7  338.07   17.30
  -3   2  -7  345.37   14.80
  -3   2  -7  335.87   17.10
  -3   2  -7  352.66   17.20
   3  -2   7  338.77   17.00
   0   1  -8  230.38   11.90
   0   1  -8  225.08   13.10
   0   1  -8  235.08   14.20
   0  -1   8  228.58   14.10
   3   0  -9    9.30    5.80
   3   0  -9   14.60    6.50
   3   0  -9   12.70    6.60
  -3   0   9    3.40    7.50
  -3   0   9   15.40    6.90
   6  -1 -10   17.20    9.50
  -8   4  -6    5.60    8.10
  -8   4  -6    6.10   14.20
  -8   4  -6   -9.80    9.20
   8  -4   6   -0.40    5.80
  -5   3  -7   83.89   10.10
  -5   3  -7  156.58   27.40
  -5   3  -7   84.19    8.50
  -5   3  -7   93.09   10.50
   5  -3   7   99.79   10.00
  -2   2  -8   85.79   14.30
  -2   2  -8  103.29   15.80
  -2   2  -8  101.49   15.00
   2  -2   8   93.89   14.60
   1   1  -9   60.69    7.60
   1   1  -9   63.99    7.30
   1   1  -9   73.19    9.10
  -1  -1   9   75.69    9.10
   4   0 -10   87.99   15.50
   4   0 -10   58.19    7.80
   7  -1 -11    3.20    7.50
  -7   4  -7    2.70    7.30
  -7   4  -7   13.50    9.60
   7  -4   7   14.80    7.90
  -4   3  -8   16.40    6.00
  -4   3  -8   18.30    8.20
  -4   3  -8   19.10    8.50
   4  -3   8   15.60    7.40
  -1   2  -9   78.09    7.50
  -1   2  -9   86.89    9.20
  -1   2  -9   76.49    9.40
   1  -2   9   79.09    9.70
   2   1 -10  202.18   15.20
   2   1 -10  208.28   13.90
   2   1 -10  196.08   12.70
  -2  -1  10  202.38   15.10
   5   0 -11   39.00   12.20
  -9   5  -7    6.30    9.50
   9  -5   7    0.90    5.80
  -6   4  -8   29.70   11.50
   6  -4   8   15.30    8.00
  -3   3  -9   33.30    7.90
  -3   3  -9   29.70    9.50
   3  -3   9   35.00   10.30
   0   2 -10  168.98   13.10
   0   2 -10  165.18   11.10
   0   2 -10  170.48   14.00
   0  -2  10  175.38   14.20
   3   1 -11  157.78   14.50
   3   1 -11  139.79   12.20
   6   0 -12    3.30    8.00
   8  -5   8   -2.00    6.20
   5  -4   9   32.80   10.50
  -2   3 -10  221.38   15.80
  -2   3 -10  213.38   12.60
   2  -3  10  232.28   16.40
   1   2 -11   65.19   13.50
   1   2 -11   95.19   16.40
   1   2 -11  102.19   13.90
  -1  -2  11   85.99   15.30
   4   1 -12    7.30    7.80
   7  -5   9    9.10    7.60
   4  -4  10   63.49   14.00
  -1   3 -11  144.89   16.10
   1  -3  11  169.58   14.80
   2   2 -12   52.39   13.30
   6  -5  10   12.70    8.70
   3  -4  11   54.79   13.80
   0  -3  12   15.10    8.20
   3   2 -13   45.30   13.80
   5  -5  11   18.30   10.00
   2  -4  12   16.00    9.50
   4  -5  12    4.00    8.40
   1  -4  13   25.40   11.70
  -2  -8  11   10.50    8.70
   1  -9  10   46.40   11.90
   4 -10   9   43.50    9.20
  -4  10  -9   41.70   13.20
  -1  -8  10   84.69   15.10
   2  -9   9   59.89   12.30
  -5  10  -8   10.80    6.00
  -5  10  -8   14.90    9.00
  -3  -7  10   32.40   11.60
   0  -8   9  158.68   13.40
   3  -9   8   18.80    7.30
  -3   9  -8   11.00    7.70
  -3   9  -8   17.20    7.20
  -3   9  -8   23.30   11.60
  -6  10  -7    1.20    4.30
  -6  10  -7    0.80    5.70
  -2  -7   9  100.09   17.30
   1  -8   8   61.09    7.40
   1  -8   8   88.09   13.60
  -1   8  -8   92.89   16.30
   4  -9   7   11.10    5.30
   4  -9   7    8.40    4.90
  -4   9  -7   11.50    6.90
  -4   9  -7   13.50    7.90
  -4   9  -7   10.30    5.60
  -7  10  -6    0.40    3.90
  -7  10  -6   -1.10    5.40
  -4  -6   9   39.10   12.40
   4   6  -9   54.39   16.90
  -1  -7   8   63.39   12.70
   2  -8   7   62.09   11.20
   2  -8   7   55.79    9.20
  -2   8  -7   61.69   12.60
  -2   8  -7   55.89   10.90
  -2   8  -7   64.99   13.50
   5  -9   6   56.09   10.60
  -5   9  -6   82.39   13.60
  -5   9  -6   50.09    9.10
  -8  10  -5    1.50    4.60
  -8  10  -5   -5.00    4.50
  -8  10  -5    2.30    4.10
   6   5  -9   30.20   12.90
  -3  -6   8   32.10   10.30
   3   6  -8   35.80   11.40
   0  -7   7   59.79   11.70
   0   7  -7   69.79   13.10
   3  -8   6   80.59    8.10
   3  -8   6   78.99    7.10
  -3   8  -6   71.39    8.40
  -3   8  -6   74.69    8.80
  -3   8  -6   71.69    7.40
   6  -9   5   28.50    8.60
  -6   9  -5   33.10    7.20
  -6   9  -5   38.20    8.40
  -6   9  -5   40.30    9.40
  -9  10  -4   -0.40    3.60
  -9  10  -4    1.00    6.10
  -9  10  -4    1.60    4.20
  -5  -5   8    2.80    7.70
   5   5  -8    6.70    7.30
  -2  -6   7  146.79   12.60
   2   6  -7  138.89   12.20
   1  -7   6  255.37   13.50
   1  -7   6  241.98   13.20
  -1   7  -6  260.87   14.00
  -1   7  -6  257.17   14.90
   4  -8   5   48.20    9.00
   4  -8   5   39.20    3.90
   4  -8   5   39.00    4.10
  -4   8  -5   61.09    9.80
  -4   8  -5   80.09   13.50
  -4   8  -5   73.29   11.40
  -4   8  -5   44.70    7.80
  -7   9  -4    1.90    3.80
  -7   9  -4   -5.40    3.80
  -7   9  -4    3.40    3.90
  -7   9  -4   -1.70    3.60
   7   4  -8    6.00    9.20
  -4  -5   7    6.20    7.30
   4   5  -7   -4.30    4.70
  -1  -6   6  307.07   16.00
   1   6  -6  302.17   16.20
   1   6  -6  282.37   15.80
   2  -7   5  623.84   20.60
   2  -7   5  624.54   22.40
  -2   7  -5  626.34   23.20
  -2   7  -5  640.34   22.20
  -2   7  -5  631.94   23.10
  -2   7  -5  620.44   21.40
   5  -8   4    2.80    4.30
  -5   8  -4    6.10    5.30
  -5   8  -4    4.00    3.80
  -5   8  -4    3.40    3.60
  -5   8  -4    1.40    3.10
  -5   8  -4    0.80    3.60
  -8   9  -3   -0.90    4.10
  -8   9  -3    2.10    2.90
   6   4  -7   16.10    9.10
  -3  -5   6  401.36   19.80
   3   5  -6  392.16   20.10
   0  -6   5  256.67   13.30
   0   6  -5  285.07   14.60
   0   6  -5  264.97   13.90
   0   6  -5  262.87   13.20
   3  -7   4  185.98    8.50
   3  -7   4  188.78    8.20
   3  -7   4  193.68   11.60
  -3   7  -4  183.58   11.10
  -3   7  -4  177.78    9.30
  -3   7  -4  187.08   10.10
  -3   7  -4  195.18    9.90
  -3   7  -4  180.78   10.30
   6  -8   3   -1.20    3.60
  -6   8  -3    0.00    2.70
  -6   8  -3    1.20    3.40
   8   3  -7   -4.90    8.00
  -5  -4   6   31.40    9.90
   5   4  -6   26.90    9.00
  -2  -5   5  879.01   22.60
  -2  -5   5  842.32   28.50
   2   5  -5  826.12   28.40
   2   5  -5  839.02   29.00
   1  -6   4   75.79    6.60
   1  -6   4   78.99    7.10
   1  -6   4   76.79    6.20
  -1   6  -4   74.19    6.70
  -1   6  -4   74.79    6.70
  -1   6  -4   77.59    6.70
  -1   6  -4   66.19    6.00
  -1   6  -4   76.79    7.10
   4  -7   3   15.10    5.30
  -4   7  -3   18.20    4.00
  -4   7  -3   23.80    5.10
  -4   7  -3   23.80    5.00
  -4   7  -3   23.70    5.40
  -4   7  -3   32.70    8.10
  -7   8  -2   13.20    4.20
  10  -9   1  -21.10  100.49
   7   3  -6   24.50   10.60
  -4  -4   5  167.78   12.70
   4   4  -5  148.09   12.40
  -1  -5   4  130.39    9.40
  -1  -5   4  134.69    8.10
   1   5  -4  129.39    9.00
   1   5  -4  139.09    9.50
   1   5  -4  140.49   10.00
   1   5  -4  147.99    9.10
   2  -6   3  124.39    8.60
   2  -6   3  133.59    7.20
   2  -6   3  132.99    6.90
   2  -6   3  127.49    8.60
  -2   6  -3  139.69    7.30
  -2   6  -3  121.19    7.50
  -2   6  -3  124.29    7.80
  -2   6  -3  130.69    7.70
  -2   6  -3  145.19    7.90
   5  -7   2   29.90    7.20
  -5   7  -2   36.30    7.10
  -5   7  -2   28.70    4.60
  -5   7  -2   23.00    3.70
   8  -8   1   -7.20   60.19
   9   2  -6   -0.60    8.00
  -6  -3   5   21.20    9.00
   6   3  -5   19.60    8.50
  -3  -4   4  286.37   15.10
   3   4  -4  267.77   14.00
   3   4  -4  275.07   14.90
   0  -5   3  407.16   10.10
   0  -5   3  382.46   14.80
   0   5  -3  400.26   15.50
   0   5  -3  390.46   15.00
   0   5  -3  406.46   15.10
   0   5  -3  385.26   14.40
   0   5  -3  397.06   15.40
   3  -6   2  412.16   16.50
   3  -6   2  402.46   13.50
  -3   6  -2  410.56   11.10
  -3   6  -2  420.76   12.80
  -3   6  -2  409.06   13.10
  -3   6  -2  406.46   11.40
   6  -7   1    4.50    4.80
   6  -7   1   -7.50   50.29
   9  -8   0  -15.50   73.29
   8   2  -5    5.10    7.80
  -5  -3   4   25.00    9.10
  -5  -3   4   25.60    8.20
   5   3  -4   18.00    7.10
  -2  -4   3   52.79    6.30
  -2  -4   3   57.39    5.60
   2   4  -3   51.29    5.30
   2   4  -3   45.00    5.70
   2   4  -3   90.69   12.20
   2   4  -3   54.89    5.60
   1  -5   2  985.30   25.50
   1  -5   2 1004.30   25.60
   1  -5   2  985.10   21.00
   1  -5   2  968.70   25.90
  -1   5  -2 1032.30   25.80
  -1   5  -2  973.50   26.20
  -1   5  -2  995.60   25.30
  -1   5  -2 1025.70   26.20
  -1   5  -2  962.10   26.20
   4  -6   1  435.06   17.30
  -4   6  -1  416.86   12.20
   7  -7   0  -23.60   50.89
  10  -8  -1  -30.10   65.49
  10   1  -5    5.20    9.00
  -7  -2   4   -1.70    6.80
   7   2  -4    2.70    5.60
  -4  -3   3  309.47   15.40
  -4  -3   3  307.67   14.90
  -4  -3   3  297.37   14.80
   4   3  -3  318.17   15.90
   4   3  -3  288.37   13.80
  -1  -4   2  727.43   22.20
  -1  -4   2  729.63   20.80
  -1  -4   2  730.63   22.10
  -1  -4   2  731.03   22.20
   1   4  -2  756.62   21.90
   1   4  -2  744.23   22.70
   1   4  -2  736.83   21.70
   1   4  -2  701.23   21.70
   1   4  -2  741.23   22.70
   2  -5   1  345.07   13.70
   2  -5   1  329.37   11.10
   2  -5   1  350.16    9.70
   2  -5   1  341.87   10.40
   2  -5   1  364.36   10.60
  -2   5  -1  356.86   10.10
  -2   5  -1  365.96   11.80
  -2   5  -1  345.27   11.30
  -2   5  -1  353.76    9.80
  -2   5  -1  347.17   11.10
  -2   5  -1  361.26    9.70
   5  -6   0  -34.10   64.89
   8  -7  -1  -15.20   59.49
   9   1  -4   -0.80    7.10
  -6  -2   3   11.20    7.30
  -6  -2   3    2.90    6.00
   6   2  -3    7.00    5.90
  -3  -3   2  526.05   19.20
  -3  -3   2  503.45   17.90
  -3  -3   2  561.04   19.00
   3   3  -2  520.65   19.50
   3   3  -2  516.25   18.60
   3   3  -2  494.65   18.10
   0  -4   1 3518.85   73.49
   0  -4   1 3360.76   69.59
   0  -4   1 3472.65   73.19
   0   4  -1 3307.67   73.29
   0   4  -1 3541.45   74.09
   0   4  -1 3489.85   73.29
   0   4  -1 3560.34   73.09
   0   4  -1 3392.96   72.59
   3  -5   0    1.50    1.60
   3  -5   0    1.50    2.30
  -3   5   0    2.50    1.50
  -3   5   0    2.10    2.00
  -3   5   0    2.90    1.80
   6  -6  -1  -15.70   62.29
   9  -7  -2  -17.30   63.79
  -9   7   2    2.20    3.70
  -9   7   2   -0.50    3.30
  -8  -1   3   -4.50    6.80
   8   1  -3    0.30    6.10
  -5  -2   2  280.47   15.00
  -5  -2   2  292.07   14.80
  -5  -2   2  286.87   14.80
   5   2  -2  279.77   15.10
  -2  -3   1  187.18   10.00
   2   3  -1  191.38   10.30
   2   3  -1  199.18   10.00
   2   3  -1  206.48    9.60
   2   3  -1  193.08    9.70
   1  -4   0  675.13   19.90
   1  -4   0  700.73   17.20
   1  -4   0  684.33   18.20
   1  -4   0  677.03   17.90
   1  -4   0  676.53   18.00
  -1   4   0  692.83   18.50
  -1   4   0  684.03   18.70
  -1   4   0  679.93   18.30
  -1   4   0  714.63   17.70
  -1   4   0  669.93   17.40
   4  -5  -1   -4.10   35.40
   4  -5  -1   69.99    6.60
   7  -6  -2  -19.00   51.29
  10  -7  -3   14.00   67.59
 -10   7   3    5.00    5.10
 -10   7   3   -0.80    3.90
  10   0  -3   -0.60    6.70
  -7  -1   2    4.20    6.70
  -7  -1   2   -5.40    7.10
   7   1  -2    5.30    5.50
  -4  -2   1  406.76   16.50
  -4  -2   1  421.06   16.40
  -4  -2   1  405.76   16.40
  -4  -2   1  399.76   16.70
   4   2  -1  414.66   17.30
   4   2  -1  393.86   15.60
  -1  -3   0  240.08   10.40
  -1  -3   0  260.57   10.20
  -1  -3   0  263.07   10.80
   1   3   0  267.97   10.60
   1   3   0  261.17   10.40
   1   3   0  253.17   10.90
   1   3   0  265.17   10.80
   1   3   0  245.38   10.60
   2  -4  -1   78.49    4.20
   2  -4  -1   74.19    3.60
   2  -4  -1   77.59    4.90
   2  -4  -1   80.29    4.30
   2  -4  -1   77.99    5.80
  -2   4   1   76.19    3.30
  -2   4   1   83.79    4.50
  -2   4   1   82.99    3.50
  -2   4   1   80.09    4.90
  -2   4   1   78.99    4.70
  -2   4   1   81.89    4.50
   5  -5  -2   -5.80   42.30
   8  -6  -3  -34.10   43.50
  -8   6   3    0.90    2.90
  -8   6   3   -3.10    3.50
  -9   0   2   -3.00    7.40
   9   0  -2   -1.90    6.20
  -6  -1   1   59.69    7.80
  -6  -1   1   89.59   12.70
  -6  -1   1   92.09   13.40
   6   1  -1   74.29   11.80
  -3  -2   0   28.50    6.90
  -3  -2   0   22.60    5.50
  -3  -2   0   22.00    5.80
  -3  -2   0   29.40    6.70
   3   2   0   16.20    5.20
   0  -3  -1  678.63   18.00
   0  -3  -1  673.23   17.80
   0  -3  -1  663.63   18.90
   0   3   1  676.03   19.20
   0   3   1  693.33   18.70
   0   3   1  687.93   18.70
   0   3   1  684.43   19.10
   0   3   1  694.93   19.60
   3  -4  -2  330.67    9.10
   3  -4  -2  332.77   12.10
   3  -4  -2  324.97   12.90
   3  -4  -2  313.27    8.90
  -3   4   2  323.77    9.80
  -3   4   2  331.87    9.80
  -3   4   2  324.47   10.50
  -3   4   2  322.67   11.70
   6  -5  -3    0.40   32.20
  -6   5   3   67.89    4.70
  -6   5   3   71.89    4.80
   9  -6  -4   13.30   61.89
  -9   6   4    2.90    4.60
  -9   6   4    0.00    2.40
  -9   6   4    4.50    5.30
  -9   6   4    2.00    2.90
  11  -1  -2   30.50   80.99
  -8   0   1    1.50    7.20
  -8   0   1   -6.10    7.80
   8   0  -1    8.80    6.40
  -5  -1   0   63.79    7.30
  -5  -1   0   56.89    7.80
  -5  -1   0   55.69    6.90
  -5  -1   0   55.79    7.20
   5   1   0   58.19    7.40
  -2  -2  -1  631.34   19.30
  -2  -2  -1  688.53   19.40
  -2  -2  -1  633.94   19.80
   2   2   1  620.34   19.20
   2   2   1  656.43   20.40
   2   2   1  626.64   19.20
   2   2   1  646.34   19.10
   1  -3  -2  706.53   19.60
   1  -3  -2  739.53   20.00
   1  -3  -2  731.23   19.50
   1  -3  -2  737.83   19.80
  -1   3   2  743.43   19.70
  -1   3   2  755.02   19.10
  -1   3   2  728.23   19.20
  -1   3   2  714.93   19.60
  -1   3   2  768.92   20.40
  -1   3   2  735.53   19.60
   4  -4  -3  147.09    8.60
   4  -4  -3  147.09    5.40
   4  -4  -3  137.69    5.20
   4  -4  -3  141.69    8.70
  -4   4   3  147.99    6.70
  -4   4   3  138.49    6.50
   7  -5  -4    9.40   52.29
  -7   5   4    2.70    2.20
  -7   5   4    5.30    4.20
  -7   5   4    2.30    2.20
  -7   5   4    3.60    3.60
  10  -6  -5    3.50   48.20
 -10   6   5    3.50    3.90
 -10   6   5    0.40    3.70
 -10   6   5    3.90    5.80
 -10   1   1   -0.70    8.00
  10  -1  -1   23.00   79.59
  10  -1  -1   -0.20    6.40
  -7   0   0   -0.70    7.60
  -7   0   0    6.60    6.80
   7   0   0   -4.30    4.40
  -4  -1  -1    7.80    4.80
  -4  -1  -1   10.10    3.80
  -4  -1  -1   12.30    5.50
  -4  -1  -1    8.60    4.70
  -4  -1  -1    9.00    5.10
   4   1   1    7.70    4.50
   4   1   1   10.20    4.30
  -1  -2  -2 2459.85   54.09
  -1  -2  -2 2444.96   53.59
  -1  -2  -2 2414.36   54.59
   1   2   2 2524.45   54.39
   1   2   2 2461.95   55.29
   1   2   2 2474.85   54.69
   1   2   2 2424.26   54.79
   2  -3  -3 1731.53   36.70
   2  -3  -3 1714.13   39.30
   2  -3  -3 1761.82   39.40
   2  -3  -3 1713.33   39.80
   2  -3  -3 1736.13   40.70
  -2   3   3 1777.92   39.70
  -2   3   3 1728.33   39.50
  -2   3   3 1773.62   40.50
  -2   3   3 1788.22   38.80
  -2   3   3 1695.83   39.80
  -2   3   3 1726.53   38.80
   5  -4  -4    0.30    1.90
   5  -4  -4    1.40    1.70
   5  -4  -4    7.10   44.30
  -5   4   4    2.50    2.20
  -5   4   4    1.60    3.10
  -5   4   4    1.30    2.90
  -5   4   4   -0.70    1.60
   8  -5  -5    1.80   56.99
  -8   5   5    0.60    3.20
  -8   5   5    1.60    2.90
  -8   5   5    2.10    4.70
  -9   1   0   -5.50    9.60
  -9   1   0    2.20    7.30
   9  -1   0    8.00    6.70
   9  -1   0  -20.70   45.40
  -6   0  -1   78.49   13.30
  -6   0  -1   56.89   10.80
  -6   0  -1   60.39   11.70
   6   0   1   62.39   11.60
  -3  -1  -2  725.73   22.20
  -3  -1  -2  725.23   21.80
  -3  -1  -2  738.33   22.30
  -3  -1  -2  711.13   22.20
   3   1   2  695.13   21.30
   3   1   2  703.23   22.60
   0  -2  -3  523.15   15.90
   0  -2  -3  521.25   16.00
   0  -2  -3  523.45   16.70
   0  -2  -3  521.05   16.90
   0   2   3  525.15   17.00
   0   2   3  517.55   16.60
   0   2   3  525.45   16.60
   0   2   3  543.05   16.20
   0   2   3  531.55   16.50
   3  -3  -4  294.47   11.00
   3  -3  -4  296.17    8.90
   3  -3  -4  282.87   12.30
   3  -3  -4  301.17   11.20
   3  -3  -4  305.77   11.80
  -3   3   4  286.77   10.80
  -3   3   4  289.77   11.40
  -3   3   4  304.27   10.90
  -3   3   4  291.77   11.60
  -3   3   4  295.87   11.50
   6  -4  -5   16.60   51.69
   6  -4  -5    2.10    2.30
   6  -4  -5    3.30    2.70
  -6   4   5    0.70    2.60
  -6   4   5    1.20    2.70
  -6   4   5    6.60    4.30
  -6   4   5    3.90    4.40
   9  -5  -6  -75.39   63.69
  -9   5   6    4.20    6.00
  -9   5   6    0.40    3.70
  -9   5   6    2.50    6.20
  11  -2   0   58.79   89.59
  -8   1  -1   -3.00    6.50
  -8   1  -1    8.20    9.20
   8  -1   1  -13.90   49.10
   8  -1   1   -0.40    5.10
  -5   0  -2  135.69    9.70
  -5   0  -2  131.59    9.70
  -5   0  -2  125.19    9.60
  -5   0  -2  128.99   10.10
   5   0   2  131.99    9.60
  -2  -1  -3 2683.23   59.49
  -2  -1  -3 2712.13   60.69
  -2  -1  -3 2616.14   59.99
  -2  -1  -3 2637.64   59.09
  -2  -1  -3 2647.04   59.49
   2   1   3 2590.14   60.69
   2   1   3 2815.82   61.19
   1  -2  -4   26.10    3.30
   1  -2  -4   25.40    2.90
   1  -2  -4   24.80    3.30
   1  -2  -4   53.49    7.80
   1  -2  -4   38.50    6.40
   1  -2  -4   37.20    5.80
  -1   2   4   29.20    4.20
  -1   2   4   25.50    3.70
  -1   2   4   28.20    3.90
  -1   2   4   46.20    6.90
  -1   2   4   30.40    3.70
  -1   2   4   49.80    7.70
   4  -3  -5    1.80    2.90
   4  -3  -5    5.10    4.60
   4  -3  -5  -10.20   32.00
   4  -3  -5    1.20    2.20
   4  -3  -5    0.60    2.90
  -4   3   5    1.10    3.60
  -4   3   5   -0.70    2.10
  -4   3   5    0.70    2.40
  -4   3   5   -0.90    3.30
   7  -4  -6   -3.10   64.49
   7  -4  -6    7.10    3.10
  -7   4   6    5.20    4.10
  -7   4   6    7.10    6.20
  -7   4   6    6.10    4.70
  10  -5  -7    2.50   62.79
 -10   5   7    6.50    7.70
 -10   5   7    2.80    5.10
  10  -2   1   33.80   72.79
  -7   1  -2   32.50    9.60
  -7   1  -2   23.50    9.70
   7  -1   2   36.10    8.80
   7  -1   2  -53.09   51.39
  -4   0  -3  200.98   10.50
  -4   0  -3  213.38   11.80
  -4   0  -3  212.08   11.60
  -4   0  -3  201.58   11.50
  -4   0  -3  202.38   11.40
   4   0   3  195.48   11.30
   4   0   3  201.68   10.10
  -1  -1  -4  418.96   15.70
  -1  -1  -4  432.46   14.90
   1   1   4  439.96   16.30
   1   1   4  415.66   15.40
   1   1   4  420.66   16.00
   1   1   4  439.16   15.40
   2  -2  -5  216.58    9.10
   2  -2  -5  204.18   10.40
   2  -2  -5  216.38   10.60
   2  -2  -5  201.88   10.20
  -2   2   5  212.48   10.80
  -2   2   5  207.88   10.10
  -2   2   5  210.08   10.50
  -2   2   5  226.88   10.40
  -2   2   5  215.08   10.80
   5  -3  -6  -33.60   30.50
   5  -3  -6   30.40    7.10
  -5   3   6   25.60    6.10
  -5   3   6   34.00    8.30
  -5   3   6   30.20    6.80
  -5   3   6   37.20    8.70
   8  -4  -7   10.70   72.29
  -8   4   7    2.50    4.70
  -8   4   7   12.20    7.80
  -9   2  -2    7.30    8.80
  -9   2  -2   -5.30    9.00
   9  -2   2    1.90    5.70
   9  -2   2  -49.70   63.89
  -6   1  -3   91.09   14.00
  -6   1  -3   81.79   13.10
   6  -1   3   57.59   10.30
   6  -1   3  -45.40   40.20
  -3   0  -4  272.57   12.70
  -3   0  -4  265.07   12.80
  -3   0  -4  269.77   13.10
  -3   0  -4  281.27   13.00
  -3   0  -4  280.77   12.50
  -3   0  -4  269.07   12.90
   3   0   4  267.27   12.10
   3   0   4  251.77   12.90
   0  -1  -5   47.70    5.00
   0  -1  -5   52.79    5.20
   0  -1  -5   50.99    2.90
   0  -1  -5   49.30    5.60
   0  -1  -5   47.80    5.00
   0   1   5   55.69    5.20
   0   1   5   43.90    5.00
   0   1   5   43.70    5.50
   0   1   5   48.90    5.50
   3  -2  -6  359.46   15.20
   3  -2  -6  362.66   15.50
   3  -2  -6  347.67   13.00
  -3   2   6  357.46   15.60
  -3   2   6  362.76   15.60
  -3   2   6  387.36   15.50
  -3   2   6  372.26   15.00
  -3   2   6  372.46   15.60
   6  -3  -7   22.20    6.80
   6  -3  -7  -49.80   50.09
  -6   3   7   16.90    8.10
  -6   3   7   14.50    6.10
   9  -4  -8  -18.80   58.49
  -9   4   8   -0.60    4.70
  -9   4   8    9.00    7.60
  11  -3   2   76.09   97.49
  -8   2  -3   -0.30    7.00
  -8   2  -3   -0.10    8.90
   8  -2   3  -48.30   47.70
   8  -2   3    1.20    6.20
  -5   1  -4   53.49   11.60
  -5   1  -4   38.90    9.40
  -5   1  -4   40.70    9.10
   5  -1   4   35.40    8.40
   5  -1   4  -10.30   30.70
  -2   0  -5  209.68   11.00
  -2   0  -5  210.38   10.60
  -2   0  -5  216.28   11.80
  -2   0  -5  217.28   11.50
   2   0   5  212.48   11.80
   1  -1  -6  486.45   18.30
   1  -1  -6  502.55   17.20
   1  -1  -6  483.35   17.00
   1  -1  -6  472.25   17.30
  -1   1   6  468.75   21.30
  -1   1   6  473.65   18.10
  -1   1   6  474.95   17.80
  -1   1   6  509.35   19.00
  -1   1   6  484.35   18.30
   4  -2  -7  197.98   12.00
   4  -2  -7  198.18   12.20
   4  -2  -7  204.38   10.10
  -4   2   7  198.48   12.60
  -4   2   7  202.18   11.80
   7  -3  -8    2.20    5.00
   7  -3  -8   13.40   54.09
  -7   3   8    2.10    4.60
  -7   3   8    0.40    6.60
 -10   3  -3    0.50    7.90
  10  -3   3   -1.70    5.30
  10  -3   3  -25.40   74.69
  -7   2  -4    9.20    7.80
  -7   2  -4   25.30   10.40
   7  -2   4  -18.70   53.89
   7  -2   4   12.30    7.50
  -4   1  -5  221.38   12.80
  -4   1  -5  224.68   13.00
  -4   1  -5  192.88   12.10
  -4   1  -5  217.68   12.80
  -4   1  -5  196.98   11.50
   4  -1   5  191.98   12.20
  -1   0  -6  333.57   13.90
  -1   0  -6  331.87   15.30
  -1   0  -6  325.57   14.60
  -1   0  -6  339.57   14.90
   1   0   6  338.57   15.80
   1   0   6  335.67   14.90
   2  -1  -7  317.27   14.40
   2  -1  -7  303.37   13.40
   2  -1  -7  305.17   14.90
  -2   1   7  302.17   15.00
  -2   1   7  295.67   14.30
  -2   1   7  305.47   15.20
   5  -2  -8  -59.29   31.20
   5  -2  -8   78.99   12.50
  -5   2   8   72.29   12.30
  -5   2   8   73.79   13.30
   8  -3  -9    3.30   58.49
   8  -3  -9    0.10    5.80
  -8   3   9    3.60    8.20
  -8   3   9   -5.30    5.30
  -9   3  -4   -0.40   12.80
  -9   3  -4   -3.60    6.40
   9  -3   4   -4.70   57.79
   9  -3   4    3.00    5.80
  -6   2  -5   30.90    9.90
  -6   2  -5   17.90    8.10
  -6   2  -5   17.60    7.80
   6  -2   5   -8.70   33.90
   6  -2   5   17.30    7.90
  -3   1  -6  525.45   19.10
  -3   1  -6  512.95   20.70
  -3   1  -6  514.85   20.30
  -3   1  -6  516.45   20.80
   3  -1   6  508.35   20.70
   0   0  -7  792.32   24.70
   0   0  -7  789.22   25.60
   0   0  -7  807.52   26.90
   0   0   7  784.82   26.30
   0   0   7  752.12   26.50
   3  -1  -8    0.80    3.80
   3  -1  -8   -0.60    3.30
   3  -1  -8   20.90   36.00
   3  -1  -8   -1.30    4.20
  -3   1   8   -1.30    6.50
  -3   1   8    0.10    4.40
  -3   1   8   -2.00    2.90
   6  -2  -9  -50.69   49.99
   6  -2  -9    5.50    6.20
  -6   2   9   -1.10    6.80
  -6   2   9   -0.50    7.20
  -8   3  -5   10.30   11.60
  -8   3  -5    0.00    7.40
   8  -3   5   12.60   45.20
   8  -3   5    5.50    6.40
  -5   2  -6   81.69    8.50
  -5   2  -6   78.29    9.60
  -5   2  -6   85.49    9.80
   5  -2   6   85.59    9.20
  -2   1  -7   85.89    8.60
  -2   1  -7   91.89    8.90
  -2   1  -7   85.79    8.70
  -2   1  -7   87.79    7.50
   2  -1   7   85.79    9.10
   1   0  -8  220.48   13.70
   1   0  -8  232.18   12.50
   1   0  -8  222.48   12.50
  -1   0   8  205.58   12.90
  -1   0   8  196.38   13.10
   4  -1  -9   31.70    8.70
   4  -1  -9   39.70    9.90
   4  -1  -9   47.60    9.60
  -4   1   9   55.89   13.30
  -4   1   9   36.00    9.90
   7  -2 -10    1.40    6.90
  -7   2  10    0.70    8.80
 -10   4  -5   -1.70    8.50
  10  -4   5   -2.10    5.00
  -7   3  -6   11.30    8.00
  -7   3  -6   11.10    8.60
  -7   3  -6    7.20    8.80
   7  -3   6    8.20    7.40
  -4   2  -7  175.08   12.90
  -4   2  -7  165.48   12.90
  -4   2  -7  190.58   11.60
   4  -2   7  180.98   13.00
  -1   1  -8    1.20    3.30
  -1   1  -8    2.70    4.30
  -1   1  -8    0.70    4.40
   1  -1   8    1.20    4.40
   2   0  -9   55.49   10.10
   2   0  -9   54.49   10.40
   2   0  -9   43.00   10.50
  -2   0   9   42.00    9.80
   5  -1 -10   92.29   16.20
  -9   4  -6   -5.90    7.50
   9  -4   6    0.90    6.20
  -6   3  -7   43.10   12.90
  -6   3  -7   41.60   12.10
  -6   3  -7   24.40    8.10
   6  -3   7   34.30   10.30
  -3   2  -8   35.10    7.80
  -3   2  -8   58.89   13.00
  -3   2  -8   39.40    9.70
   3  -2   8   32.90    9.10
   0   1  -9  145.29   12.30
   0   1  -9  140.99   11.20
   0   1  -9  148.69   10.30
   0  -1   9  150.28   12.50
   3   0 -10  114.09   15.50
   3   0 -10   58.99    7.80
   3   0 -10   98.69   16.00
   6  -1 -11    7.20    8.20
  -8   4  -7    3.60    9.00
   8  -4   7   -3.50    6.10
  -5   3  -8   14.50    6.80
  -5   3  -8   21.00   11.70
  -5   3  -8   20.00    9.00
   5  -3   8   21.80    8.90
  -2   2  -9   59.09   11.80
  -2   2  -9   56.39   12.20
  -2   2  -9   68.49   10.80
  -2   2  -9   56.59   12.20
   2  -2   9   69.89   13.10
   1   1 -10  258.27   17.20
   1   1 -10  236.58   15.00
   1   1 -10  245.68   14.20
  -1  -1  10  226.88   16.00
   4   0 -11   78.69   15.80
   7  -4   8    3.20    7.20
  -4   3  -9   26.40    9.80
  -4   3  -9   13.20    6.20
   4  -3   9   24.20    9.40
  -1   2 -10  198.48   14.60
  -1   2 -10  216.58   13.10
  -1   2 -10  229.08   16.20
   1  -2  10  209.78   15.80
   2   1 -11  112.39   12.60
   2   1 -11   98.29   10.70
   2   1 -11   93.59   11.50
   5   0 -12    7.70    7.90
   6  -4   9    7.40    8.60
  -3   3 -10   61.99    7.70
   3  -3  10   92.39   16.80
   0   2 -11  134.99   23.00
   0   2 -11   76.39    8.60
   0   2 -11  109.79   17.10
   0  -2  11   87.49   11.70
   3   1 -12   22.50    9.30
   5  -4  10   33.80   11.50
   2  -3  11  149.49   21.80
   1   2 -12   -2.70    5.20
  -1  -2  12    0.60    5.90
   4   1 -13    5.30    8.00
   4  -4  11   25.90   11.00
   1  -3  12   33.00   11.50
   2   2 -13   26.50   10.70
   3  -4  12    3.20    7.10
   0  -3  13    9.00    7.70
   2 -10  10   42.80   10.80
   0  -9  10   83.59   15.00
   3 -10   9   58.29   11.10
  -3  10  -9   49.20   14.80
  -2  -8  10   36.80   12.00
   1  -9   9   93.89   15.30
   4 -10   8   18.90    6.40
  -4  10  -8   23.50   10.00
  -4  10  -8   28.10    9.00
  -4  -7  10   30.60   10.70
  -1  -8   9  120.59   12.80
   2  -9   8   18.60    7.60
   2  -9   8   24.50    7.30
  -2   9  -8   29.10   10.40
   5 -10   7   16.60    7.00
  -5  10  -7   20.10    9.00
  -5  10  -7   14.80    6.50
  -3  -7   9   53.89   14.20
   0  -8   8  101.49   11.00
   0  -8   8  102.19    9.70
   3  -9   7   17.40    6.50
   3  -9   7   13.40    5.70
  -3   9  -7   15.20    6.50
  -3   9  -7   20.80    8.50
   6 -10   6   19.00    7.70
  -6  10  -6    7.90    5.30
  -6  10  -6   12.00    6.70
  -5  -6   9   70.49   17.10
   5   6  -9   71.49   18.20
  -2  -7   8   36.40   11.00
   1  -8   7  103.99    9.50
   1  -8   7  105.49    9.80
  -1   8  -7  103.19   13.70
  -1   8  -7  105.59   10.90
   4  -9   6   41.90    9.00
   4  -9   6   61.39    7.70
  -4   9  -6   51.59   11.50
  -4   9  -6   44.80    9.00
  -4   9  -6   52.59   12.30
  -7  10  -5    4.30    5.40
  -7  10  -5    2.10    4.10
  -7  10  -5    1.90    4.60
   7   5  -9   -2.40    7.90
  -4  -6   8   55.29   14.40
   4   6  -8   32.40   12.20
  -1  -7   7  143.89   12.10
   2  -8   6  138.39    9.80
   2  -8   6  143.79   10.80
  -2   8  -6  147.29   11.80
  -2   8  -6  142.29   10.50
   5  -9   5   53.59   10.60
  -5   9  -5   76.99   11.60
  -5   9  -5   46.50    8.50
  -5   9  -5   69.89   11.60
  -8  10  -4    2.90    3.90
  -8  10  -4   -1.60    3.50
  -8  10  -4   -0.70    4.80
   6   5  -8   30.20   12.80
  -3  -6   7   82.19   14.70
   3   6  -7   79.79   14.80
   0  -7   6  141.19   10.90
   0   7  -6  161.78   11.20
   0   7  -6  140.49   11.50
   3  -8   5   62.89    6.10
   3  -8   5   60.19    7.60
  -3   8  -5   68.09    7.20
  -3   8  -5   65.09    6.70
  -3   8  -5   73.39    8.10
   6  -9   4   30.60    8.80
  -6   9  -4   55.89   10.00
  -6   9  -4   64.19    9.50
  -6   9  -4   47.90    7.50
  -6   9  -4   49.30    8.60
  -9  10  -3   -2.10    4.40
   8   4  -8    4.40    9.30
  -5  -5   7   29.20   10.50
   5   5  -7   35.10   11.80
  -2  -6   6  347.87   18.30
   2   6  -6  344.57   18.80
   2   6  -6  350.76   22.20
   1  -7   5  225.58   12.30
   1  -7   5  223.88   12.90
  -1   7  -5  259.17   14.00
  -1   7  -5  251.87   13.00
   4  -8   4   10.50    5.30
  -4   8  -4   25.60    6.40
  -4   8  -4   16.30    4.90
  -4   8  -4   15.80    5.80
  -4   8  -4   13.30    5.30
  -7   9  -3   26.70    6.70
  -7   9  -3   19.90    4.90
   7   4  -7   14.30    9.90
  -4  -5   6   62.69   13.80
   4   5  -6   60.39   13.80
  -1  -6   5  431.36   18.90
   1   6  -5  469.15   20.20
   1   6  -5  430.66   18.50
   1   6  -5  411.46   19.00
   2  -7   4  198.88   11.80
   2  -7   4  198.38   10.10
   2  -7   4  200.28    9.70
   2  -7   4  196.98   10.00
  -2   7  -4  203.88   11.00
  -2   7  -4  209.48   11.30
  -2   7  -4  203.38   11.60
  -2   7  -4  193.78   10.40
   5  -8   3   35.00    8.30
  -5   8  -3   47.80    7.10
  -5   8  -3   40.00    7.20
  -5   8  -3   36.60    6.20
  -5   8  -3   25.30    3.30
  -8   9  -2    4.80    2.50
   9   3  -7    3.30    9.00
   6   4  -6   59.59   13.80
  -3  -5   5  364.26   18.40
   3   5  -5  353.96   18.60
   0  -6   4    1.50    1.10
   0  -6   4    0.70    1.20
   0  -6   4    1.20    3.30
   0   6  -4    0.30    3.50
   0   6  -4    0.90    4.00
   0   6  -4    4.40    3.70
   0   6  -4    2.40    3.20
   0   6  -4   -0.80    3.10
   3  -7   3  251.07    8.80
   3  -7   3  253.47   13.50
   3  -7   3  257.17    8.90
  -3   7  -3  247.68   10.30
  -3   7  -3  245.98   11.10
  -3   7  -3  248.48   11.60
  -3   7  -3  239.38   10.90
   6  -8   2   69.69   12.20
  -6   8  -2   38.70    4.40
  -6   8  -2   41.90    3.80
   8   3  -6   -1.60    7.10
  -5  -4   5   11.80    8.20
   5   4  -5   18.20    8.60
  -2  -5   4  313.97   15.60
   2   5  -4  326.17   15.80
   2   5  -4  312.37   14.70
   2   5  -4  324.87   16.30
   1  -6   3  104.19    7.20
   1  -6   3  105.09    6.90
   1  -6   3   94.89    7.80
  -1   6  -3   94.89    7.40
  -1   6  -3   99.19    7.40
  -1   6  -3   97.99    7.30
  -1   6  -3   95.49    6.70
  -1   6  -3   92.39    7.50
   4  -7   2  273.27   14.20
  -4   7  -2  277.87   10.10
  -4   7  -2  262.47   10.30
  -4   7  -2  259.07    8.40
  10  -9   0  -21.00   97.39
   7   3  -5   26.00   10.10
  -4  -4   4   91.49   13.40
   4   4  -4   55.19    9.90
  -1  -5   3  231.18   10.60
  -1  -5   3  233.68   12.10
  -1  -5   3  232.48   12.10
   1   5  -3  225.78   11.50
   1   5  -3  233.88   11.90
   1   5  -3  251.67   12.60
   1   5  -3  245.58   12.70
   1   5  -3  236.38   11.60
   2  -6   2  580.64   16.60
   2  -6   2  603.64   20.70
   2  -6   2  600.74   16.70
   2  -6   2  572.74   17.90
  -2   6  -2  594.64   17.40
  -2   6  -2  580.84   18.10
  -2   6  -2  585.34   17.90
  -2   6  -2  567.44   16.80
  -2   6  -2  603.14   18.50
   5  -7   1   65.69   10.40
  -5   7  -1   41.30    2.80
   8  -8   0   40.70   99.19
   9   2  -5   -0.40    8.00
  -6  -3   4   12.00    7.00
   6   3  -4   11.80    7.40
  -3  -4   3  372.36   17.10
   3   4  -3  383.56   17.60
   3   4  -3  365.36   16.40
   0  -5   2  641.64   15.90
   0  -5   2  608.74   19.90
   0  -5   2  646.14   20.10
   0   5  -2  673.43   20.50
   0   5  -2  650.33   20.50
   0   5  -2  630.44   20.60
   0   5  -2  625.34   20.40
   0   5  -2  642.74   19.90
   3  -6   1  507.05   14.70
   3  -6   1  509.15   19.00
  -3   6  -1  496.75   14.50
  -3   6  -1  510.15   14.90
  -3   6  -1  520.35   13.50
  -3   6  -1  525.75   12.70
   6  -7   0    1.00   46.90
   6  -7   0    1.00    4.10
   9  -8  -1   16.80   71.69
   8   2  -4   -1.00    6.60
  -5  -3   3   33.90    9.20
  -5  -3   3   41.00   10.20
   5   3  -3   14.50    6.80
  -2  -4   2  319.17   14.40
  -2  -4   2  319.87   13.40
   2   4  -2  332.57   13.80
   2   4  -2  320.67   14.70
   2   4  -2  335.77   14.60
   2   4  -2  333.47   14.30
   1  -5   1 1211.98   30.10
   1  -5   1 1239.38   27.70
   1  -5   1 1216.88   30.60
   1  -5   1 1247.88   30.70
  -1   5  -1 1267.07   31.50
  -1   5  -1 1311.07   30.70
  -1   5  -1 1255.87   31.20
  -1   5  -1 1253.57   31.20
  -1   5  -1 1248.28   30.40
   4  -6   0  224.18   12.00
  -4   6   0  220.48    6.90
  -4   6   0  233.48    9.00
  -4   6   0  217.48    6.70
   7  -7  -1  -33.40   54.39
  10  -8  -2  -46.80   73.69
  10   1  -4    0.50    8.00
  -7  -2   3    5.70    7.60
   7   2  -3    9.50    7.00
  -4  -3   2  686.43   23.90
  -4  -3   2  708.43   27.00
  -4  -3   2  670.83   24.30
   4   3  -2  637.04   22.70
   4   3  -2  710.73   25.40
  -1  -4   1  788.22   21.90
  -1  -4   1  796.42   23.40
  -1  -4   1  767.92   23.10
   1   4  -1  791.12   23.90
   1   4  -1  765.92   23.20
   1   4  -1  770.02   23.40
   1   4  -1  797.22   23.00
   2  -5   0    7.40    3.40
   2  -5   0   12.90    3.20
   2  -5   0   13.20    3.10
   2  -5   0   13.00    3.00
   2  -5   0   14.30    3.30
  -2   5   0   14.90    3.70
  -2   5   0   17.60    4.00
  -2   5   0   15.20    3.70
  -2   5   0   14.80    2.80
  -2   5   0   16.60    3.60
  -2   5   0   15.60    3.50
   5  -6  -1  -48.00   62.99
   8  -7  -2   69.49   80.39
   9   1  -3   -1.80    7.30
  -6  -2   2   63.29   13.00
  -6  -2   2   50.69   12.20
   6   2  -2   35.50    9.10
  -3  -3   1  646.34   22.40
  -3  -3   1  671.63   21.50
  -3  -3   1  660.03   21.90
   3   3  -1  665.13   22.20
   3   3  -1  680.63   23.20
   3   3  -1  679.83   21.30
   0  -4   0  659.23   19.50
   0  -4   0  670.93   17.80
   0   4   0  662.73   20.10
   0   4   0  678.43   19.90
   0   4   0  676.93   20.10
   0   4   0  686.23   19.50
   0   4   0  687.93   19.60
   3  -5  -1   40.20    5.70
   3  -5  -1   29.30    5.50
  -3   5   1   25.20    2.80
  -3   5   1   22.50    2.70
  -3   5   1   42.50    5.80
   6  -6  -2  -19.90   64.89
   9  -7  -3   41.00   54.59
  -8  -1   2   -4.70    6.50
   8   1  -2    3.50    6.70
  -5  -2   1  283.47   15.10
  -5  -2   1  273.57   14.80
  -5  -2   1  282.17   14.70
   5   2  -1  283.37   15.10
  -2  -3   0   20.10    5.90
   2   3   0   20.10    5.40
   2   3   0   16.20    5.20
   2   3   0   19.80    4.80
   2   3   0   22.90    5.40
   1  -4  -1 1190.98   28.50
   1  -4  -1 1182.68   28.80
   1  -4  -1 1211.18   30.60
   1  -4  -1 1188.18   29.00
  -1   4   1 1178.98   29.70
  -1   4   1 1203.88   28.40
  -1   4   1 1158.08   29.20
  -1   4   1 1259.47   28.70
  -1   4   1 1180.78   29.30
  -1   4   1 1193.48   28.70
   4  -5  -2  373.16   15.40
   4  -5  -2  357.56   13.80
  -4   5   2  363.56   13.40
  -4   5   2  363.16   10.70
  -4   5   2  365.86   10.70
   7  -6  -3    4.70   32.80
  -7   6   3    5.30    3.70
  -7   6   3    3.50    3.10
  10  -7  -4   -4.10   54.49
 -10   7   4    1.60    4.20
 -10   7   4   -2.70    2.80
 -10   7   4    0.10    2.70
  10   0  -2   -5.10    6.70
  -7  -1   1   10.00    7.10
  -7  -1   1   12.30   10.30
   7   1  -1    3.00    5.60
  -4  -2   0  371.26   17.30
  -4  -2   0  352.66   15.40
  -4  -2   0  371.06   15.80
  -4  -2   0  367.16   16.10
   4   2   0  360.86   16.20
   4   2   0  349.27   14.90
  -1  -3  -1  466.25   16.00
  -1  -3  -1  489.45   15.10
  -1  -3  -1  474.25   15.40
  -1  -3  -1  489.55   16.60
   1   3   1  493.05   16.10
   1   3   1  490.55   16.90
   1   3   1  500.45   16.70
   1   3   1  483.45   16.40
   1   3   1  468.35   15.90
   2  -4  -2  741.03   19.30
   2  -4  -2  730.63   19.00
   2  -4  -2  708.93   21.30
   2  -4  -2  725.93   20.40
  -2   4   2  720.13   18.70
  -2   4   2  753.82   20.40
  -2   4   2  710.23   18.40
  -2   4   2  739.73   20.10
  -2   4   2  714.43   19.60
  -2   4   2  748.33   19.80
  -5   5   3  142.29    6.90
  -5   5   3  134.69    6.60
   8  -6  -4   30.50   37.80
  -9   0   1   -4.80    7.30
   9   0  -1    3.30    7.40
  -6  -1   0   54.79    7.90
  -6  -1   0   60.19    8.30
   6   1   0   96.09   14.40
  -3  -2  -1   88.69    7.70
  -3  -2  -1   93.39    7.20
  -3  -2  -1   93.49    7.40
   3   2   1   97.89    8.00
   0  -3  -2 1570.04   36.50
   0  -3  -2 1555.54   35.80
   0  -3  -2 1565.94   37.40
   0  -3  -2 1527.85   37.40
   0   3   2 1581.94   37.70
   0   3   2 1531.65   36.70
   0   3   2 1575.24   37.70
   0   3   2 1589.74   37.30
   0   3   2 1509.15   37.70
   3  -4  -3  324.37   13.00
   3  -4  -3  332.77   13.20
   3  -4  -3  333.57   11.00
   3  -4  -3  340.07   11.00
  -3   4   3  352.26   12.20
  -3   4   3  330.27   10.70
  -3   4   3  327.87   11.80
  -3   4   3  345.37   11.90
  -3   4   3  322.07   10.50
  -3   4   3  331.57   12.90
  -3   4   3  339.57   11.80
   6  -5  -4   11.10   48.90
  -6   5   4   33.90    3.30
  -6   5   4   31.10    4.40
  -6   5   4   35.30    4.80
  -6   5   4   33.90    3.30
   9  -6  -5   16.50   49.60
  -9   6   5    2.20    3.30
  -9   6   5    0.60    3.30
  -9   6   5   -0.30    4.70
  11  -1  -1  -15.50   71.69
  11  -1  -1    0.20    6.30
  -8   0   0    3.10    7.20
  -8   0   0    3.80   10.80
   8   0   0    1.80    6.50
  -5  -1  -1  189.18   12.20
  -5  -1  -1  208.78   12.50
  -5  -1  -1  196.78   12.30
   5   1   1  205.18   12.30
  -2  -2  -2 1052.89   27.80
  -2  -2  -2 1096.09   28.30
  -2  -2  -2 1067.39   29.40
  -2  -2  -2  926.91   27.80
   2   2   2 1120.69   28.80
   2   2   2 1063.89   29.70
   2   2   2 1074.89   29.20
   1  -3  -3 1062.59   26.50
   1  -3  -3 1049.20   27.40
   1  -3  -3 1051.99   27.30
  -1   3   3 1021.30   27.40
  -1   3   3 1038.60   27.60
  -1   3   3 1041.80   27.00
  -1   3   3 1080.79   28.00
  -1   3   3 1084.29   27.40
  -1   3   3 1059.49   27.10
   4  -4  -4  -20.10   23.70
   4  -4  -4   34.00    5.10
   4  -4  -4   25.10    3.40
   4  -4  -4   39.50    7.50
  -4   4   4   33.30    5.30
  -4   4   4   29.30    4.70
  -4   4   4   36.40    6.80
  -4   4   4   36.90    6.50
   7  -5  -5  -35.30   43.10
  -7   5   5   16.30    4.80
  -7   5   5   29.70    8.00
  -7   5   5   22.50    5.30
  -7   5   5   19.80    6.60
  10  -6  -6  -39.00   46.50
 -10   6   6   -0.20    4.10
 -10   6   6    2.10    6.30
 -10   1   0    0.20    7.80
  10  -1   0   -5.00    6.10
  10  -1   0   -0.20   67.59
  -7   0  -1   34.80   11.40
  -7   0  -1   22.90    9.00
   7   0   1   24.30    8.40
  -4  -1  -2  237.58   12.40
  -4  -1  -2  222.88   12.10
  -4  -1  -2  238.38   12.60
  -4  -1  -2  248.48   12.80
   4   1   2  217.08   12.50
   4   1   2  214.98   11.10
  -1  -2  -3 1918.51   46.20
  -1  -2  -3 1958.80   45.50
  -1  -2  -3 1983.10   45.20
   1   2   3 1922.51   45.90
   1   2   3 1965.60   45.70
   1   2   3 1863.01   46.30
   1   2   3 1929.61   46.00
   2  -3  -4  310.87   12.20
   2  -3  -4  308.07   12.10
   2  -3  -4  313.17   10.40
   2  -3  -4  322.87   11.70
   2  -3  -4  298.57   12.60
  -2   3   4  316.67   12.60
  -2   3   4  310.97   12.10
  -2   3   4  318.77   12.60
  -2   3   4  321.77   12.10
  -2   3   4  311.97   12.60
   5  -4  -5  -25.70   30.10
   5  -4  -5   41.10    6.20
   5  -4  -5   35.50    5.60
  -5   4   5   43.40    8.30
  -5   4   5   36.50    6.30
  -5   4   5   39.30    6.50
  -5   4   5   39.60    7.90
   8  -5  -6  -32.60   55.09
  -8   5   6    1.60    5.30
  -8   5   6   -1.10    2.80
  -8   5   6    0.80    3.70
   9  -1   1   34.70   66.59
  -6   0  -2  120.39   11.00
  -6   0  -2  124.29   10.90
   6   0   2  127.69   10.50
  -3  -1  -3  229.28   12.10
  -3  -1  -3  229.68   11.30
  -3  -1  -3  243.48   12.20
  -3  -1  -3  236.38   11.70
   3   1   3  225.38   11.30
   3   1   3  240.98   12.40
   0  -2  -4    4.70    3.30
   0  -2  -4    8.30    2.50
   0  -2  -4    7.30    4.10
   0  -2  -4    7.50    3.40
   0   2   4    6.30    3.20
   0   2   4   11.60    4.00
   0   2   4    8.90    4.10
   0   2   4    5.70    3.50
   0   2   4    4.80    3.30
   0   2   4    7.70    4.20
   3  -3  -5  634.44   17.30
   3  -3  -5  641.74   19.90
   3  -3  -5  625.64   21.30
   3  -3  -5  629.34   20.00
  -3   3   5  648.74   20.20
  -3   3   5  654.83   21.10
  -3   3   5  629.24   20.60
  -3   3   5  657.13   21.10
  -3   3   5  632.24   19.90
  -3   3   5  625.74   20.60
   6  -4  -6   -7.80   54.39
   6  -4  -6   51.49    5.40
  -6   4   6   89.19   12.80
  -6   4   6   51.99    6.20
  -6   4   6   48.30    5.70
   9  -5  -7   30.10   68.39
  11  -2   1   44.80   85.99
  -8   1  -2   17.20    9.20
  -8   1  -2   12.50   10.60
   8  -1   2   21.50    8.90
   8  -1   2   19.40   68.29
  -5   0  -3   61.59    7.80
  -5   0  -3   70.79    8.20
  -5   0  -3   75.79    8.80
   5   0   3   74.99    8.20
   1  -2  -5  128.79    7.40
   1  -2  -5  127.19    8.40
   1  -2  -5  133.89    8.60
   1  -2  -5  127.79    8.20
   1  -2  -5  131.69    6.00
   1  -2  -5  112.79    8.60
  -1   2   5  124.49    8.00
  -1   2   5  128.09    8.40
  -1   2   5  121.99    8.40
  -1   2   5  127.29    8.40
   4  -3  -6  311.57   15.10
   4  -3  -6  319.17   14.00
   4  -3  -6  321.77   11.10
  -4   3   6  300.07   14.30
  -4   3   6  300.97   13.90
  -4   3   6  320.37   13.80
  -4   3   6  303.87   14.60
   7  -4  -7   50.99   71.09
 -10   2  -2    0.80    8.20
  10  -2   2    1.30    6.30
  10  -2   2  -22.10   76.09
  -7   1  -3   33.20   10.30
  -7   1  -3   43.40   11.70
   7  -1   3  -15.10   37.20
   7  -1   3   27.80    8.60
  -4   0  -4    0.80    5.30
  -4   0  -4    1.60    5.00
  -4   0  -4    4.30    4.30
  -4   0  -4    1.30    3.70
   4   0   4   -2.60    3.30
   4   0   4   -3.20   27.50
  -1  -1  -5  717.33   22.20
  -1  -1  -5  721.93   17.30
  -1  -1  -5  720.83   23.60
   1   1   5  719.03   24.00
   1   1   5  715.93   22.70
   1   1   5  710.63   23.20
   2  -2  -6 1079.29   31.70
   2  -2  -6 1117.89   31.80
   2  -2  -6 1103.69   29.10
   2  -2  -6 1089.09   31.40
  -2   2   6 1142.09   32.50
  -2   2   6 1095.49   32.20
  -2   2   6 1104.29   31.60
  -2   2   6 1143.39   32.40
  -2   2   6 1115.19   31.30
   5  -3  -7  -15.50   55.89
   5  -3  -7   49.40    9.00
  -5   3   7   54.19   10.20
  -5   3   7   50.29   10.80
   8  -4  -8  -38.50   53.89
   8  -4  -8    2.80    3.80
  -8   4   8    0.80    7.10
  -8   4   8   -0.40    5.00
  -9   2  -3    5.20    8.20
   9  -2   3   -1.20    5.80
   9  -2   3   26.00   57.39
  -6   1  -4   21.10    9.20
  -6   1  -4   21.20    9.10
   6  -1   4  -12.90   41.20
   6  -1   4   14.40    7.60
   0  -1  -6  675.63   22.50
   0  -1  -6  684.73   22.40
   0  -1  -6  739.93   24.40
   0  -1  -6  694.23   22.50
   0   1   6  719.53   24.60
   0   1   6  701.63   23.80
   0   1   6  708.33   23.30
   3  -2  -7  454.15   18.60
   3  -2  -7  432.46   18.30
   3  -2  -7  441.76   16.00
  -3   2   7  446.96   19.30
  -3   2   7  434.86   18.70
  -3   2   7  420.86   18.10
   6  -3  -8  -18.70   50.69
   6  -3  -8    1.30    4.70
  -6   3   8   -0.30    4.00
  -6   3   8   -0.80    6.00
  -9   4   9    1.90    6.80
  -9   4   9   -1.30    8.50
  -8   2  -4   -1.60    7.50
   8  -2   4    2.30    6.70
   8  -2   4   17.60   59.19
  -5   1  -5    5.70    5.80
  -5   1  -5    7.20    6.10
  -5   1  -5    4.40    6.70
   5  -1   5    8.60    6.30
   5  -1   5  -19.60   27.20
  -2   0  -6  764.32   24.30
  -2   0  -6  762.22   26.10
  -2   0  -6  741.63   25.40
   2   0   6  720.33   25.80
   1  -1  -7  629.74   21.50
   1  -1  -7  634.44   22.00
   1  -1  -7  623.04   23.10
   1  -1  -7  654.03   23.70
  -1   1   7  616.64   22.60
  -1   1   7  641.74   23.60
  -1   1   7  624.74   23.00
   4  -2  -8   38.40    9.30
   4  -2  -8  -31.40   50.59
   4  -2  -8   49.99    8.80
   4  -2  -8   36.30    8.70
  -4   2   8   43.10    9.50
  -4   2   8   40.00   10.00
  -4   2   8   65.09   13.60
   7  -3  -9   -1.30    5.70
  -7   3   9    1.90    7.90
  -7   3   9    0.50    5.50
 -10   3  -4   -5.50    7.20
  10  -3   4   -3.80    5.80
  -7   2  -5    5.60    7.50
  -7   2  -5   11.70    8.80
   7  -2   5    0.20    6.40
  -4   1  -6  281.47   15.50
  -4   1  -6  267.47   15.60
  -4   1  -6  283.97   14.40
   4  -1   6  281.67   15.70
  -1   0  -7  340.87   16.90
  -1   0  -7  333.27   14.90
  -1   0  -7  354.96   16.40
   1   0   7  337.27   18.10
   1   0   7  328.27   16.80
   2  -1  -8   25.30    7.70
   2  -1  -8   32.10    7.70
   2  -1  -8   18.30    6.60
  -2   1   8   22.80    7.30
  -2   1   8   23.50    7.30
   5  -2  -9   48.40   11.20
  -5   2   9   47.30   12.10
  -5   2   9   39.10   12.20
   8  -3 -10    2.20    6.50
  -8   3  10    4.40   10.20
  -9   3  -5   -0.40    7.90
   9  -3   5   -0.50    5.90
  -6   2  -6   22.10    9.40
  -6   2  -6   42.10   10.70
   6  -2   6   26.00    9.20
  -3   1  -7  307.07   14.90
  -3   1  -7  304.57   16.40
  -3   1  -7  313.67   16.70
  -3   1  -7  292.97   16.40
   3  -1   7  282.27   16.20
   0   0  -8   91.99    8.10
   0   0  -8   85.89    9.30
   0   0  -8  100.39    8.90
   0   0  -8   85.09    9.10
   0   0   8   81.49    9.20
   3  -1  -9   24.20    7.90
   3  -1  -9   20.00    7.00
   3  -1  -9   18.00    7.00
  -3   1   9   16.90    7.10
   6  -2 -10   15.70    8.80
  -6   2  10   15.20    8.90
  -6   2  10   13.10   10.20
  -8   3  -6    6.10    9.10
   8  -3   6    0.70    6.40
  -5   2  -7   61.39   14.10
  -5   2  -7   49.80    9.90
  -5   2  -7   65.49   13.60
   5  -2   7   58.49   12.50
  -2   1  -8    3.60    4.30
  -2   1  -8    5.30    5.20
  -2   1  -8    5.30    5.60
   2  -1   8    2.80    5.40
   1   0  -9  321.07   16.60
   1   0  -9  338.07   18.40
   1   0  -9  341.87   16.50
  -1   0   9  332.67   18.50
   4  -1 -10  127.79   18.20
   7  -2 -11   -4.10    6.50
   7  -3   7    9.10    8.10
  -4   2  -8   67.69   11.20
  -4   2  -8   85.89   15.90
   4  -2   8   73.99   13.90
  -1   1  -9  104.09   16.40
  -1   1  -9   72.19   13.60
  -1   1  -9   62.39   12.60
  -1   1  -9   72.59   11.50
   1  -1   9   56.59   12.60
   2   0 -10  157.08   13.70
   2   0 -10  151.98   11.70
   2   0 -10  152.98   11.70
   5  -1 -11   46.00   13.20
   9  -4   7   -1.90    6.10
  -6   3  -8    2.00    6.10
   6  -3   8    9.30    7.50
  -3   2  -9   68.79    7.90
  -3   2  -9   73.99    9.60
   3  -2   9  100.69   16.00
   0   1 -10  332.27   19.60
   0   1 -10  312.07   17.90
   0   1 -10  312.37   16.40
   0  -1  10  310.97   19.30
   3   0 -11   44.70   11.50
   3   0 -11   41.70   12.40
   6  -1 -12    0.00    7.20
   8  -4   8   -1.70    6.90
  -5   3  -9   30.40    9.10
   5  -3   9   21.50    9.60
  -2   2 -10  157.38   11.50
  -2   2 -10  131.49   12.70
   2  -2  10  154.48   14.20
   1   1 -11  131.89   12.00
   1   1 -11  117.19   12.90
  -1  -1  11  123.79   13.10
   4   0 -12    9.50    8.10
   7  -4   9    1.20    7.60
   4  -3  10   95.09   16.70
  -1   2 -11  126.79   20.00
  -1   2 -11   79.29    9.20
   1  -2  11  122.79   19.30
   2   1 -12    9.10    7.80
   6  -4  10   21.40   10.10
   3  -3  11   36.00   11.80
   0   2 -12   10.10    8.20
   0  -2  12   11.10    7.50
   3   1 -13   46.40   14.00
   5  -4  11   16.80   10.30
   2  -3  12   35.30   12.10
   1   2 -13   20.70   10.20
   1  -3  13   76.19   16.60
  -1  -9  10   58.09   14.20
   2 -10   9   48.50   11.10
  -3  -8  10   38.20   11.40
   0  -9   9   98.59   15.80
   3 -10   8   30.70    8.40
  -3  10  -8   36.60   11.60
  -6  11  -7    1.30    4.00
  -2  -8   9   66.99   15.00
   1  -9   8   45.40   10.60
   1  -9   8   31.40    8.30
   4 -10   7   31.00    8.50
  -4  10  -7   20.80    8.80
  -4  10  -7   28.10    8.50
  -4  -7   9   69.69   14.80
  -1  -8   8   69.19   14.40
   2  -9   7   20.40    6.70
   2  -9   7   21.50    7.40
  -2   9  -7   18.70    8.80
  -2   9  -7   16.10    6.90
   5 -10   6   30.70    8.70
  -5  10  -6   25.10    7.40
  -5  10  -6   29.50    9.40
   6   6  -9    1.60    7.90
  -3  -7   8    2.00    5.90
   0  -8   7   97.69    9.70
   0  -8   7   97.69   10.20
   0   8  -7   94.49   10.70
   3  -9   6   56.19   10.30
   3  -9   6   60.59    9.40
  -3   9  -6   53.49   10.10
  -3   9  -6   56.39   11.80
   6 -10   5   10.70    6.80
  -6  10  -5   11.30    5.20
  -6  10  -5   17.70    7.20
  -6  10  -5   12.60    7.00
  -5  -6   8   57.19   15.10
   5   6  -8   46.00   14.10
  -2  -7   7   25.30    9.40
   1  -8   6  189.38   12.80
   1  -8   6  207.18   12.80
  -1   8  -6  212.18   13.30
  -1   8  -6  211.28   14.40
   4  -9   5   40.60    9.30
  -4   9  -5   65.29   11.30
  -4   9  -5   57.19   11.20
  -4   9  -5   49.50    8.90
  -7  10  -4    1.40    3.20
  -7  10  -4    2.10    4.80
  -7  10  -4    0.40    3.90
   7   5  -8    1.40    8.20
  -4  -6   7   29.30    9.40
   4   6  -7   41.00   12.90
  -1  -7   6  244.88   14.90
   1   7  -6  244.08   15.70
   2  -8   5  172.18   11.80
   2  -8   5  186.28   10.60
  -2   8  -5  173.08   12.00
  -2   8  -5  171.28   11.10
   5  -9   4   20.30    7.10
  -5   9  -4   25.20    5.90
  -5   9  -4   27.80    6.90
  -5   9  -4   35.10    8.30
  -8  10  -3    0.20    4.20
  -8  10  -3    1.80    2.80
   6   5  -7   15.40    9.40
  -3  -6   6   88.49   10.50
   3   6  -6   84.69   10.70
   0  -7   5  266.07   14.30
   0   7  -5  260.37   14.90
   0   7  -5  266.37   14.30
   3  -8   4   36.80    5.90
   3  -8   4   35.10    8.00
   3  -8   4   40.40    6.40
  -3   8  -4   25.00    7.00
  -3   8  -4   33.20   11.20
  -3   8  -4   51.19    9.10
  -3   8  -4   33.20    6.70
   6  -9   3   13.90    7.00
  -6   9  -3   19.90    4.60
  -6   9  -3   17.70    6.00
  -6   9  -3   14.90    5.40
  -6   9  -3   22.10    6.10
   8   4  -7   -0.20    8.10
  -5  -5   6   77.69   16.10
   5   5  -6   67.09   13.80
  -2  -6   5  461.35   20.90
   2   6  -5  467.85   21.50
   2   6  -5  443.46   20.70
   1  -7   4   69.89    7.00
   1  -7   4   69.19    7.50
  -1   7  -4   72.79    7.70
  -1   7  -4   73.69    6.90
  -1   7  -4   68.99    7.50
   4  -8   3   -2.40    3.30
  -4   8  -3    3.90    3.70
  -4   8  -3    1.80    2.80
  -4   8  -3    1.80    3.50
  -4   8  -3   -1.00    4.00
  -7   9  -2    8.20    3.00
  -7   9  -2   -1.30    4.10
   7   4  -6   12.90    9.70
  -4  -5   5   71.19   13.20
   4   5  -5   63.59   13.10
  -1  -6   4  148.59   10.80
   1   6  -4  144.99   11.00
   1   6  -4  156.48   10.30
   1   6  -4  147.49   10.80
   2  -7   3  204.78    9.40
   2  -7   3  226.68   12.70
   2  -7   3  211.98   10.00
  -2   7  -3  217.28   11.20
  -2   7  -3  218.28   11.60
  -2   7  -3  214.38   11.10
  -2   7  -3  204.98   10.30
   5  -8   2   10.30    5.70
  -5   8  -2   16.30    4.80
  -5   8  -2   17.70    4.70
   9   3  -6   -5.70    7.20
  -6  -4   5   66.39   15.60
   6   4  -5   50.79   13.20
  -3  -5   4  123.59   11.10
   3   5  -4  121.49   10.30
   3   5  -4  136.69   11.60
   0  -6   3   51.19    8.20
   0  -6   3   36.50    2.90
   0   6  -3   41.50    5.80
   0   6  -3   39.60    5.30
   0   6  -3   49.30    8.40
   0   6  -3   56.79    9.20
   0   6  -3   36.10    4.80
   3  -7   2  342.27   10.00
   3  -7   2  331.17   12.70
   3  -7   2  342.27   16.20
   3  -7   2  356.46   10.10
  -3   7  -2  351.46   13.10
  -3   7  -2  345.27   13.40
  -3   7  -2  339.87   12.50
  -3   7  -2  351.46   12.00
   6  -8   1   11.80    5.90
  -6   8  -1   12.60    4.10
  -6   8  -1   12.10    3.00
   8   3  -5   -3.90    7.00
  -5  -4   4    2.60    5.50
   5   4  -4   -3.50    4.30
  -2  -5   3  677.33   24.40
   2   5  -3  730.13   25.70
   2   5  -3  702.63   25.00
   2   5  -3  720.43   24.10
   1  -6   2  346.67   15.10
   1  -6   2  337.37   13.00
   1  -6   2  340.47   13.20
   1  -6   2  340.07    9.40
  -1   6  -2  342.77   14.30
  -1   6  -2  340.17   13.90
  -1   6  -2  342.07   14.10
  -1   6  -2  349.77   14.00
  -1   6  -2  327.47   13.10
   4  -7   1   89.19    8.30
  -4   7  -1   86.29    5.50
  -4   7  -1   97.99    6.10
  10  -9  -1   -2.20   83.69
   7   3  -4   17.30    9.50
  -4  -4   3   72.29    8.90
   4   4  -3   76.09    9.00
  -1  -5   2  678.63   22.70
  -1  -5   2  695.43   22.80
   1   5  -2  696.73   23.40
   1   5  -2  699.73   22.40
   1   5  -2  666.63   22.60
   1   5  -2  706.63   23.50
   2  -6   1  318.17   11.10
   2  -6   1  340.47   10.10
   2  -6   1  332.67   14.70
   2  -6   1  311.87   11.60
   2  -6   1  339.97   11.30
  -2   6  -1  323.27   11.50
  -2   6  -1  326.87   12.70
  -2   6  -1  343.77   12.00
  -2   6  -1  326.37   12.50
  -2   6  -1  334.17   12.70
   5  -7   0    4.30    4.10
  -5   7   0    3.20    2.30
   8  -8  -1  -13.00   80.49
   9   2  -4    0.50    7.60
  -6  -3   3   17.60    8.20
   6   3  -3   21.00    8.60
  -3  -4   2  939.41   30.00
   3   4  -2  922.81   29.40
   3   4  -2  980.60   31.30
   0  -5   1  489.65   17.00
   0  -5   1  508.55   14.50
   0  -5   1  513.65   17.30
   0   5  -1  536.45   18.50
   0   5  -1  523.55   17.70
   0   5  -1  535.25   18.30
   0   5  -1  507.35   17.70
   0   5  -1  526.55   17.50
   3  -6   0  110.49    6.00
   3  -6   0  109.09    5.10
   3  -6   0  100.99    8.10
  -3   6   0  108.09    5.00
  -3   6   0  103.59    4.60
  -3   6   0  109.69    6.10
  -3   6   0  104.09    6.10
  -3   6   0  105.79    6.00
   6  -7  -1   21.20   71.09
   9  -8  -2   27.00   81.89
   8   2  -3    6.20    7.40
  -5  -3   2  106.19    9.80
  -5  -3   2   96.89   10.30
   5   3  -2  120.19   11.00
  -2  -4   1  375.76   14.90
  -2  -4   1  378.76   16.00
   2   4  -1  384.36   16.40
   2   4  -1  363.76   15.40
   2   4  -1  377.36   15.80
   2   4  -1  390.96   15.30
   1  -5   0  240.88    8.80
   1  -5   0  224.98    9.70
   1  -5   0  229.28   11.10
   1  -5   0  226.48    9.60
   1  -5   0  216.38    9.30
  -1   5   0  219.18    9.50
  -1   5   0  227.98   10.30
  -1   5   0  241.48   10.10
  -1   5   0  236.38   10.30
  -1   5   0  239.88   10.60
   4  -6  -1  186.48   11.30
  -4   6   1  188.98    7.30
  -4   6   1  186.58    7.20
  -4   6   1  186.28    8.80
   7  -7  -2   25.00   51.69
  10  -8  -3    5.90   88.09
 -10   8   3   -1.70    4.30
 -10   8   3    1.80    2.80
  10   1  -3   -1.30    6.80
  -7  -2   2   42.50   12.80
   7   2  -2   20.30    8.30
  -4  -3   1  435.06   18.40
  -4  -3   1  442.46   19.10
   4   3  -1  452.35   19.60
  -1  -4   0    5.10    3.50
  -1  -4   0   13.80    3.90
  -1  -4   0    7.70    3.80
  -1  -4   0    9.50    3.80
   1   4   0    6.70    3.60
   1   4   0    7.50    3.70
   1   4   0    8.00    4.10
   1   4   0    9.10    4.50
   1   4   0    3.90    3.10
   2  -5  -1   99.69    5.50
   2  -5  -1  101.19    7.40
   2  -5  -1   95.49    5.00
   2  -5  -1  106.19    5.70
   2  -5  -1  100.09    6.00
  -2   5   1  102.69    6.20
  -2   5   1  103.79    6.30
  -2   5   1  103.19    5.80
  -2   5   1   99.79    6.10
  -2   5   1   99.59    6.00
  -2   5   1   99.39    5.50
  -2   5   1  109.39    5.80
   5  -6  -2  144.39   10.50
   5  -6  -2    2.60   52.19
  -5   6   2  138.39    6.10
  -5   6   2  137.39    6.10
   8  -7  -3   69.29   76.39
   9   1  -2   -0.50    7.60
  -6  -2   1   25.10    8.90
  -6  -2   1   13.10    7.20
   6   2  -1   16.20    7.20
  -3  -3   0   90.99    8.10
  -3  -3   0   90.59    7.90
  -3  -3   0   97.19    7.70
   3   3   0   93.49    7.70
   3   3   0   94.89    7.20
   3   3   0  102.89    8.60
   0  -4  -1 1313.67   33.10
   0  -4  -1 1265.17   31.30
   0   4   1 1328.67   33.00
   0   4   1 1332.77   33.80
   0   4   1 1304.87   33.90
   0   4   1 1321.17   33.60
   0   4   1 1299.27   32.80
   3  -5  -2  217.98   11.20
   3  -5  -2  210.28    7.60
   3  -5  -2  217.68    7.60
   3  -5  -2  213.78    9.90
  -3   5   2  230.68    9.50
  -3   5   2  231.98    8.00
  -3   5   2  214.58    8.90
  -3   5   2  220.38    9.90
  -3   5   2  214.98    7.80
  -3   5   2  221.18    9.00
   6  -6  -3  -47.30   42.80
   9  -7  -4  -10.30   52.19
  -9   7   4    3.70    2.80
  -9   7   4    1.70    3.70
  -9   7   4    6.40    5.60
  -9   7   4    0.10    2.40
  -8  -1   1   -0.10    7.40
   8   1  -1   -3.50    6.10
  -5  -2   0   80.49   10.10
  -5  -2   0   79.39    8.70
  -5  -2   0   74.09    8.40
   5   2   0   72.59    8.90
  -2  -3  -1   42.00    4.80
  -2  -3  -1   48.20    5.30
  -2  -3  -1   44.50    6.00
   2   3   1   46.10    5.60
   2   3   1   76.29   11.00
   2   3   1   46.90    5.00
   2   3   1   42.40    5.00
   1  -4  -2 2161.48   49.99
   1  -4  -2 2165.78   49.40
   1  -4  -2 2179.78   49.00
   1  -4  -2 2138.69   49.00
  -1   4   2 2153.58   49.60
  -1   4   2 2235.18   49.00
  -1   4   2 2163.88   49.99
  -1   4   2 2195.28   49.30
  -1   4   2 2176.78   48.70
  -1   4   2 2209.78   49.90
   4  -5  -3  154.88    9.80
   4  -5  -3  154.98    9.20
  -4   5   3  136.69    7.40
  -4   5   3  148.79    7.70
  -4   5   3  144.09    7.60
  -4   5   3  142.69    6.20
  -4   5   3  139.29    6.20
   7  -6  -4   40.80   56.69
  10  -7  -5   39.10   81.59
 -10   7   5    3.50    5.70
 -10   7   5   -1.80    3.10
 -10   7   5   -0.40    2.90
  10   0  -1    6.70    7.80
  -7  -1   0   -0.70    6.90
   7   1   0    0.40    5.80
  -4  -2  -1  309.97   15.20
  -4  -2  -1  298.37   14.50
  -4  -2  -1  297.97   14.40
   4   2   1  305.07   15.30
   4   2   1  272.17   13.40
  -1  -3  -2 1073.19   28.50
  -1  -3  -2 1088.59   29.80
  -1  -3  -2 1116.59   29.20
   1   3   2 1074.99   30.30
   1   3   2 1136.89   29.90
   1   3   2 1106.09   30.10
   1   3   2 1081.99   29.30
   1   3   2 1089.59   30.20
   2  -4  -3  311.57   11.80
   2  -4  -3  326.57   12.80
   2  -4  -3  306.27   11.60
   2  -4  -3  319.37   12.70
  -2   4   3  321.77   11.80
  -2   4   3  333.27   12.90
  -2   4   3  293.77   11.90
  -2   4   3  298.77   11.50
  -2   4   3  329.07   12.60
  -2   4   3  303.67   12.20
   5  -5  -4    3.70   46.90
  -5   5   4   31.90    3.70
  -5   5   4   64.59    9.20
  -5   5   4   50.49    7.80
  -5   5   4   34.80    3.60
   8  -6  -5   -6.90   34.30
  -8   6   5    1.70    4.30
  -8   6   5    0.40    2.70
  -8   6   5   -0.70    2.70
  -9   0   0   -1.60    8.00
   9   0   0   -4.30    6.30
  -6  -1  -1   38.60    9.50
  -6  -1  -1   36.60   10.90
  -6  -1  -1   29.00   10.50
   6   1   1   35.00   10.00
  -3  -2  -2  395.36   15.80
  -3  -2  -2  373.26   15.70
  -3  -2  -2  371.46   16.10
   3   2   2  380.96   16.50
   0  -3  -3 1021.20   28.10
   0  -3  -3  996.70   27.00
   0  -3  -3  997.90   26.20
   0  -3  -3 1014.00   27.90
   0   3   3  999.50   28.30
   0   3   3 1010.40   28.00
   0   3   3 1007.60   27.50
   0   3   3 1001.40   27.90
   3  -4  -4   26.00    5.60
   3  -4  -4   29.80    5.40
   3  -4  -4   31.80    5.60
   3  -4  -4   28.20    6.60
   3  -4  -4   30.20    5.40
   3  -4  -4   -7.90   41.30
  -3   4   4   23.90    5.20
  -3   4   4   27.80    5.20
  -3   4   4   35.00    7.00
  -3   4   4   28.70    5.60
  -3   4   4   35.70    7.10
   6  -5  -5  -16.70   43.30
  -6   5   5   31.60    6.10
  -6   5   5   42.90    8.80
  -6   5   5   36.10    8.00
  -6   5   5   30.30    6.10
   9  -6  -6  -48.00   50.59
  -9   6   6   -0.40    4.00
  -9   6   6    4.80    4.30
  -9   6   6   -1.20    5.40
  11  -1   0   34.80   61.39
  -8   0  -1    2.00    8.00
   8   0   1   -0.70    6.30
  -5  -1  -2  286.17   15.40
  -5  -1  -2  280.27   15.20
  -5  -1  -2  305.37   15.60
   5   1   2  267.77   15.10
  -2  -2  -3  423.96   15.80
  -2  -2  -3  429.26   17.00
   2   2   3  412.66   17.10
   2   2   3  452.75   16.60
   2   2   3  433.16   16.70
   1  -3  -4   62.89    4.90
   1  -3  -4   57.99    5.80
   1  -3  -4   64.29    5.80
  -1   3   4   62.29    6.20
  -1   3   4   64.99    6.10
  -1   3   4   63.19    5.90
  -1   3   4   57.79    5.70
  -1   3   4   61.29    5.50
  -1   3   4   66.59    6.10
   4  -4  -5   21.50    5.10
   4  -4  -5   22.60    6.40
   4  -4  -5   -9.80   26.90
   4  -4  -5   22.80    5.20
  -4   4   5   18.60    5.00
  -4   4   5   31.70    7.30
  -4   4   5   27.60    7.10
  -4   4   5   27.50    7.20
  -4   4   5   24.80    5.60
   7  -5  -6  -14.20   45.60
  -7   5   6    9.40    4.50
  -7   5   6   19.30    7.90
  -7   5   6   15.50    5.70
  10  -1   1  -56.49   68.99
  10  -1   1   -4.90    6.60
  -7   0  -2   10.90    8.20
   7   0   2   22.50    8.40
  -4  -1  -3   53.99    7.10
  -4  -1  -3   97.09   13.80
  -4  -1  -3   65.49    7.80
   4   1   3   59.99    7.50
  -1  -2  -4  326.57   14.40
  -1  -2  -4  315.17   13.40
  -1  -2  -4  316.57   13.20
   1   2   4  318.77   14.00
   1   2   4  303.87   14.20
   1   2   4  321.87   13.70
   1   2   4  328.37   14.20
   2  -3  -5  300.17   11.40
   2  -3  -5  304.67   13.10
   2  -3  -5  290.97   11.00
   2  -3  -5  288.37   13.30
   2  -3  -5  286.87   12.60
  -2   3   5  284.47   13.20
  -2   3   5  299.67   13.40
  -2   3   5  303.17   13.10
  -2   3   5  294.37   13.40
  -2   3   5  311.27   13.40
   5  -4  -6   44.80    7.50
   5  -4  -6    3.20   34.50
   5  -4  -6   41.10    9.50
  -5   4   6   38.60    9.00
  -5   4   6   39.90    7.60
  -5   4   6   33.70    7.10
   8  -5  -7  -20.00   41.60
  -8   5   7    0.70    4.40
  -8   5   7    2.20    6.70
  -9   1  -2   -5.50    7.60
   9  -1   2    4.80    6.90
   9  -1   2   20.00   72.99
  -6   0  -3   75.19   14.50
  -6   0  -3   73.89   15.90
   6   0   3  -10.60   39.40
   6   0   3   53.79   10.80
  -3  -1  -4   20.00    7.00
  -3  -1  -4   17.50    6.60
  -3  -1  -4   18.40    6.30
  -3  -1  -4   11.90    5.60
  -3  -1  -4   17.00    6.00
   3   1   4   25.20    7.90
   3   1   4   20.90    5.80
   0  -2  -5  167.58   10.30
   0  -2  -5  172.88    7.20
   0  -2  -5  168.18    9.40
   0  -2  -5  165.08    9.50
   0   2   5  167.68   10.40
   0   2   5  167.98   10.20
   0   2   5  170.58   10.30
   0   2   5  170.38    9.90
   3  -3  -6  507.95   16.00
   3  -3  -6  494.55   18.60
   3  -3  -6  507.15   19.60
  -3   3   6  504.65   21.20
  -3   3   6  506.75   19.10
  -3   3   6  488.25   18.60
  -3   3   6  508.45   19.60
   6  -4  -7   23.30    6.60
   6  -4  -7  -20.40   44.20
  -6   4   7   24.00    7.50
  -6   4   7   22.70    8.90
   9  -5  -8  -17.90   48.00
  -9   5   8    5.60    8.10
  -9   5   8   -0.40    4.60
  -8   1  -3    1.40    7.90
   8  -1   3   -5.70   61.99
   8  -1   3    6.50    7.50
  -5   0  -4   17.80    6.60
  -5   0  -4   52.39   12.30
  -5   0  -4   27.00    8.00
   5   0   4   -7.70   37.80
   5   0   4   38.90    9.70
  -2  -1  -5  755.92   24.20
  -2  -1  -5  776.12   25.90
  -2  -1  -5  787.42   25.50
   2   1   5  761.62   25.30
   2   1   5  744.53   25.90
   1  -2  -6  164.98   10.10
   1  -2  -6  168.28    7.00
   1  -2  -6  169.48   10.80
   1  -2  -6  169.78    9.60
  -1   2   6  179.38   11.10
  -1   2   6  170.98   10.40
  -1   2   6  175.48   11.20
   4  -3  -7   34.00    4.20
   4  -3  -7   62.59   10.20
   4  -3  -7   69.19   11.50
   4  -3  -7   -9.50   26.70
  -4   3   7   66.89   13.20
  -4   3   7   40.90    5.90
  -4   3   7   55.89   10.70
   7  -4  -8   -8.20   52.09
   7  -4  -8    0.00    4.20
  -7   4   8    7.30    5.60
  -7   4   8    2.40    7.60
  10  -2   3    3.60    7.00
  10  -2   3   -0.10   77.99
  -7   1  -4   12.10    9.00
   7  -1   4   13.70    7.50
   7  -1   4   26.10   55.59
  -4   0  -5   96.39   15.30
  -4   0  -5   74.09   11.10
  -4   0  -5   92.99   14.40
   4   0   5   89.39   14.00
  -1  -1  -6  955.70   20.80
  -1  -1  -6  926.71   27.90
  -1  -1  -6  903.61   29.30
   1   1   6  917.51   29.20
   1   1   6  917.21   30.00
   2  -2  -7  132.59    9.80
   2  -2  -7  149.69   10.70
   2  -2  -7  145.59   10.50
   2  -2  -7  134.69    8.60
  -2   2   7  142.49   10.70
  -2   2   7  135.29   10.40
  -2   2   7  146.89   10.30
   5  -3  -8    5.20    5.70
  -5   3   8    5.90    6.20
  -5   3   8    6.40    4.90
  -5   3   8    4.10    7.00
   8  -4  -9   -0.20    4.40
  -8   4   9    3.00    6.00
  -8   4   9    1.30    8.70
  -9   2  -4   -3.80    8.40
   9  -2   4   -0.40    6.40
  -6   1  -5   41.30   10.90
  -6   1  -5   64.99   14.40
   6  -1   5   41.20   10.50
  -3   0  -6  442.66   19.40
  -3   0  -6  429.36   19.50
  -3   0  -6  420.86   17.90
   3   0   6  448.96   20.10
   0  -1  -7   60.49    7.70
   0  -1  -7   60.89    6.70
   0  -1  -7   64.79    7.10
   0   1   7   54.99    7.20
   0   1   7   62.99    7.80
   3  -2  -8   78.79   12.30
   3  -2  -8   89.19   13.20
   3  -2  -8   44.20    5.60
  -3   2   8   86.29   13.30
  -3   2   8   49.90    6.80
   6  -3  -9    4.00    6.50
  -6   3   9   -0.40    6.40
  -6   3   9    7.80    6.90
  -6   3   9    7.00    8.60
  -8   2  -5    0.40    8.50
   8  -2   5   -0.40    6.80
  -5   1  -6   78.29    8.80
  -5   1  -6   76.19   10.00
   5  -1   6   73.29    9.70
  -2   0  -7  158.08   12.00
  -2   0  -7  176.08   11.00
  -2   0  -7  165.38   11.70
   2   0   7  166.08   12.50
   1  -1  -8    2.60    4.60
   1  -1  -8   11.10    6.20
   1  -1  -8   -0.90    3.70
   1  -1  -8    6.60    5.10
  -1   1   8    8.40    5.30
  -1   1   8    5.60    5.20
   4  -2  -9  107.39   15.60
   4  -2  -9   89.99   14.00
  -4   2   9   80.39   14.40
   7  -3 -10    7.60    6.80
  -7   3  10    2.80   10.20
  -7   3  10    0.40    7.60
  -7   2  -6   33.50   19.20
   7  -2   6   33.60   10.40
  -4   1  -7   71.39   11.50
  -4   1  -7   79.69   14.90
  -4   1  -7  112.29   17.80
   4  -1   7   97.29   15.80
  -1   0  -8    2.90    4.60
  -1   0  -8    2.10    4.80
  -1   0  -8    0.50    3.70
   1   0   8   -0.10    4.50
   2  -1  -9   86.29    8.80
   2  -1  -9   82.99    8.30
   2  -1  -9   87.59    9.90
   5  -2 -10   76.99   14.40
  -5   2  10   92.69   22.60
   9  -3   6    6.50    7.30
  -6   2  -7   11.90    7.60
   6  -2   7   12.10    8.10
  -3   1  -8   66.69   10.80
  -3   1  -8   71.69   13.60
  -3   1  -8   74.99   14.00
   3  -1   8   80.09   15.00
   0   0  -9  179.18   12.00
   0   0  -9  170.88   12.50
   0   0  -9  185.98   14.20
   0   0  -9  183.48   13.90
   0   0   9  165.48   13.30
   3  -1 -10   76.49   10.30
   3  -1 -10   69.29    8.30
   6  -2 -11    4.80    7.80
   8  -3   7    5.00    7.30
  -5   2  -8    9.40    6.60
   5  -2   8    5.40    6.70
  -2   1  -9   87.49   15.20
  -2   1  -9   83.39   12.40
  -2   1  -9   80.49   14.10
   2  -1   9   76.19   13.50
   1   0 -10  341.47   20.10
   1   0 -10  345.57   18.30
   1   0 -10  345.47   17.80
  -1   0  10  374.06   20.90
   4  -1 -11   39.10   11.60
   7  -3   8   -4.10    6.10
  -4   2  -9   72.19   12.20
   4  -2   9   96.09   16.60
  -1   1 -10   85.49   10.80
  -1   1 -10   98.19   10.60
  -1   1 -10   88.59   11.20
  -1   1 -10   90.89    9.30
   1  -1  10   90.19   11.30
   2   0 -11   53.39   12.70
   2   0 -11   52.19   13.10
   5  -1 -12   12.80    9.00
   6  -3   9   12.30    9.00
  -3   2 -10   94.29   10.70
   3  -2  10  122.49   13.40
   0   1 -11   80.79   15.40
   0  -1  11   90.79   17.20
   3   0 -12    1.20    6.70
   5  -3  10   33.20   11.50
   2  -2  11   25.70   10.60
   1   1 -12   22.90   10.10
   4  -3  11    9.10    8.20
   1  -2  12   18.40    9.30
   2   1 -13   34.90   12.40
   3  -3  12    4.50    7.50
   1 -10   9   21.90    8.70
  -4  11  -8    9.70    8.00
  -1  -9   9   40.80   11.40
   2 -10   8    5.40    5.00
   2 -10   8    5.80    6.00
  -2  10  -8   15.20    9.00
  -5  11  -7    1.40    4.60
  -5  11  -7    4.90    6.80
  -3  -8   9   34.70   11.80
   0  -9   8   34.60    9.10
   0  -9   8   38.90   10.60
   3 -10   7   40.70    9.60
   3 -10   7   64.29   10.20
  -3  10  -7   51.29   11.00
  -3  10  -7   49.70   12.20
  -6  11  -6    2.60    3.90
  -6  11  -6    3.60    5.90
  -5  -7   9   10.40    8.90
  -2  -8   8   11.10    7.40
   1  -9   7   58.69   11.40
   1  -9   7   64.49   11.40
  -1   9  -7   61.59   13.80
   4 -10   6   84.09   13.30
  -4  10  -6   53.69    7.40
  -4  10  -6   63.89    9.00
  -7  11  -5    0.10    3.60
  -7  11  -5    5.70    6.40
  -4  -7   8   57.59   14.30
  -1  -8   7   96.89   15.30
   2  -9   6  100.09   10.00
   2  -9   6  101.19    8.90
  -2   9  -6   93.89    9.30
  -2   9  -6   90.49   10.30
   5 -10   5   27.80    8.50
  -5  10  -5   42.50   10.40
  -5  10  -5   27.60    7.60
   6   6  -8   -1.20    8.50
  -3  -7   7   46.70   11.90
   0  -8   6  376.16   18.50
   0   8  -6  377.46   20.30
   3  -9   5   49.50   10.30
   3  -9   5   65.69    8.70
  -3   9  -5   51.19   10.30
  -3   9  -5   57.89   10.30
   6 -10   4    5.80    5.90
  -6  10  -4    1.20    4.60
  -6  10  -4    1.80    3.50
  -6  10  -4    3.50    5.00
  -5  -6   7  123.79   20.60
   5   6  -7   96.29   17.10
  -2  -7   6  124.99   12.00
   1  -8   5  165.38   12.20
   1  -8   5  169.18   11.20
  -1   8  -5  173.48   11.70
  -1   8  -5  171.38   12.50
   4  -9   4    9.50    5.70
  -4   9  -4    7.30    4.00
  -4   9  -4    2.30    4.10
  -4   9  -4    4.40    5.30
   7 -10   3    3.60    5.90
  -7  10  -3    1.30    4.40
  -7  10  -3    2.50    3.10
  -7  10  -3   -1.70    4.10
  -7  10  -3    4.80    5.30
   7   5  -7   -3.90    7.60
  -4  -6   6  122.69   13.00
   4   6  -6  126.89   13.40
  -1  -7   5  164.78   12.20
   1   7  -5  150.38   12.00
   2  -8   4   56.79    6.40
   2  -8   4   67.89   10.60
  -2   8  -4   56.69    6.40
  -2   8  -4   88.59   15.50
  -2   8  -4   55.29    7.30
   5  -9   3   59.59   11.50
  -5   9  -3   58.99    9.10
  -5   9  -3   70.09   10.50
  -5   9  -3   56.79    9.20
  -8  10  -2   -0.40    4.10
  -8  10  -2    1.20    3.20
  -6  -5   6   32.10   18.80
   6   5  -6   74.59   16.20
  -3  -6   5   66.59   13.80
   3   6  -5   53.29   11.40
   0  -7   4   93.89    8.50
   0   7  -4   93.39    9.00
   0   7  -4   88.79    8.20
   3  -8   3   89.99    5.40
   3  -8   3   86.19    5.30
   3  -8   3   81.39    8.60
  -3   8  -3   83.59    6.70
  -3   8  -3   83.89    7.30
  -3   8  -3   76.99    7.50
  -3   8  -3   94.49    7.90
   6  -9   2   63.09   12.20
  -6   9  -2   41.30    5.70
  -6   9  -2   35.80    4.90
   8   4  -6    2.30    8.30
  -5  -5   5   73.59   14.00
   5   5  -5   74.99   14.20
  -2  -6   4  132.89   11.20
   2   6  -4  134.99   11.10
   2   6  -4  127.79   11.30
   1  -7   3  183.88   10.30
   1  -7   3  162.58   11.20
  -1   7  -3  159.78   10.40
  -1   7  -3  173.38   11.10
  -1   7  -3  172.08   10.20
   4  -8   2   82.69    8.80
  -4   8  -2   84.29    6.90
  -4   8  -2   78.69    6.40
  -4   8  -2   80.89    6.30
  -4   8  -2   72.69    5.20
  -7   9  -1    7.50    4.50
   7   4  -5    0.60    7.30
  -4  -5   4    0.90    5.60
   4   5  -4    1.80    4.70
  -1  -6   3  314.37   15.50
  -1  -6   3  313.87   10.80
   1   6  -3  331.77   16.10
   1   6  -3  325.17   15.20
   1   6  -3  293.27   15.50
   2  -7   2  780.62   21.50
   2  -7   2  750.22   26.00
   2  -7   2  793.92   21.70
  -2   7  -2  779.42   24.00
  -2   7  -2  748.73   23.20
  -2   7  -2  758.42   24.10
  -2   7  -2  758.92   22.70
   5  -8   1   29.60    7.80
  -5   8  -1   27.70    3.80
   9   3  -5    1.70    8.00
  -6  -4   4   40.70   12.30
   6   4  -4   36.60   11.60
  -3  -5   3  170.28   12.70
   3   5  -3  187.98   13.10
   3   5  -3  163.58   11.90
   0  -6   2  486.95   18.10
   0  -6   2  490.55   13.90
   0   6  -2  504.45   19.10
   0   6  -2  530.65   19.60
   0   6  -2  477.05   18.50
   0   6  -2  496.45   18.20
   0   6  -2  485.05   18.60
   3  -7   1  366.06   12.70
   3  -7   1  383.86   17.30
  -3   7  -1  387.66   13.20
  -3   7  -1  370.26   13.90
  -3   7  -1  366.46   12.50
  -3   7  -1  397.16   14.30
   6  -8   0    6.40    5.10
  -6   8   0    6.80    3.70
   8   3  -4   -0.70    7.00
  -5  -4   3   10.00    6.20
   5   4  -3    8.90    6.60
  -2  -5   2 1188.58   35.40
   2   5  -2 1203.58   35.90
   2   5  -2 1232.88   35.00
   2   5  -2 1237.08   36.70
   1  -6   1  198.48    9.80
   1  -6   1  204.28    7.80
   1  -6   1  193.88   11.20
   1  -6   1  201.08    9.90
   1  -6   1  197.48    9.70
  -1   6  -1  184.48   10.10
  -1   6  -1  192.28   10.40
  -1   6  -1  195.68   10.70
  -1   6  -1  191.38   10.20
  -1   6  -1  195.28    9.70
   4  -7   0   64.99   10.40
  -4   7   0   46.90    4.70
  -4   7   0   50.29    4.60
  10  -9  -2    6.40   86.39
  10   2  -4   -2.80    8.00
   7   3  -3   35.60   10.90
  -4  -4   2   77.29    9.50
   4   4  -2   76.49    9.10
  -1  -5   1  299.07   13.90
  -1  -5   1  323.87   11.80
  -1  -5   1  313.17   14.20
   1   5  -1  307.77   14.20
   1   5  -1  324.87   14.80
   1   5  -1  355.26   14.70
   1   5  -1  334.17   15.10
   2  -6   0  179.48    8.10
   2  -6   0  169.38    7.90
   2  -6   0  186.78    7.90
   2  -6   0  180.38    8.20
   2  -6   0  176.98   10.60
  -2   6   0  173.68    8.70
  -2   6   0  173.68    8.30
  -2   6   0  173.98    9.00
  -2   6   0  191.18    9.50
   5  -7  -1   42.70    8.70
  -5   7   1   32.00    3.50
  -5   7   1   33.80    3.80
   8  -8  -2  -17.10   59.79
   9   2  -3   -6.30    7.50
  -6  -3   2   29.00    9.50
   6   3  -2   34.10    9.60
  -3  -4   1  419.96   18.30
   3   4  -1  418.96   18.80
   3   4  -1  410.86   18.10
   0  -5   0  224.28   11.00
   0  -5   0  215.88    9.10
   0   5   0  216.78   11.00
   0   5   0  219.08   11.10
   0   5   0  228.18   11.40
   0   5   0  223.48   11.10
   0   5   0  225.48   10.80
   3  -6  -1  266.67   13.30
   3  -6  -1  251.07    7.90
   3  -6  -1  270.57   10.90
   3  -6  -1  274.47    8.30
   3  -6  -1  267.67    8.20
  -3   6   1  277.07   11.00
  -3   6   1  268.87   10.70
  -3   6   1  257.67    9.30
  -3   6   1  259.57    9.50
  -3   6   1  258.77   10.50
   6  -7  -2   18.20   73.39
   6  -7  -2   12.00    6.40
  -6   7   2   19.10    4.90
  -6   7   2   17.30    4.20
  -6   7   2   17.90    4.50
   9  -8  -3    8.50   71.99
  -9   8   3    3.70    4.20
  -9   8   3    0.00    3.80
   8   2  -2    1.40    6.70
  -5  -3   1   16.60    7.70
  -5  -3   1    7.10    6.30
   5   3  -1    5.80    6.00
  -2  -4   0  176.88   10.80
  -2  -4   0  179.38   10.10
   2   4   0  190.48   11.30
   2   4   0  184.38   11.00
   2   4   0  182.18   10.70
   2   4   0  180.08   10.30
   1  -5  -1  521.65   17.00
   1  -5  -1  527.35   16.30
   1  -5  -1  522.55   17.10
   1  -5  -1  520.15   18.50
  -1   5   1  543.75   17.90
  -1   5   1  543.85   18.00
  -1   5   1  522.35   17.90
  -1   5   1  540.05   17.50
  -1   5   1  543.55   17.40
   4  -6  -2  346.77   14.00
   4  -6  -2  360.16   16.20
  -4   6   2  357.66   12.30
  -4   6   2  336.77   10.30
  -4   6   2  340.07   10.30
  -4   6   2  341.27   12.10
   7  -7  -3   23.80   66.49
  10  -8  -4  -28.90   65.59
 -10   8   4    1.40    5.50
 -10   8   4   -0.40    2.70
 -10   8   4    1.60    2.60
  10   1  -2    4.20    8.60
   7   2  -1    5.80    7.50
  -4  -3   0  153.08   10.90
  -4  -3   0  156.38   11.40
   4   3   0  157.98   11.70
  -1  -4  -1  205.18   11.00
  -1  -4  -1  208.08    9.90
  -1  -4  -1  232.48   10.50
   1   4   1  216.98   11.50
   1   4   1  232.78   11.20
   1   4   1  219.88   11.30
   1   4   1  222.68   11.10
   1   4   1  217.18   11.60
   2  -5  -2  485.75   16.40
   2  -5  -2  503.05   15.50
   2  -5  -2  497.05   18.00
   2  -5  -2  483.55   15.40
  -2   5   2  494.95   16.50
  -2   5   2  495.45   15.70
  -2   5   2  491.95   16.70
  -2   5   2  506.35   15.90
  -2   5   2  506.95   16.40
  -2   5   2  492.75   16.50
  -2   5   2  484.95   15.80
   5  -6  -3   98.59    9.10
   5  -6  -3  -37.80   60.89
  -5   6   3   99.89    6.80
  -5   6   3   87.39    4.80
  -5   6   3  100.29    6.60
  -5   6   3   94.39    5.00
   8  -7  -4   12.50   58.89
  -8   7   4    0.20    2.20
  -8   7   4    1.40    2.50
  -8   7   4    1.40    4.10
  -8   7   4    5.60    5.00
   9   1  -1   -2.20    6.70
  -6  -2   0    1.30    5.80
  -6  -2   0   -1.50    5.80
   6   2   0    4.80    5.80
  -3  -3  -1  513.75   19.60
  -3  -3  -1  536.75   20.60
   3   3   1  532.35   21.00
   3   3   1  526.95   19.90
   0  -4  -2 1867.21   46.60
   0  -4  -2 1978.60   45.50
   0  -4  -2 1951.00   46.60
   0   4   2 1920.61   47.20
   0   4   2 1921.31   46.20
   0   4   2 2012.10   47.00
   0   4   2 1994.20   47.30
   0   4   2 1915.11   47.20
   3  -5  -3   32.30    3.80
   3  -5  -3   44.00    7.00
   3  -5  -3   31.80    3.70
   3  -5  -3   50.49    7.60
  -3   5   3   30.40    3.70
  -3   5   3   31.20    4.10
  -3   5   3   32.90    4.70
   6  -6  -4  -29.90   41.00
  -6   6   4   12.30    5.20
  -6   6   4    8.00    3.30
  -6   6   4    8.30    5.00
  -6   6   4    4.40    2.70
   9  -7  -5  -47.00   61.19
  -9   7   5   -1.20    5.60
  -9   7   5    3.10    3.40
  -9   7   5   -0.10    3.40
   8   1   0   -1.70    7.00
  -5  -2  -1  180.18   12.50
  -5  -2  -1  171.18   12.50
   5   2   1  156.28   12.00
  -2  -3  -2  345.67   14.10
  -2  -3  -2  349.47   15.30
  -2  -3  -2  346.27   14.60
   2   3   2  354.56   14.70
   2   3   2  334.67   15.30
   2   3   2  337.87   15.10
   1  -4  -3  645.94   20.20
   1  -4  -3  640.24   19.90
   1  -4  -3  613.14   19.50
   1  -4  -3  609.34   19.70
  -1   4   3  636.44   20.20
  -1   4   3  627.84   20.60
  -1   4   3  637.04   20.50
  -1   4   3  641.54   20.60
  -1   4   3  645.74   20.00
   4  -5  -4   29.90    3.60
   4  -5  -4   43.20    8.10
   4  -5  -4   38.60    7.30
   4  -5  -4   29.30    3.60
   4  -5  -4  -25.00   39.50
  -4   5   4   45.30    6.70
  -4   5   4   60.39    9.20
  -4   5   4   27.30    3.70
   7  -6  -5   25.90   62.79
  -7   6   5    8.30    6.00
  -7   6   5    4.30    3.50
  -7   6   5    4.60    3.60
  10   0   0    2.50    7.60
  10   0   0   18.80   78.39
  -7  -1  -1   -0.80    7.30
   7   1   1   -2.80    6.10
  -4  -2  -2  567.54   21.80
  -4  -2  -2  564.94   22.10
   4   2   2  552.74   22.30
  -1  -3  -3  172.08   10.50
  -1  -3  -3  178.88    9.70
  -1  -3  -3  183.58    9.70
   1   3   3  174.98   10.70
   1   3   3  178.08   10.40
   1   3   3  190.98   10.30
   1   3   3  177.48   10.20
   2  -4  -4   52.39    5.30
   2  -4  -4   53.69    5.60
   2  -4  -4   54.89    5.40
   2  -4  -4   46.50    5.40
  -2   4   4   49.00    5.40
  -2   4   4   55.09    5.80
  -2   4   4   52.59    5.20
  -2   4   4   54.49    5.70
  -2   4   4   46.90    5.80
   5  -5  -5  -25.30   45.90
   5  -5  -5   76.79    8.20
   5  -5  -5   79.99    5.20
   5  -5  -5   77.89    5.30
  -5   5   5   78.19    7.70
  -5   5   5   76.99    6.50
  -5   5   5   83.59    6.60
  -5   5   5   83.59    7.60
  -5   5   5   80.89    7.80
   8  -6  -6  -21.20   47.90
  -8   6   6    1.60    5.80
  -8   6   6    0.60    3.90
  -8   6   6    4.20    4.00
   9   0   1    0.70    7.00
  -6  -1  -2   53.69   18.30
  -6  -1  -2   86.59   14.70
   6   1   2   75.99   13.00
  -3  -2  -3   91.69    8.00
  -3  -2  -3   90.79    8.90
  -3  -2  -3   93.19    8.10
   3   2   3   84.39    8.60
   3   2   3   79.19    7.60
   0  -3  -4  334.07   13.80
   0  -3  -4  343.57   14.50
   0  -3  -4  346.47   13.40
   0  -3  -4  332.47   12.20
   0   3   4  320.87   14.30
   0   3   4  269.57   12.80
   0   3   4  330.47   14.10
   0   3   4  319.87   14.30
   0   3   4  339.77   14.90
   3  -4  -5  122.69    8.20
   3  -4  -5  117.19    5.90
   3  -4  -5  134.69    9.20
   3  -4  -5  129.69    9.10
   3  -4  -5  133.49    8.40
   3  -4  -5  112.79    7.90
  -3   4   5  121.19    8.20
  -3   4   5  122.79    9.00
  -3   4   5  118.99    8.20
  -3   4   5  122.29    8.70
   6  -5  -6  -16.30   46.10
  -6   5   6   57.79    9.50
  -6   5   6   53.69    8.90
  -6   5   6   66.19   11.80
   9  -6  -7  -11.90   52.89
  -9   6   7    4.50    4.90
  -9   6   7    0.30    7.30
  -8   0  -2    4.90   10.20
   8   0   2   26.30   47.80
   8   0   2    6.70    7.60
  -5  -1  -3  131.09   11.30
  -5  -1  -3  140.99   11.50
   5   1   3  144.89   11.70
  -2  -2  -4   80.59    8.10
  -2  -2  -4   74.29    7.20
   2   2   4   72.79    7.30
   2   2   4   77.19    7.90
   1  -3  -5  329.57   14.40
   1  -3  -5  339.77   14.80
   1  -3  -5  332.47   12.00
  -1   3   5  314.17   14.40
  -1   3   5  338.17   15.00
  -1   3   5  325.07   14.80
  -1   3   5  327.07   14.80
  -1   3   5  325.67   15.00
  -1   3   5  347.37   15.00
   4  -4  -6  140.39   10.50
   4  -4  -6  149.49    9.30
  -4   4   6  131.89   10.20
  -4   4   6  131.29    9.20
  -4   4   6  131.29    9.30
   7  -5  -7  -25.90   49.40
  -7   5   7    7.20    7.70
  -7   5   7    3.20    4.80
  10  -1   2   -1.40    6.90
  10  -1   2   17.50   66.89
   7   0   3   71.99   69.99
  -4  -1  -4   55.69   10.00
  -4  -1  -4   75.69   13.90
  -4  -1  -4   64.99   12.30
   4   1   4   34.10    8.20
  -1  -2  -5  758.82   25.50
  -1  -2  -5  741.13   19.70
  -1  -2  -5  711.93   25.40
  -1  -2  -5  736.63   23.80
   1   2   5  753.42   25.60
   1   2   5  714.83   24.20
   1   2   5  733.73   25.00
   2  -3  -6  728.83   24.70
   2  -3  -6  721.33   24.60
   2  -3  -6  758.42   21.10
   2  -3  -6  712.13   24.10
   2  -3  -6  734.93   21.80
  -2   3   6  730.13   24.80
  -2   3   6  767.22   25.50
  -2   3   6  724.73   25.70
   5  -4  -7   12.30    5.40
   5  -4  -7   16.60    7.40
   5  -4  -7   -9.00   31.10
  -5   4   7    9.20    8.20
  -5   4   7   13.20    5.80
  -5   4   7   11.20    6.70
   8  -5  -8  -29.90   44.20
  -8   5   8   -1.50    7.30
  -8   5   8    4.50    4.90
   9  -1   3   36.80   63.89
  -6   0  -4   57.59   13.80
   6   0   4  -12.00   40.10
   6   0   4   33.10    9.40
  -3  -1  -5  138.39   11.00
  -3  -1  -5  117.19    9.50
  -3  -1  -5  130.29   10.20
   3   1   5  127.39   10.70
   0  -2  -6  632.04   21.50
   0  -2  -6  636.14   23.30
   0  -2  -6  650.33   22.40
   0  -2  -6  630.54   16.70
   0   2   6  645.94   23.10
   0   2   6  609.84   23.40
   0   2   6  650.43   23.50
   3  -3  -7  216.38   12.70
   3  -3  -7  226.98   13.20
   3  -3  -7  211.98   10.30
  -3   3   7  200.48   12.90
  -3   3   7  205.78   12.50
   6  -4  -8    3.60    5.20
  -6   4   8   -0.40    5.80
  -6   4   8   -0.80    7.60
  -6   4   8    3.50    4.80
   8  -1   4    3.40    7.40
  -5   0  -5   73.49    9.60
  -5   0  -5   75.79    9.80
  -5   0  -5   77.79    9.00
   5   0   5   73.59    9.40
  -2  -1  -6  814.22   26.50
  -2  -1  -6  790.62   28.00
   2   1   6  785.32   28.20
   1  -2  -7   46.50    9.10
   1  -2  -7   35.60    8.20
   1  -2  -7   51.59   10.00
  -1   2   7   47.80    9.40
  -1   2   7   50.19   10.30
  -1   2   7   35.70    8.60
   4  -3  -8   15.70    6.70
   4  -3  -8   14.80    6.90
  -4   3   8   13.60    6.10
  -4   3   8   17.80    7.40
   7  -4  -9    1.90    5.40
  -7   4   9    0.00    5.60
  -7   4   9   -3.20    6.90
  -7   4   9   -1.50    8.60
  10  -2   4    5.10    7.60
   7  -1   5   22.20    9.20
  -4   0  -6   69.99    8.40
  -4   0  -6   70.09    9.30
   4   0   6   86.29    9.80
  -1  -1  -7  319.47   15.80
  -1  -1  -7  340.37   17.40
  -1  -1  -7  307.57   15.10
   1   1   7  297.87   16.70
   2  -2  -8   70.39    8.70
   2  -2  -8   73.49    7.20
   2  -2  -8   68.19    7.80
  -2   2   8   70.99    8.60
   5  -3  -9   18.80    7.90
  -5   3   9   20.10    8.80
   9  -2   5   -4.50    6.80
  -6   1  -6   56.29   12.50
   6  -1   6   36.00   11.20
  -3   0  -7   84.29    8.70
  -3   0  -7   80.09    9.60
   3   0   7   84.09    9.90
   0  -1  -8   68.19   12.40
   0  -1  -8   56.29    9.80
   0  -1  -8   64.59   11.80
   0   1   8   65.89   12.80
   3  -2  -9  120.89    9.40
   3  -2  -9  135.39   11.30
   3  -2  -9  133.09   11.90
  -3   2   9  126.39   11.90
   6  -3 -10    7.10    7.80
  -6   3  10   10.00    8.50
   8  -2   6    6.00    7.40
  -5   1  -7    8.40    7.00
   5  -1   7   16.30    8.50
  -2   0  -8   98.19   10.50
  -2   0  -8  107.59    9.30
  -2   0  -8   97.69   10.10
   2   0   8   97.49   10.70
   1  -1  -9  147.19   12.80
   1  -1  -9  136.79   11.00
   1  -1  -9  140.69   10.80
  -1   1   9  138.69   12.70
   4  -2 -10  128.69   19.10
   7  -2   7   -2.10    7.00
  -4   1  -8   32.70    9.20
  -4   1  -8   51.09   13.00
   4  -1   8   42.00   12.10
  -1   0  -9  141.59   12.70
  -1   0  -9  145.89   11.20
  -1   0  -9  148.69   12.20
   1   0   9  138.69   12.70
   2  -1 -10  181.28   14.70
   2  -1 -10  167.78   12.30
   5  -2 -11   19.00    9.80
   6  -2   8    7.30    7.50
  -3   1  -9  143.09   11.40
  -3   1  -9  135.99   12.70
   3  -1   9  160.28   14.10
   0   0 -10  229.18   15.10
   0   0 -10  220.08   14.30
   0   0 -10  240.18   17.20
   0   0  10  234.48   16.90
   3  -1 -11    4.90    7.70
   8  -3   8    5.20    7.40
   5  -2   9   36.60   12.00
  -2   1 -10  113.59   12.50
  -2   1 -10   99.29   12.30
   2  -1  10  102.99   12.50
   1   0 -11   73.39    9.60
   1   0 -11  123.89   19.70
   4  -1 -12    2.30    7.10
   7  -3   9   -5.70    6.60
   4  -2  10  110.29   18.80
  -1   1 -11    6.50    7.10
   1  -1  11    9.60    7.90
   2   0 -12   16.30    9.10
   6  -3  10    0.10    7.40
   3  -2  11   36.90   12.30
   0   1 -12   29.50   11.80
   5  -3  11   11.20    8.90
   2  -2  12    5.90    7.80
   1   1 -13   69.29   16.60
   0 -10   9   20.00    8.80
   3 -11   8   17.00    6.30
  -3  11  -8   14.90    9.40
  -2  -9   9   59.39   13.90
   1 -10   8   31.10    9.50
   1 -10   8   16.70    7.20
  -4  11  -7   16.10    8.70
  -4  11  -7   22.20    8.50
  -4  -8   9   33.30   12.80
  -1  -9   8   69.29   14.40
  -1  -9   8   40.20   10.50
   2 -10   7   38.60    9.60
   2 -10   7   61.29   11.40
  -2  10  -7   46.70   12.90
  -5  11  -6    1.30    5.80
  -5  11  -6    7.80    5.50
  -3  -8   8   60.39   14.20
   0  -9   7   99.79   14.50
   0  -9   7   77.79    9.90
   3 -10   6   60.39   11.50
   3 -10   6   52.99    6.00
  -3  10  -6   88.79   15.30
  -3  10  -6   74.69   12.60
  -6  11  -5   -0.50    4.60
  -6  11  -5   -1.30    3.20
  -5  -7   8   22.10   11.70
  -2  -8   7   55.69   12.50
   1  -9   6  109.19   10.80
   1  -9   6  104.29   10.00
  -1   9  -6  105.19   11.40
   4 -10   5   33.70    9.20
  -4  10  -5   39.30   10.00
  -4  10  -5   42.90    9.20
  -7  11  -4    1.40    3.30
  -7  11  -4    2.80    4.90
  -7  11  -4    2.90    5.30
  -4  -7   7  120.09   20.10
  -1  -8   6  159.58   13.00
   2  -9   5   39.60    9.00
   2  -9   5   49.00    9.10
  -2   9  -5   38.60    8.70
  -2   9  -5   37.80    9.60
   5 -10   4   13.50    6.70
  -5  10  -4   12.10    6.20
  -5  10  -4   16.80    5.90
  -5  10  -4   19.40    7.10
  -8  11  -3   -4.00    6.90
  -8  11  -3   -0.50    2.80
  -8  11  -3   -5.70    4.00
   6   6  -7    5.40    8.50
  -3  -7   6  106.09   16.90
   0  -8   5  134.29   11.10
   0   8  -5  136.19   11.90
   0   8  -5  139.89   13.50
   3  -9   4   16.20    4.90
   3  -9   4   12.00    6.00
  -3   9  -4   17.90    6.80
  -3   9  -4   13.20    5.40
   6 -10   3   18.90    7.40
  -6  10  -3   14.60    6.20
  -6  10  -3   11.30    4.40
  -6  10  -3   17.90    7.10
  -5  -6   6   91.19   16.50
   5   6  -6  105.19   19.10
  -2  -7   5   24.20    8.60
   1  -8   4  106.79    9.90
   1  -8   4  106.09    8.90
  -1   8  -4  110.39    9.10
  -1   8  -4  104.79    9.90
   4  -9   3   45.80   10.10
  -4   9  -3   55.69    9.70
  -4   9  -3   51.09    9.50
  -4   9  -3   41.20    7.60
   7 -10   2    3.80    5.50
  -7  10  -2   -1.30    4.30
  -7  10  -2    5.60    4.60
  -7  10  -2    2.00    2.60
  -7  10  -2   -1.00    4.70
   7   5  -6    4.30    7.70
  -4  -6   5  106.89   18.30
   4   6  -5   73.69   14.00
  -1  -7   4  132.29   11.00
   1   7  -4  135.39   11.30
   2  -8   3  146.39    8.60
   2  -8   3  147.69   11.30
  -2   8  -3  137.49    9.40
  -2   8  -3  144.59   10.60
  -2   8  -3  156.08   10.80
   5  -9   2   49.60   10.70
  -5   9  -2   55.59    8.40
  -5   9  -2   29.20    3.90
  -5   9  -2   46.30    8.10
  -5   9  -2   64.89    9.90
  -8  10  -1   -3.90    4.30
  -6  -5   5   27.70   11.10
   6   5  -5   29.10   11.70
  -3  -6   4   15.40    8.20
   3   6  -4   15.00    6.80
   0  -7   3  233.48   12.90
   0  -7   3  238.08    8.80
   0   7  -3  246.48   13.20
   0   7  -3  239.68   14.00
   3  -8   2  103.89    9.60
   3  -8   2  101.39    5.20
   3  -8   2  103.29    5.40
  -3   8  -2  106.49    8.10
  -3   8  -2   95.99    7.00
  -3   8  -2   95.99    8.00
  -3   8  -2   95.99    8.10
   6  -9   1   28.10    8.90
  -6   9  -1   26.20    6.60
  -6   9  -1   40.30    7.30
   8   4  -5    7.50    7.70
  -5  -5   4   72.59   15.40
   5   5  -4   52.09   12.70
  -2  -6   3  265.47   15.30
   2   6  -3  275.07   15.90
   2   6  -3  270.67   15.60
   1  -7   2  330.67   10.00
   1  -7   2  317.27   15.80
   1  -7   2  321.67   13.70
  -1   7  -2  342.47   15.60
  -1   7  -2  334.67   14.60
  -1   7  -2  374.66   19.40
  -1   7  -2  319.57   15.30
   4  -8   1    2.30    4.30
  -4   8  -1    8.00    4.70
  -4   8  -1    7.40    4.60
  -4   8  -1    7.00    3.10
  -4   8  -1   10.20    4.80
  -7   9   0    6.20    3.80
  -7   9   0    7.30    4.40
   7   4  -4   11.60    9.40
  -4  -5   3   66.79   12.70
   4   5  -3   78.29   13.40
  -1  -6   2  795.12   26.50
  -1  -6   2  769.22   21.40
   1   6  -2  801.12   26.60
   1   6  -2  830.42   28.10
   1   6  -2  777.42   27.30
   2  -7   1  142.99   10.40
   2  -7   1  139.19    6.30
   2  -7   1  137.19    7.80
   2  -7   1  133.29    7.40
   2  -7   1  135.29    7.80
  -2   7  -1  155.48    9.70
  -2   7  -1  133.09    8.20
  -2   7  -1  140.59    9.00
  -2   7  -1  134.39    9.00
   5  -8   0    2.70    4.20
  -5   8   0    3.00    3.70
  -5   8   0    3.30    3.50
   9   3  -4   -3.20    8.30
  -6  -4   3   84.39   15.80
   6   4  -3   66.99   13.80
  -3  -5   2  392.16   18.80
   3   5  -2  394.06   19.30
   3   5  -2  362.96   18.00
   0  -6   1   21.80    4.70
   0  -6   1   28.20    6.70
   0   6  -1   25.40    6.50
   0   6  -1   21.90    6.30
   0   6  -1   21.40    6.90
   0   6  -1   20.00    6.20
   0   6  -1   23.20    5.90
   3  -7   0   81.29    8.20
   3  -7   0   70.99    5.20
   3  -7   0   71.59    4.30
  -3   7   0   80.09    6.80
  -3   7   0   76.69    6.30
  -3   7   0   74.79    5.40
  -3   7   0   83.69    6.40
   6  -8  -1   24.90    7.70
  -6   8   1   24.60    5.40
  -6   8   1   29.70    5.80
   8   3  -3   -1.20    7.30
  -5  -4   2   73.89   13.80
   5   4  -2   64.99   13.00
  -2  -5   1  505.85   17.10
  -2  -5   1  481.35   19.70
   2   5  -1  486.35   20.10
   2   5  -1  501.95   20.80
   2   5  -1  506.45   19.60
   1  -6   0    5.80    3.90
   1  -6   0    8.50    3.40
   1  -6   0    7.60    3.40
   1  -6   0    6.30    3.60
   1  -6   0    9.30    4.00
  -1   6   0    6.90    5.00
  -1   6   0    7.50    5.30
  -1   6   0    3.90    4.10
  -1   6   0    8.90    3.80
  -1   6   0   14.80    5.00
   4  -7  -1  111.89    9.60
  -4   7   1  104.89    5.60
  -4   7   1  110.09    6.90
  -4   7   1  113.49    7.10
  -4   7   1  102.59    5.80
  -7   8   2    3.50    4.30
  -7   8   2    2.60    3.90
   7   3  -2   31.60   10.80
  -4  -4   1   62.99   11.20
   4   4  -1   78.49   13.30
  -1  -5   0  126.79    7.70
  -1  -5   0  119.69    9.30
   1   5   0  134.49    9.00
   1   5   0  125.39    9.10
   1   5   0  130.79    9.60
   1   5   0  125.29    9.30
   2  -6  -1  255.27    9.70
   2  -6  -1  244.78   12.90
   2  -6  -1  257.37   10.50
   2  -6  -1  255.07   10.70
   2  -6  -1  264.07   10.60
  -2   6   1  261.87   11.30
  -2   6   1  251.87   11.90
  -2   6   1  250.67   11.00
  -2   6   1  260.27   11.80
   5  -7  -2   49.90    9.70
  -5   7   2   37.80    3.30
  -5   7   2   40.40    4.80
  -5   7   2   36.00    3.10
  -5   7   2   35.20    4.40
   8  -8  -3   25.20   83.59
  -8   8   3    1.30    4.40
  -8   8   3    2.60    4.30
  -8   8   3   -3.10    3.90
   9   2  -2   -6.60    6.70
  -6  -3   1   55.79   11.60
   6   3  -1   73.19   14.60
  -3  -4   0  279.97   14.90
   3   4   0  275.07   14.60
   3   4   0  295.77   15.70
   0  -5  -1  187.78   10.40
   0  -5  -1  196.58    9.50
   0   5   1  195.88   11.10
   0   5   1  194.88   10.80
   0   5   1  195.68   11.00
   0   5   1  191.88   10.40
   0   5   1  183.88   10.60
   3  -6  -2  336.47   15.20
   3  -6  -2  328.27   13.30
   3  -6  -2  338.77   11.00
   3  -6  -2  311.77   10.60
  -3   6   2  302.07   11.90
  -3   6   2  330.57   12.40
  -3   6   2  300.37   12.60
  -3   6   2  315.57   12.90
   6  -7  -3   -8.60   60.79
  -6   7   3   -1.10    4.00
  -6   7   3   -1.20    3.50
  -6   7   3    1.60    2.20
  -6   7   3   -0.10    1.90
   9  -8  -4  -28.70   93.39
  -9   8   4    0.10    2.60
  -9   8   4    2.00    2.70
  -9   8   4   -3.00    4.70
   8   2  -1    9.40    8.60
  -5  -3   0    7.10    6.20
   5   3   0    5.00    6.50
  -2  -4  -1  378.86   16.70
  -2  -4  -1  394.46   17.20
  -2  -4  -1  400.76   15.30
   2   4   1  398.26   17.70
   2   4   1  397.36   16.60
   2   4   1  400.76   17.20
   1  -5  -2  786.72   23.00
   1  -5  -2  761.02   23.90
   1  -5  -2  757.82   22.80
   1  -5  -2  741.03   22.20
  -1   5   2  737.93   23.50
  -1   5   2  752.62   23.60
  -1   5   2  756.12   23.20
  -1   5   2  772.32   23.80
  -1   5   2  759.22   23.00
   4  -6  -3  111.99    8.20
   4  -6  -3  100.69    8.80
  -4   6   3  106.59    6.60
  -4   6   3  103.09    7.40
  -4   6   3  102.99    7.50
  -4   6   3   98.89    6.30
   7  -7  -4   -7.70   63.39
  -7   7   4   -0.30    2.20
  -7   7   4   -3.40    4.30
  -7   7   4   -2.40    4.00
  -7   7   4    0.50    4.40
  -7   7   4    0.10    2.50
  10   1  -1    0.20    7.60
   7   2   0    6.60    7.90
  -4  -3  -1  325.97   17.00
  -4  -3  -1  359.36   19.80
   4   3   1  327.27   17.40
  -1  -4  -2  445.76   16.20
  -1  -4  -2  438.86   17.40
  -1  -4  -2  441.16   16.10
   1   4   2  433.06   17.70
   1   4   2  466.35   17.60
   1   4   2  436.76   17.70
   1   4   2  417.06   17.20
   2  -5  -3   63.39    6.30
   2  -5  -3   61.79    6.00
   2  -5  -3   59.99    5.70
   2  -5  -3   60.89    5.50
  -2   5   3   55.69    6.00
  -2   5   3   61.19    6.10
  -2   5   3   53.49    5.90
  -2   5   3   60.49    6.10
  -2   5   3   56.89    5.40
   5  -6  -4  -52.09   61.79
   5  -6  -4   35.30    8.20
   5  -6  -4   51.39    9.70
  -5   6   4   50.49    8.60
  -5   6   4   42.50    6.70
  -5   6   4   27.20    3.90
  -5   6   4   62.19   10.00
   8  -7  -5   -5.50   71.69
  -8   7   5   -4.10    5.10
  -8   7   5   -0.10    2.90
  -8   7   5    1.10    3.20
   9   1   0    0.40    7.10
  -6  -2  -1   32.70   10.00
   6   2   1   25.60    8.90
  -3  -3  -2  625.74   21.30
  -3  -3  -2  590.54   22.70
   3   3   2  605.54   22.40
   3   3   2  587.04   23.00
   0  -4  -3  283.27   13.40
   0  -4  -3  282.67   12.50
   0  -4  -3  293.17   13.50
   0   4   3  274.97   12.90
   0   4   3  250.97   12.60
   0   4   3  288.87   13.50
   0   4   3  287.07   13.90
   0   4   3  298.37   13.80
   3  -5  -4    3.30    3.30
   3  -5  -4    9.10    4.90
   3  -5  -4    6.80    3.60
   3  -5  -4    5.70    2.40
   3  -5  -4    4.40    3.30
   3  -5  -4    2.50    2.90
  -3   5   4    2.00    4.00
  -3   5   4    4.60    3.20
  -3   5   4    3.70    4.30
  -3   5   4    4.40    4.00
   6  -6  -5  -66.69   50.29
  -6   6   5   15.30    4.90
  -6   6   5   11.90    7.40
  -6   6   5   24.90    7.60
  -6   6   5   15.80    5.10
   9  -7  -6   22.20   62.29
  -9   7   6   -5.00    6.40
  -9   7   6    3.10    4.40
   8   1   1   -1.30    6.60
  -5  -2  -2  158.18   13.60
  -5  -2  -2  143.39   12.00
   5   2   2  164.48   12.90
  -2  -3  -3    7.20    4.20
  -2  -3  -3    9.50    5.30
  -2  -3  -3   11.10    5.90
   2   3   3   10.50    5.00
   2   3   3   14.60    6.30
   2   3   3    8.30    6.00
   1  -4  -4  351.26   14.70
   1  -4  -4  344.37   13.70
   1  -4  -4  330.37   14.50
  -1   4   4  350.66   15.20
  -1   4   4  347.37   15.40
  -1   4   4  352.56   14.90
  -1   4   4  359.36   15.50
  -1   4   4  362.46   15.10
   4  -5  -5   -6.10   38.50
   4  -5  -5  114.39    9.00
   4  -5  -5  123.69    7.60
   4  -5  -5  117.39    9.50
  -4   5   5  117.79    8.90
  -4   5   5  114.69    9.10
  -4   5   5  119.69    8.30
  -4   5   5  108.09    8.00
   7  -6  -6  -15.40   54.09
  -7   6   6    3.00    5.90
  -7   6   6    2.00    6.00
  -7   6   6    1.10    3.50
  -7   6   6    0.60    3.60
  10   0   1   73.79   85.89
   7   1   2    5.40    6.80
  -4  -2  -3  234.18   13.30
  -4  -2  -3  232.18   14.40
  -4  -2  -3  233.38   14.30
   4   2   3  237.48   14.70
  -1  -3  -4   72.79   10.10
  -1  -3  -4   48.00    6.60
   1   3   4   46.50    6.50
   1   3   4   44.00    5.60
   1   3   4   83.49   12.70
   2  -4  -5  270.37   10.90
   2  -4  -5  273.37   13.50
   2  -4  -5  278.37   13.20
   2  -4  -5  277.17   12.10
  -2   4   5  258.67   13.20
  -2   4   5  295.47   13.80
  -2   4   5  268.57   13.80
   5  -5  -6  101.79   14.30
   5  -5  -6   61.39    5.90
   5  -5  -6   -8.80   59.59
  -5   5   6   52.49    6.50
  -5   5   6   58.19    7.80
  -5   5   6   56.99    6.60
   8  -6  -7  -60.39   54.89
  -8   6   7   -3.30    6.40
  -8   6   7    0.40    6.40
  -8   6   7    2.60    4.30
   9   0   2  -10.40   65.89
   9   0   2   -0.70    7.20
   6   1   3   16.30    7.60
  -3  -2  -4   28.70    8.10
  -3  -2  -4   28.80    7.60
   3   2   4   20.50    6.80
   0  -3  -5  622.34   22.40
   0  -3  -5  625.34   21.60
   0  -3  -5  615.14   18.50
   0   3   5  600.34   22.40
   0   3   5  611.24   22.80
   0   3   5  637.84   22.60
   3  -4  -6  168.18   10.70
   3  -4  -6  168.88    8.20
   3  -4  -6  177.58   11.50
  -3   4   6  173.28   11.00
  -3   4   6  164.68   11.20
   6  -5  -7   20.80    5.80
   6  -5  -7  -63.89   50.09
  -6   5   7   11.70    5.80
  -6   5   7   11.40    9.20
  -6   5   7   14.40    7.90
   8   0   3   -3.60   66.39
   8   0   3    2.60    7.10
  -5  -1  -4   90.49   14.30
  -5  -1  -4   77.59   12.30
   5   1   4  107.19   16.70
  -2  -2  -5  202.58   12.90
  -2  -2  -5  196.78   11.80
   2   2   5  194.38   13.10
   2   2   5  194.68   12.30
   1  -3  -6  478.65   20.00
   1  -3  -6  513.85   19.90
   1  -3  -6  517.65   18.20
   1  -3  -6  505.35   15.90
  -1   3   6  519.95   20.60
  -1   3   6  521.05   20.90
  -1   3   6  495.45   20.60
   4  -4  -7   26.10    8.30
   4  -4  -7   29.20    7.70
  -4   4   7   24.90    7.90
  -4   4   7   25.60    7.30
  -7   5   8   -5.60    8.10
  -7   5   8    8.50    6.10
  -7   5   8   10.00    7.70
  10  -1   3    3.00    7.70
   7   0   4    1.00    7.00
  -4  -1  -5  132.79   11.70
  -4  -1  -5  123.39   10.20
   4   1   5  131.09   11.80
  -1  -2  -6  665.73   23.60
  -1  -2  -6  696.63   18.30
  -1  -2  -6  655.83   25.10
   1   2   6  666.63   25.60
   1   2   6  680.13   25.20
   2  -3  -7   71.49    8.00
   2  -3  -7   66.09    6.50
   2  -3  -7   73.09    8.00
   2  -3  -7   70.89    8.30
  -2   3   7   63.29    7.40
  -2   3   7   81.49    8.80
   5  -4  -8    5.00    5.00
  -5   4   8    0.60    4.10
  -5   4   8    2.50    5.30
  -8   5   9   -0.50    4.90
  -8   5   9   -2.50    6.40
  -8   5   9   -5.00    9.20
   9  -1   4   -6.50    6.30
  -6   0  -5   56.79   12.00
   6   0   5   46.40   10.90
  -3  -1  -6   93.19   10.10
  -3  -1  -6   99.09    9.10
   3   1   6  112.89   10.80
   0  -2  -7   40.10    9.80
   0  -2  -7   56.69   10.80
   0  -2  -7   35.40    8.40
   0   2   7   46.60    9.70
   0   2   7   23.20    6.50
   3  -3  -8   67.49    8.20
   3  -3  -8   75.19    8.80
  -3   3   8   69.29    8.80
  -3   3   8   70.89    8.40
   6  -4  -9   14.40    7.80
  -6   4   9    5.00    6.00
  -6   4   9    5.90    7.40
   8  -1   5    3.50    7.80
  -5   0  -6  105.89   15.20
   5   0   6   89.39   16.00
  -2  -1  -7   85.89    8.50
  -2  -1  -7   81.89    9.80
   2   1   7   85.19    9.70
   1  -2  -8    1.40    5.00
   1  -2  -8    4.70    4.60
   1  -2  -8    0.60    4.20
   1  -2  -8    1.90    4.30
  -1   2   8    1.70    5.30
   4  -3  -9   99.39   15.70
  -4   3   9   90.59   14.80
   7  -4 -10    3.00    6.20
  -7   4  10    0.80    7.60
   7  -1   6   21.70   10.20
  -4   0  -7    7.10    6.20
  -4   0  -7    5.80    6.20
   4   0   7   10.40    7.80
  -1  -1  -8   98.99   10.50
  -1  -1  -8  106.79    9.60
  -1  -1  -8  102.59   10.00
   1   1   8   94.29   10.40
   2  -2  -9  166.08   11.30
   2  -2  -9  163.18   12.30
   2  -2  -9  160.08   13.10
   5  -3 -10   13.70    8.60
  -5   3  10   29.30   14.90
   9  -2   6   -1.90    7.00
   6  -1   7   26.10   10.60
  -3   0  -8   16.80    7.70
  -3   0  -8   21.90    8.70
  -3   0  -8   23.40    8.30
   3   0   8   20.90    9.10
   0  -1  -9  127.99   11.00
   0  -1  -9  134.99   13.00
   0  -1  -9  135.79   12.40
   0  -1  -9  122.29   10.60
   0   1   9  129.79   12.20
   3  -2 -10  140.79   13.30
   6  -3 -11   -1.00    7.40
   8  -2   7    4.70    7.60
   5  -1   8   -1.00    5.50
  -2   0  -9  175.78   14.80
  -2   0  -9  192.18   13.40
  -2   0  -9  177.38   13.90
   2   0   9  169.78   14.70
   1  -1 -10  135.19   13.20
   1  -1 -10  119.79   11.00
   4  -2 -11   16.30    9.00
   7  -2   8    4.30    7.50
   4  -1   9   71.29   15.10
  -1   0 -10   97.69   11.10
  -1   0 -10  116.09   12.80
  -1   0 -10  122.59   13.30
   1   0  10  100.79   12.00
   2  -1 -11   11.00    7.80
   5  -2 -12    3.20    7.60
   6  -2   9   14.40   10.00
   3  -1  10  123.29   19.60
   0   0 -11   13.40    8.40
   3  -1 -12    5.70    7.30
   5  -2  10   22.90   10.70
   2  -1  11    8.20    7.30
   1   0 -12   58.69   15.10
   4  -2  11   16.90   10.20
   1  -1  12    0.70    6.60
   3  -2  12    9.10    7.50
   0 -10   8   14.40    7.70
   0 -10   8    6.20    6.30
   3 -11   7   40.30    7.60
  -3  11  -7   28.90   11.00
  -2  -9   8   36.80   11.90
   1 -10   7   43.90   10.10
   1 -10   7   52.19   11.40
   4 -11   6   48.40   14.80
  -4  11  -6   44.90   12.00
  -4  11  -6   39.20   10.00
  -4  -8   8   14.10    9.10
  -1  -9   7   52.59   11.60
   2 -10   6   85.19   12.20
   2 -10   6   70.59   12.60
  -2  10  -6   93.79   16.70
  -2  10  -6   60.69   18.50
  -5  11  -5   13.00    7.20
  -5  11  -5   10.10    5.60
  -3  -8   7   94.99   17.70
   0  -9   6   95.29   10.50
   0  -9   6  104.09   10.80
   0   9  -6   84.19   11.40
   3 -10   5   47.80    5.50
   3 -10   5   55.49   11.50
  -3  10  -5   53.49   10.60
  -3  10  -5   70.69   13.20
  -6  11  -4    4.30    5.10
  -6  11  -4    1.30    3.60
  -5  -7   7   21.80   10.70
  -2  -8   6  125.69   18.60
   1  -9   5   76.59   12.50
   1  -9   5   64.09    8.10
  -1   9  -5   68.59    9.30
  -1   9  -5   62.39    8.10
   4 -10   4   47.60   10.90
  -4  10  -4   51.09   10.60
  -4  10  -4   52.99    9.80
  -7  11  -3   -7.50    4.20
  -7  11  -3    2.00    4.60
  -7  11  -3    7.30    4.00
  -4  -7   6  102.19   12.80
  -1  -8   5   69.09    9.50
   1   8  -5   68.09    9.60
   2  -9   4   43.10    8.30
   2  -9   4   31.00    8.10
  -2   9  -4   31.20    8.70
  -2   9  -4   32.50    8.10
   5 -10   3   21.10    8.10
  -5  10  -3   38.80    7.70
  -5  10  -3   35.80    8.60
  -5  10  -3   30.30    8.70
  -8  11  -2   -3.10    5.90
  -8  11  -2    1.00    2.70
   6   6  -6    8.00    8.80
  -3  -7   5   40.00   10.90
   0  -8   4  118.39   10.20
   0   8  -4  123.59   10.40
   0   8  -4  147.59   12.10
   3  -9   3   80.79   12.60
   3  -9   3   45.60    4.50
  -3   9  -3   47.80    6.00
  -3   9  -3   50.89    7.30
  -3   9  -3   92.59   13.50
   6 -10   2   10.60    7.10
  -6  10  -2   13.50    4.30
  -6  10  -2   12.90    6.20
  -6  10  -2   10.70    6.20
  -5  -6   5   91.09   17.00
   5   6  -5  110.79   19.30
  -2  -7   4   23.40    8.10
   1  -8   3  250.07   12.70
   1  -8   3  252.17   15.10
  -1   8  -3  255.27   13.90
  -1   8  -3  248.58   14.80
   4  -9   2   67.39   12.00
  -4   9  -2   43.70    6.20
  -4   9  -2   65.59   10.10
  -4   9  -2   42.20    5.10
   7 -10   1    1.40    5.00
  -7  10  -1   -0.80    3.90
  -7  10  -1    2.20    3.90
   7   5  -5   -7.30    6.60
  -4  -6   4   83.79   11.10
   4   6  -4   85.69   11.40
  -1  -7   3  279.17   15.60
   1   7  -3  304.37   16.80
   1   7  -3  298.17   17.20
   2  -8   2  207.38   10.10
   2  -8   2  212.98   13.60
  -2   8  -2  217.78   12.70
  -2   8  -2  212.88   11.80
  -2   8  -2  217.08   12.70
   5  -9   1   20.40    7.30
  -5   9  -1   14.50    4.20
  -5   9  -1   23.80    6.80
  -5   9  -1   17.40    6.00
  -5   9  -1   25.30    7.30
  -8  10   0    0.10    3.40
  -8  10   0   -6.10    4.10
  -6  -5   4   20.40   10.50
   6   5  -4   27.20   11.10
  -3  -6   3   80.79   10.00
   3   6  -3   76.69    9.80
   0  -7   2  383.26   16.50
   0  -7   2  388.06   12.60
   0   7  -2  406.76   17.60
   0   7  -2  379.96   18.10
   3  -8   1   82.29   12.10
  -3   8  -1   51.19    6.50
  -3   8  -1   47.60    5.20
  -3   8  -1   50.99    6.60
  -3   8  -1   50.79    6.00
   6  -9   0   10.00    6.10
  -6   9   0   19.20    4.70
  -6   9   0   22.70    6.40
  -6   9   0   22.60    5.80
   8   4  -4    5.00    8.50
  -5  -5   3  126.79   13.10
   5   5  -3  120.79   13.10
  -2  -6   2  303.67   16.10
  -2  -6   2  311.67   12.80
   2   6  -2  310.17   16.90
   2   6  -2  315.07   17.20
   1  -7   1  139.29   10.50
   1  -7   1  139.29    6.90
   1  -7   1  140.79    8.80
  -1   7  -1  134.29    9.20
  -1   7  -1  134.59   10.00
  -1   7  -1  126.89    9.90
   4  -8   0   13.90    5.90
  -4   8   0   20.00    6.20
  -4   8   0   10.90    5.10
  -4   8   0   12.50    5.40
  -4   8   0   14.20    4.00
  -7   9   1   10.70    4.70
  -7   9   1   15.60    5.40
   7   4  -3   16.40   10.00
  -4  -5   2   92.49   14.30
   4   5  -2   70.19    9.70
  -1  -6   1  249.08   10.80
  -1  -6   1  244.08   13.40
   1   6  -1  234.28   13.90
   1   6  -1  257.37   13.60
   1   6  -1  261.77   14.50
   2  -7   0  193.18   12.10
   2  -7   0  180.18    9.00
   2  -7   0  182.58    8.50
   2  -7   0  169.88    8.80
  -2   7   0  186.38   10.60
  -2   7   0  177.78   10.40
  -2   7   0  177.18   10.70
  -2   7   0  178.28    9.90
   5  -8  -1   18.50    6.70
  -5   8   1   26.40    5.10
  -5   8   1   19.20    4.00
  -5   8   1   35.80    7.10
  -5   8   1   34.20    7.10
  -8   9   2    1.80    4.10
  -8   9   2   -2.00    3.80
   9   3  -3   -3.60    8.20
  -6  -4   2   99.59   18.00
   6   4  -2   85.29   16.00
  -3  -5   1  107.39   15.50
   3   5  -1   81.59   13.60
   3   5  -1   80.69   13.50
   0  -6   0   58.79    5.40
   0  -6   0   67.39    6.90
   0   6   0   67.79    7.60
   0   6   0   71.19    6.80
   0   6   0   63.49    7.90
   3  -7  -1  338.57   16.60
   3  -7  -1  353.26   13.40
   3  -7  -1  334.57   10.70
   3  -7  -1  334.77   10.70
  -3   7   1  356.26   13.70
  -3   7   1  320.47   14.10
  -3   7   1  330.27   13.10
  -3   7   1  341.37   14.10
   6  -8  -2   22.10    7.90
  -6   8   2   25.10    6.40
  -6   8   2   19.10    3.80
  -6   8   2   32.20    7.00
  -9   9   3    0.50    4.50
  -9   9   3   -1.70    4.10
   8   3  -2   -6.00    7.20
  -5  -4   1    8.50    6.30
   5   4  -1    6.10    6.10
  -2  -5   0  411.76   18.40
  -2  -5   0  405.36   15.60
   2   5   0  355.46   19.40
   2   5   0  407.76   18.80
   2   5   0  394.46   18.10
   1  -6  -1  424.36   14.80
   1  -6  -1  382.86   16.90
   1  -6  -1  402.86   15.50
  -1   6   1  378.86   16.40
  -1   6   1  392.76   16.30
  -1   6   1  395.56   16.20
  -1   6   1  416.16   16.30
   4  -7  -2  121.19   10.20
   4  -7  -2  135.49    8.80
  -4   7   2  127.59    7.60
  -4   7   2  127.79    8.40
  -4   7   2  131.89    8.30
  -4   7   2  134.29    7.50
  -7   8   3    3.00    4.50
  -7   8   3    2.00    2.60
  -7   8   3    1.10    2.80
  -7   8   3    3.70    4.80
   7   3  -1   12.70    8.80
  -4  -4   0    1.50    5.50
   4   4   0   -0.40    4.20
  -1  -5  -1  708.03   24.20
  -1  -5  -1  729.43   22.30
   1   5   1  748.23   24.70
   1   5   1  700.73   25.10
   1   5   1  709.13   24.60
   2  -6  -2  435.46   15.50
   2  -6  -2  453.95   16.30
   2  -6  -2  431.66   17.90
   2  -6  -2  419.26   15.10
  -2   6   2  438.96   17.00
  -2   6   2  405.36   16.50
  -2   6   2  434.46   16.40
  -2   6   2  463.95   16.70
   5  -7  -3   23.20    7.40
  -5   7   3   17.70    4.80
  -5   7   3   19.90    6.30
  -5   7   3   22.20    4.90
  -5   7   3   21.20    6.10
   8  -8  -4    9.70   84.19
  -8   8   4    6.50    5.70
  -8   8   4    2.60    3.10
  -8   8   4    2.10    3.10
   9   2  -1   -0.60    8.50
  -6  -3   0   13.60    8.60
   6   3   0    8.20    8.00
  -3  -4  -1  560.04   22.30
  -3  -4  -1  556.84   20.20
   3   4   1  550.14   22.20
   3   4   1  560.64   23.40
   0  -5  -2  428.56   17.30
   0  -5  -2  438.16   16.30
   0   5   2  443.66   18.10
   0   5   2  446.26   18.30
   0   5   2  495.45   24.20
   0   5   2  440.16   17.60
   3  -6  -3  106.99    8.90
   3  -6  -3  110.49    8.00
   3  -6  -3   99.69    6.40
   3  -6  -3  112.49    6.90
  -3   6   3  106.39    7.50
  -3   6   3  107.39    7.80
  -3   6   3  109.79    8.30
  -3   6   3  106.99    8.20
  -3   6   3  107.59    7.90
  -6   7   4    5.90    3.40
  -6   7   4   -2.40    4.20
  -6   7   4    5.30    3.70
  -6   7   4    1.60    4.50
   9  -8  -5  -20.60   71.49
  -9   8   5   -2.40    5.60
  -9   8   5   -0.10    3.00
  -9   8   5   -0.50    3.30
   8   2   0    1.00    7.70
  -5  -3  -1   46.00   11.10
   5   3   1   36.60   10.00
  -2  -4  -2  609.14   20.80
  -2  -4  -2  598.64   22.70
   2   4   2  610.84   23.20
   2   4   2  567.74   22.00
   1  -5  -3  209.38   11.10
   1  -5  -3  210.48   10.90
   1  -5  -3  208.18   11.10
  -1   5   3  213.08   12.00
  -1   5   3  198.78   11.20
  -1   5   3  214.78   11.70
  -1   5   3  198.28   11.30
   4  -6  -4   62.99    7.00
   4  -6  -4   67.79    4.80
   4  -6  -4   72.79    5.10
   4  -6  -4   69.89    7.50
  -4   6   4   71.49    7.00
  -4   6   4   67.69    6.10
  -4   6   4   68.49    7.10
  -4   6   4   72.09    6.50
   7  -7  -5  -43.00   70.29
  -7   7   5    5.10    4.00
  -7   7   5    1.20    3.20
  -7   7   5   -1.50    4.90
  10   1   0   -0.70    7.50
   7   2   1   12.80    9.20
  -4  -3  -2  208.68   12.60
  -4  -3  -2  172.08   12.90
   4   3   2  191.68   13.70
  -1  -4  -3   51.39    6.00
  -1  -4  -3   52.49    7.00
   1   4   3   40.20    5.50
   1   4   3   57.79    7.10
   1   4   3   64.49   10.00
   2  -5  -4   71.19    6.60
   2  -5  -4   60.99    6.30
   2  -5  -4   58.49    6.50
  -2   5   4   56.79    8.00
  -2   5   4   60.09    6.90
  -2   5   4   57.79    6.00
  -2   5   4   63.89    7.00
   5  -6  -5   84.19    8.90
  -5   6   5   79.29    7.30
  -5   6   5   76.39    7.10
  -5   6   5   78.59    8.10
   8  -7  -6  -76.19   60.99
  -8   7   6    5.40    6.80
  -8   7   6    3.10    4.40
   9   1   1    3.20    7.60
   6   2   2   17.30    7.60
  -3  -3  -3  150.58   11.90
  -3  -3  -3  152.08   10.60
   3   3   3  147.89   11.80
   0  -4  -4  247.18   13.30
   0  -4  -4  257.17   11.90
   0  -4  -4  278.47   13.10
   0   4   4  272.37   14.10
   0   4   4  237.28   13.10
   0   4   4  251.47   13.80
   3  -5  -5  124.89    8.90
   3  -5  -5  123.99    9.60
   3  -5  -5  121.59    8.60
   3  -5  -5  122.29    8.40
  -3   5   5  119.69    9.10
  -3   5   5  110.29    9.30
  -3   5   5  120.69    8.90
   6  -6  -6  -38.20   61.19
  -6   6   6   18.30    7.30
  -6   6   6   15.40    6.00
  -6   6   6   21.30    6.90
   8   1   2    8.70    8.40
  -5  -2  -3   45.90   11.70
  -5  -2  -3   35.00    9.70
   5   2   3   30.20    9.40
  -2  -3  -4   51.79   10.60
  -2  -3  -4   47.10    9.10
   2   3   4   52.59    9.80
   2   3   4   44.50    9.90
   1  -4  -5  827.62   26.90
   1  -4  -5  847.72   24.60
   1  -4  -5  821.22   26.80
  -1   4   5  880.41   28.30
  -1   4   5  820.12   27.80
   4  -5  -6   86.99    7.50
   4  -5  -6   84.69    8.70
  -4   5   6   76.29    7.70
  -4   5   6   76.39    8.40
  -7   6   7    2.40    4.30
  -7   6   7   -2.90    5.40
  10   0   2   -2.20    7.80
   7   1   3    3.70    7.50
  -4  -2  -4  145.39   11.20
  -4  -2  -4  153.38   12.50
   4   2   4  142.89   12.30
  -1  -3  -5  416.16   18.80
  -1  -3  -5  411.66   17.50
  -1  -3  -5  413.56   14.70
   1   3   5  410.76   19.30
   1   3   5  392.06   18.40
   2  -4  -6  193.38   11.80
   2  -4  -6  193.48    9.80
   2  -4  -6  208.68   12.60
   2  -4  -6  203.68   10.30
  -2   4   6  199.48   12.30
  -2   4   6  198.78   12.80
   5  -5  -7   23.00    6.40
   5  -5  -7   22.50    8.30
  -5   5   7   16.20    7.40
  -5   5   7   11.70    5.80
  -8   6   8    2.80    4.70
  -8   6   8   -2.20    6.40
   9   0   3   -0.90    7.50
  -6  -1  -4    0.50    6.10
   6   1   4   -4.30    5.80
  -3  -2  -5  285.57   15.10
  -3  -2  -5  262.57   15.90
   3   2   5  261.07   16.20
   0  -3  -6  536.35   20.90
   0  -3  -6  524.45   16.50
   0  -3  -6  521.85   21.60
   0   3   6  504.85   21.60
   0   3   6  548.15   22.60
   3  -4  -7   12.80    6.50
   3  -4  -7   17.90    6.60
  -3   4   7   12.30    6.40
  -3   4   7   20.00    6.90
   6  -5  -8    9.80    5.70
  -6   5   8    9.10    6.40
  -6   5   8    5.60    5.80
   8   0   4    5.70    7.90
  -5  -1  -5  143.79   12.10
  -5  -1  -5  149.19   13.50
   5   1   5  140.19   13.20
  -2  -2  -6  170.78   12.90
  -2  -2  -6  176.58   11.70
   2   2   6  160.48   12.70
   1  -3  -7   53.99    6.60
   1  -3  -7   81.19   12.40
   1  -3  -7   70.69   12.30
  -1   3   7   81.79   13.40
   4  -4  -8    8.70    5.80
  -4   4   8    6.90    6.10
  -4   4   8    6.40    5.00
   7  -5  -9    5.30    4.70
  -7   5   9    5.40    6.80
  -7   5   9    0.60    6.00
   7   0   5    6.50    7.90
  -4  -1  -6  119.99   10.70
  -4  -1  -6  117.59   11.70
   4   1   6  111.09   11.80
  -1  -2  -7   95.69    8.90
  -1  -2  -7   91.19    9.90
  -1  -2  -7   89.69    8.80
   1   2   7   93.59    9.90
   2  -3  -8   47.00   10.90
   2  -3  -8   62.49   11.30
   2  -3  -8   58.09   10.10
   2  -3  -8   43.30    9.50
  -2   3   8   45.50   10.70
   5  -4  -9   29.20    9.20
  -5   4   9   24.10    9.40
   9  -1   5    2.40    8.10
   6   0   6   35.80   11.50
  -3  -1  -7   10.00    6.40
  -3  -1  -7   16.60    6.90
   3   1   7    9.30    7.10
   0  -2  -8  100.19   15.40
   0  -2  -8   54.49    7.40
   0  -2  -8   94.39   14.00
   0   2   8   68.39   12.50
   3  -3  -9  154.88   13.00
  -3   3   9  147.89   13.50
   6  -4 -10   10.50    7.90
  -6   4  10    8.40    7.80
   8  -1   6   -6.80    6.80
   5   0   7   41.40   12.90
  -2  -1  -8  107.39   11.60
  -2  -1  -8   99.59    9.70
  -2  -1  -8   89.29   10.10
   2   1   8   89.19   10.90
   1  -2  -9  107.59   11.70
   1  -2  -9   95.39   10.50
   1  -2  -9  102.39   11.00
   1  -2  -9  106.59    9.80
   4  -3 -10   64.69   13.50
   7  -1   7    5.00    7.70
   4   0   8   17.00    9.50
  -1  -1  -9  334.87   19.90
  -1  -1  -9  282.77   19.10
  -1  -1  -9  331.37   18.20
   1   1   9  322.67   19.70
   2  -2 -10  141.99   21.00
   5  -3 -11    2.10    6.60
   6  -1   8   14.20    8.60
  -3   0  -9  117.09   13.00
   3   0   9  126.79   13.50
   0  -1 -10   68.59    9.30
   0  -1 -10  129.69   19.70
   0  -1 -10  124.39   18.90
   3  -2 -11   25.90   10.60
   5  -1   9   49.99   14.10
  -2   0 -10  100.59   12.50
   2   0  10   87.59   12.10
   1  -1 -11    4.50    7.70
   1  -1 -11   11.60    8.80
   4  -2 -12   15.40    9.40
   4  -1  10   31.90   11.60
  -1   0 -11   12.20    8.80
  -1   0 -11    8.90    8.30
   2  -1 -12   32.40   12.10
   3  -1  11   27.90   11.40
   0   0 -12   29.40   11.00
   2  -1  12   22.10   10.50
  -1 -10   8   11.70    7.70
   2 -11   7   54.49    9.90
  -3  -9   8   35.20   12.20
   0 -10   7   71.09   13.70
   0 -10   7   72.39   13.50
   3 -11   6   47.90    7.20
  -3  11  -6   40.50   15.10
  -3  11  -6   39.30   11.90
  -2  -9   7   92.89   12.00
   1 -10   6   50.09   11.40
   1 -10   6   77.19   12.60
  -1  10  -6   91.29   16.80
  -4  11  -5   14.90    7.50
  -4  11  -5   11.70    6.10
  -4  -8   7   50.09   13.70
  -1  -9   6  107.79   16.70
   2 -10   5   24.10    7.20
   2 -10   5   17.90    7.30
  -2  10  -5   24.50    8.00
  -2  10  -5   25.10    9.20
  -5  11  -4    3.20    5.20
  -5  11  -4    2.50    4.10
  -3  -8   6   84.19   11.50
   0  -9   5   55.29   11.30
   0  -9   5   51.29   11.00
   0   9  -5   73.29   14.50
   3 -10   4   38.50    6.30
   3 -10   4   19.00    7.70
  -3  10  -4   26.80    8.60
  -3  10  -4   36.20    8.80
  -6  11  -3   -2.00    5.70
  -6  11  -3    0.30    3.50
  -6  11  -3   -0.80    4.20
  -5  -7   6   33.80   12.20
  -2  -8   5   68.89   13.80
   1  -9   4   44.80    9.10
   1  -9   4   46.80   10.50
  -1   9  -4   40.30   10.00
  -1   9  -4   46.20   10.40
   4 -10   3   82.59   14.00
  -4  10  -3   73.49   12.40
  -4  10  -3   44.40    6.20
  -7  11  -2   -9.10    5.20
  -7  11  -2   -2.00    5.00
  -7  11  -2   -0.50    3.00
   7   6  -6    6.70    9.50
  -4  -7   5  103.49   18.30
  -1  -8   4   49.60   10.70
   1   8  -4   54.99   11.60
   2  -9   3   86.69    7.20
   2  -9   3   77.39    9.30
  -2   9  -3   74.59    9.00
  -2   9  -3   76.29    8.00
   5 -10   2   30.90    9.00
  -5  10  -2   37.20    8.70
  -5  10  -2   39.60    9.20
  -5  10  -2   38.90    7.50
  -8  11  -1    0.90    2.60
  -6  -6   5   -5.20    6.60
   6   6  -5    4.10    8.30
  -3  -7   4   42.90   11.40
   0  -8   3  305.37   15.50
   0   8  -3  313.87   16.70
   0   8  -3  326.27   17.90
   3  -9   2   92.59   13.90
  -3   9  -2   67.49    7.90
  -3   9  -2   65.39    6.90
  -3   9  -2   59.19    8.10
   6 -10   1    8.20    6.50
  -6  10  -1    5.50    3.30
  -6  10  -1    2.80    5.50
  -6  10  -1    5.50    5.60
  -5  -6   4   95.49   17.00
   5   6  -4   86.39   17.30
  -2  -7   3   80.69    9.80
   1  -8   2  219.08   14.10
   1  -8   2  216.18   12.10
  -1   8  -2  218.58   13.00
  -1   8  -2  231.78   14.10
   4  -9   1   11.80    6.10
  -4   9  -1   11.20    4.50
  -4   9  -1   21.50    7.40
  -4   9  -1   17.90    6.90
   7 -10   0    5.30    6.20
  -7  10   0   -1.50    4.50
  -7  10   0    5.30    4.30
  -7  10   0   10.60    5.00
  -7  10   0    0.90    2.40
   7   5  -4    7.80    8.70
  -4  -6   3  137.29   13.40
   4   6  -3  159.18   14.50
  -1  -7   2  193.88    9.40
  -1  -7   2  191.08   12.40
   1   7  -2  204.08   15.70
   1   7  -2  177.18   13.30
   2  -8   1   69.49    6.30
   2  -8   1   73.59    8.50
  -2   8  -1   67.29    8.00
  -2   8  -1   64.99    7.80
  -2   8  -1   65.49    6.80
   5  -9   0   24.00    7.90
  -5   9   0   30.80    7.00
  -5   9   0   35.40    8.10
  -5   9   0   36.00    8.10
  -5   9   0   17.90    4.70
  -8  10   1    2.60    4.10
  -8  10   1   -2.20    4.20
  -6  -5   3   26.90   10.80
   6   5  -3   37.00   12.20
  -3  -6   2   72.19   12.60
   3   6  -2   77.09   14.10
   0  -7   1  170.68   11.20
   0  -7   1  180.58    8.70
   0   7  -1  183.08   11.70
   0   7  -1  178.28   12.30
   3  -8   0   45.00    3.50
   3  -8   0   47.10    4.10
   3  -8   0   70.59   11.70
  -3   8   0   44.10    6.40
  -3   8   0   47.10    6.60
  -3   8   0   42.40    5.20
   6  -9  -1   33.70    9.60
  -6   9   1   33.10    7.50
  -6   9   1   36.30    6.50
  -6   9   1   25.00    4.90
  -6   9   1   39.00    6.70
  -6   9   1   39.10    8.00
   8   4  -3   -2.50    7.20
  -5  -5   2   80.19   11.00
   5   5  -2   91.49   11.70
  -2  -6   1   72.29    6.80
  -2  -6   1   64.19    8.20
   2   6  -1   71.59    8.90
   2   6  -1   81.09    9.30
   1  -7   0   77.59    7.30
   1  -7   0   84.69    8.50
   1  -7   0   86.19    6.10
  -1   7   0   78.59    7.40
  -1   7   0   83.39    8.40
   4  -8  -1   67.69   11.40
  -4   8   1   43.50    5.90
  -4   8   1   53.29    6.40
  -4   8   1   40.40    4.70
  -4   8   1   46.50    5.90
  -7   9   2   -1.20    4.80
  -7   9   2    6.20    4.90
  -7   9   2    4.00    3.60
  -7   9   2    3.40    2.80
   7   4  -2    5.40    8.10
  -4  -5   1   16.40    7.60
   4   5  -1   17.40    8.00
  -1  -6   0  205.08   12.30
  -1  -6   0  200.48   10.30
   1   6   0  202.08   12.30
   1   6   0  204.78   15.40
   1   6   0  185.38   12.70
   2  -7  -1  337.47   16.80
   2  -7  -1  362.76   13.90
   2  -7  -1  362.26   14.00
  -2   7   1  364.46   16.20
  -2   7   1  359.86   15.40
  -2   7   1  380.66   15.90
   5  -8  -2   15.40    6.60
  -5   8   2   21.10    6.40
  -5   8   2   19.20    5.00
  -5   8   2   17.80    5.70
  -5   8   2   19.30    6.50
  -8   9   3    1.20    2.50
  -8   9   3   -1.40    4.60
  -8   9   3    2.60    3.10
   9   3  -2    3.10    7.90
  -6  -4   1   58.59   14.20
   6   4  -1   48.60   13.50
  -3  -5   0   69.39    9.20
  -3  -5   0   55.89    6.80
   3   5   0  105.79   16.30
   0  -6  -1  362.96   15.90
   0  -6  -1  346.97   14.00
   0   6   1  348.37   16.10
   0   6   1  344.47   16.60
   3  -7  -2  178.18    8.20
   3  -7  -2  183.28   12.20
   3  -7  -2  187.88    8.50
   3  -7  -2  170.18    9.90
  -3   7   2  185.58   10.60
  -3   7   2  178.68   10.10
  -3   7   2  183.78   10.80
  -3   7   2  177.48   10.80
   6  -8  -3   -4.50    4.30
  -6   8   3    2.50    2.90
  -6   8   3   -3.50    4.20
  -6   8   3    4.20    4.80
  -6   8   3    3.30    3.80
  -9   9   4    7.60    3.60
   8   3  -1    7.70    8.60
  -5  -4   0   35.50   10.60
   5   4   0   40.20   11.00
  -2  -5  -1  721.63   23.50
  -2  -5  -1  693.63   25.60
   2   5   1  734.93   26.70
   2   5   1  753.22   27.50
   1  -6  -2  101.09    8.70
   1  -6  -2  108.69    8.40
   1  -6  -2  111.99    7.90
  -1   6   2  110.79   13.50
  -1   6   2  115.59    9.50
  -1   6   2  102.89    8.30
   4  -7  -3   19.00    6.00
   4  -7  -3   18.00    6.60
  -4   7   3   26.20    7.00
  -4   7   3   21.30    5.50
  -4   7   3   23.30    6.50
  -4   7   3   18.00    6.30
  -4   7   3   16.30    6.70
  -7   8   4    1.10    3.80
  -7   8   4    1.90    3.30
  -7   8   4    1.20    5.30
   7   3   0   26.10   10.40
  -4  -4  -1   59.09   10.70
  -4  -4  -1   65.69   12.90
   4   4   1   55.19   11.10
  -1  -5  -2  279.67   14.80
  -1  -5  -2  297.37   13.50
   1   5   2  275.07   14.40
   1   5   2  282.37   15.10
   1   5   2  283.97   15.20
   2  -6  -3   49.50    5.90
   2  -6  -3   52.39    6.60
   2  -6  -3   52.49    6.10
  -2   6   3   46.20    5.70
  -2   6   3   49.30    6.70
  -2   6   3   49.20    6.80
   5  -7  -4   16.70    6.50
   5  -7  -4   17.70    6.90
  -5   7   4   15.90    5.60
  -5   7   4   19.30    5.50
  -5   7   4   17.60    6.70
  -8   8   5    2.40    4.00
  -8   8   5    1.10    3.90
  -8   8   5    0.70    5.40
   9   2   0    2.50    8.10
  -6  -3  -1   92.49   17.30
   6   3   1   73.39   15.80
  -3  -4  -2  281.17   16.10
  -3  -4  -2  260.07   13.70
   3   4   2  253.67   15.60
   0  -5  -3   36.90    7.20
   0  -5  -3   48.20    8.70
   0  -5  -3   35.20    7.80
   0   5   3   51.09   11.10
   0   5   3   37.60    7.70
   0   5   3   36.70    8.60
   3  -6  -4   53.79    5.60
   3  -6  -4   52.89    6.50
   3  -6  -4   54.59    6.60
  -3   6   4   45.40    6.50
  -3   6   4   49.99    5.90
  -3   6   4   49.90    6.70
  -3   6   4   67.29   10.20
  -6   7   5   10.70    4.80
  -6   7   5    7.80    5.10
  -6   7   5    8.80    6.10
   8   2   1    4.60    8.10
  -5  -3  -2   17.90    8.40
  -5  -3  -2   10.40    7.00
   5   3   2   21.00    9.00
  -2  -4  -3  152.88   11.80
  -2  -4  -3  173.88   11.00
   2   4   3  174.88   12.60
   2   4   3  160.78   11.80
   1  -5  -4   85.99    8.00
   1  -5  -4   81.79    7.20
   1  -5  -4   76.19    7.40
  -1   5   4   74.69    8.30
  -1   5   4   77.49    7.50
   4  -6  -5  120.69    9.90
   4  -6  -5  113.09    9.70
   4  -6  -5  117.69    7.60
  -4   6   5  102.79    8.90
  -4   6   5  113.19    9.70
  -4   6   5  111.89    8.90
  -7   7   6    1.70    3.80
  -7   7   6   -4.20    4.90
   7   2   2   10.80    8.60
  -4  -3  -3   43.20   10.20
  -4  -3  -3   54.39   10.70
   4   3   3   61.59   13.10
  -1  -4  -4   81.19   11.60
  -1  -4  -4   57.09   10.20
   1   4   4   87.29   13.50
   1   4   4   61.09   10.10
   2  -5  -5  232.28   10.20
   2  -5  -5  224.58   11.80
   2  -5  -5  216.68   12.20
   2  -5  -5  214.28   12.50
  -2   5   5  224.78   13.30
  -2   5   5  216.08   12.80
   5  -6  -6   41.90    4.90
   5  -6  -6   76.19   12.90
  -5   6   6   59.99   11.10
  -5   6   6   66.59   11.00
  -8   7   7   -1.10    5.60
  -8   7   7   -1.20    3.80
   9   1   2   -2.40    7.50
   6   2   3   -0.40    6.50
  -3  -3  -4  200.58   12.70
  -3  -3  -4  207.28   14.10
   3   3   4  191.48   13.90
   0  -4  -5  480.65   17.30
   0  -4  -5  481.55   19.50
   0  -4  -5  486.75   20.40
   0   4   5  509.45   23.00
   0   4   5  490.15   20.80
   0   4   5  484.45   20.90
   3  -5  -6   70.69   11.30
   3  -5  -6   71.79   10.70
   3  -5  -6   61.59   10.70
   3  -5  -6   58.79    9.10
  -3   5   6   45.70    6.60
  -3   5   6   59.19   11.20
  -6   6   7    1.00    4.10
  -6   6   7    7.10    6.30
   8   1   3    0.70    7.30
  -5  -2  -4   68.09   13.70
  -5  -2  -4   76.89   14.00
   5   2   4   66.19   13.80
  -2  -3  -5  168.68   12.70
  -2  -3  -5  173.38   11.80
   2   3   5  185.38   13.50
   1  -4  -6  280.97   12.10
   1  -4  -6  272.57   12.90
   1  -4  -6  261.77   14.40
   1  -4  -6  290.17   15.50
  -1   4   6  257.07   14.80
  -1   4   6  260.07   15.40
   4  -5  -7   19.80    7.70
   4  -5  -7   16.70    6.40
  -4   5   7   23.60    8.40
  -4   5   7   12.90    6.20
  -7   6   8   -0.40    4.40
  -7   6   8   -0.80    5.50
   7   1   4    0.30    7.20
  -4  -2  -5  226.08   14.40
  -4  -2  -5  233.18   16.10
   4   2   5  232.28   16.40
  -1  -3  -6   71.99    8.00
  -1  -3  -6   76.49    9.10
  -1  -3  -6   75.49    5.90
   1   3   6   66.39    8.70
   2  -4  -7   42.30    8.70
   2  -4  -7   35.40    9.10
   2  -4  -7   33.20    8.10
   2  -4  -7   42.20    9.70
  -2   4   7   44.90   10.70
  -2   4   7   30.40    8.40
   5  -5  -8   33.40    8.30
  -5   5   8   25.70    8.70
  -5   5   8   20.40    8.40
   9   0   4    0.00    8.10
   6   1   5   28.40   10.90
  -3  -2  -6  116.69   17.00
  -3  -2  -6   79.19    8.80
   3   2   6   85.79   10.30
   0  -3  -7   81.99    8.70
   0  -3  -7   96.49   10.30
   0  -3  -7   85.59    8.50
   3  -4  -8   48.10   10.80
  -3   4   8   53.49   11.80
   6  -5  -9   10.10    6.40
  -6   5   9    6.90    7.30
   8   0   5    5.30    8.50
   5   1   6   72.29   15.30
  -2  -2  -7    6.70    5.70
  -2  -2  -7    3.10    5.50
   2   2   7    3.90    4.80
   1  -3  -8   83.49    8.40
   1  -3  -8   76.89    9.40
   1  -3  -8   83.49    9.10
   4  -4  -9   90.29   15.20
  -4   4   9   61.99   13.50
   7   0   6    0.60    7.10
  -4  -1  -7   32.50   10.30
   4   1   7   32.50   11.30
  -1  -2  -8   90.59    9.60
  -1  -2  -8  108.99   10.40
  -1  -2  -8  106.89   11.60
   1   2   8  104.89   11.40
   2  -3  -9  171.88   14.20
   5  -4 -10    2.80    6.10
   6   0   7    9.70    8.00
  -3  -1  -8   45.30   11.90
  -3  -1  -8   35.10   12.10
   3   1   8   22.70    9.60
   0  -2  -9  250.27   17.10
   0  -2  -9  223.88   14.70
   3  -3 -10   99.09   17.00
   5   0   8   29.90   12.00
  -2  -1  -9  158.38   13.80
  -2  -1  -9  153.68   14.60
   2   1   9  159.78   14.80
   1  -2 -10   50.29   13.20
   4  -3 -11    1.80    7.00
   7  -1   8   13.40    9.70
   4   0   9   53.19   14.50
  -1  -1 -10   94.29   12.00
  -1  -1 -10   96.29   12.70
   2  -2 -11    5.60    7.20
   6  -1   9   17.40   10.20
   3   0  10   22.60   10.10
   0  -1 -11   11.40    7.90
   3  -2 -12   24.20   10.50
   5  -1  10    2.90    8.10
   2   0  11   10.70    8.40
   1  -1 -12   25.20   10.60
  -1   0 -12   30.40   11.20
   1 -11   7   75.49   13.00
  -1 -10   7   60.49   13.30
   2 -11   6   49.10    9.50
  -2  11  -6   61.49   14.50
  -3  -9   7   65.29   15.00
   0 -10   6   44.40   11.30
   0 -10   6   49.70   11.30
  -3  11  -5   20.90    8.00
  -3  11  -5   18.20    8.20
  -2  -9   6  114.79   18.60
   1 -10   5   36.10    9.00
   1 -10   5   40.70   10.40
  -1  10  -5   42.00   11.50
  -4  11  -4   25.10    8.70
  -4  11  -4   32.40    8.60
  -4  -8   6   15.30    8.80
  -1  -9   5   54.59   12.00
   2 -10   4   63.29   12.70
   2 -10   4   66.69    9.90
  -2  10  -4   66.59   12.20
  -2  10  -4   51.59   11.70
  -5  11  -3   21.00    6.80
  -5  11  -3   13.60    6.90
  -3  -8   5  104.89   18.10
   0  -9   4   83.19   12.80
   0  -9   4   86.39   14.30
   0   9  -4   79.79   14.40
   3 -10   3   81.39   10.20
  -3  10  -3   81.49    8.50
  -3  10  -3   65.69    8.90
  -6  11  -2   -7.50    5.90
  -6  11  -2   -1.70    4.50
  -6  11  -2    3.20    3.70
  -5  -7   5   -2.90    6.40
  -2  -8   4   87.79   14.30
   1  -9   3  163.58   11.10
   1  -9   3  135.89   12.40
  -1   9  -3  156.68   12.00
  -1   9  -3  145.89   12.50
   4 -10   2   49.00   10.80
  -4  10  -2   68.89   11.80
  -4  10  -2   70.69   11.10
  -7  11  -1    1.00    3.00
  -7  11  -1   -1.00    4.00
   7   6  -5   -0.90    7.00
  -4  -7   4  100.89   17.80
  -1  -8   3  194.28   13.40
   1   8  -3  202.38   15.10
   2  -9   2   77.59   12.20
   2  -9   2   64.79    6.60
  -2   9  -2   56.89    8.10
  -2   9  -2   62.99    7.50
   5 -10   1   16.10    7.50
  -5  10  -1   17.50    7.80
  -5  10  -1    9.80    4.70
  -5  10  -1   14.10    7.10
  -6  -6   4    0.80    6.50
   6   6  -4    3.40    6.90
  -3  -7   3  136.99   12.80
   0  -8   2  224.88   13.50
   0   8  -2  222.98   15.00
   0   8  -2  223.18   14.20
   3  -9   1   17.40    7.20
  -3   9  -1   13.00    5.60
  -3   9  -1   17.20   11.10
  -3   9  -1   18.60    7.10
   6 -10   0   -0.30    4.90
  -6  10   0    2.60    5.40
  -6  10   0    4.90    3.60
  -6  10   0    3.30    5.80
  -5  -6   3  108.69   19.20
   5   6  -3  101.99   18.40
  -2  -7   2   49.50    6.00
  -2  -7   2   76.09   12.60
   1  -8   1   76.09    7.60
   1  -8   1   70.69    8.80
  -1   8  -1   63.89    8.40
  -1   8  -1   69.59    7.80
   4  -9   0   28.40    8.70
  -4   9   0   21.90    6.20
  -4   9   0   20.40    7.60
  -4   9   0   23.10    7.60
  -7  10   1    9.00    4.90
  -7  10   1    5.70    3.40
  -7  10   1    5.70    5.50
   7   5  -3    0.60    7.40
  -4  -6   2  159.18   13.80
   4   6  -2  148.09   14.10
  -1  -7   1   81.79    9.00
  -1  -7   1   89.19    7.00
   1   7  -1   78.69    9.30
   2  -8   0   53.19    5.90
   2  -8   0   80.89   12.10
  -2   8   0   79.09   12.00
  -2   8   0   54.79    6.70
   5  -9  -1   27.20    8.60
  -5   9   1   39.70    8.20
  -5   9   1   35.50    8.70
  -5   9   1   27.00    6.20
  -8  10   2    0.80    2.90
  -8  10   2    1.20    4.80
  -8  10   2    2.40    4.00
  -6  -5   2   27.90   11.10
   6   5  -2   22.40   10.60
  -3  -6   1   23.70    8.60
  -3  -6   1   35.40    8.40
   3   6  -1   29.00    9.10
   0  -7   0  161.28    9.10
   0  -7   0  172.68   11.30
   0   7   0  177.08   11.70
   0   7   0  180.78   12.70
   3  -8  -1   85.29    9.40
   3  -8  -1   99.29    5.80
   3  -8  -1   89.29    5.30
   3  -8  -1   97.49    9.30
  -3   8   1   96.19    8.80
  -3   8   1   86.89    8.50
  -3   8   1   84.99    7.50
   6  -9  -2   19.80    7.90
  -6   9   2   23.70    7.30
  -6   9   2   16.30    5.10
  -6   9   2   26.50    6.70
  -6   9   2   22.40    6.40
   8   4  -2   -7.40    6.90
  -5  -5   1   79.89   15.80
   5   5  -1   87.29   16.80
  -2  -6   0   68.89    7.20
  -2  -6   0   72.19    8.70
   2   6   0   70.29    8.90
   1  -7  -1  250.57   11.80
   1  -7  -1  254.97   13.00
   1  -7  -1  254.07   14.70
  -1   7   1  246.48   13.50
  -1   7   1  265.17   14.80
   4  -8  -2   24.00    7.20
   4  -8  -2   38.10    7.80
  -4   8   2   32.20    7.60
  -4   8   2   31.90    8.00
  -4   8   2   37.60    7.60
  -7   9   3    2.90    3.30
  -7   9   3   10.00    5.90
  -7   9   3   12.60    5.20
   7   4  -1    5.10    8.00
  -4  -5   0   65.89   13.20
  -4  -5   0   95.89   13.50
   4   5   0   80.59   15.20
  -1  -6  -1  503.85   21.00
  -1  -6  -1  524.75   18.80
   1   6   1  499.45   21.80
   1   6   1  497.45   21.70
   2  -7  -2  162.28   11.70
   2  -7  -2  147.49    9.20
   2  -7  -2  156.88    9.60
  -2   7   2  149.49   10.20
  -2   7   2  157.68   11.20
   5  -8  -3    2.40    4.40
  -5   8   3    4.80    3.70
  -5   8   3    8.10    5.80
  -5   8   3    5.00    5.40
  -5   8   3    4.70    5.20
  -8   9   4    2.00    3.50
  -8   9   4    1.00    5.40
  -8   9   4    1.20    3.90
   9   3  -1   -3.20    8.10
  -6  -4   0   63.29   14.20
   6   4   0   52.49   14.30
  -3  -5  -1  183.08   13.40
  -3  -5  -1  177.48   11.40
   3   5   1  169.78   13.40
   0  -6  -2  120.49    9.60
   0  -6  -2  123.39    9.80
   0  -6  -2  132.39    9.00
   0   6   2  125.99   10.60
   0   6   2  133.79   10.10
   3  -7  -3   52.59    6.30
   3  -7  -3   69.09   10.50
   3  -7  -3   62.39    5.70
  -3   7   3   57.79    6.40
  -3   7   3   48.20    6.90
  -3   7   3   66.79    7.70
  -6   8   4   12.20    5.00
  -6   8   4   10.50    6.30
  -6   8   4    1.80    4.70
   8   3   0   -0.90    7.40
  -5  -4  -1  109.49   18.70
  -5  -4  -1   87.99   13.90
   5   4   1   63.39   12.80
  -2  -5  -2  376.76   18.50
  -2  -5  -2  368.16   16.50
   2   5   2  375.36   19.00
   2   5   2  375.96   18.70
   1  -6  -3   25.80    6.60
   1  -6  -3   31.80    7.20
   1  -6  -3   28.00    7.00
  -1   6   3   35.40    8.40
  -1   6   3   31.60    7.50
   4  -7  -4   64.09   11.00
   4  -7  -4  105.29   13.90
   4  -7  -4   53.89    4.50
  -4   7   4   45.60    5.90
  -4   7   4   56.19    7.10
  -4   7   4   82.99   12.00
  -4   7   4   78.79   12.00
  -7   8   5    8.80    6.40
  -7   8   5    3.40    4.30
  -7   8   5    7.40    5.60
   7   3   1   22.70   11.40
  -4  -4  -2   33.50    9.10
  -4  -4  -2   40.50   11.00
   4   4   2   34.20    9.80
  -1  -5  -3  109.19   10.10
  -1  -5  -3  117.09    9.20
   1   5   3  102.49   10.00
   1   5   3  107.39   11.80
   2  -6  -4  152.78    9.90
   2  -6  -4  156.38   10.50
   2  -6  -4  149.69   10.50
  -2   6   4  149.09   10.40
  -2   6   4  154.38   11.40
   5  -7  -5   64.09   12.00
   5  -7  -5   86.99   14.00
  -5   7   5   52.59    9.70
  -5   7   5   51.19   10.70
  -8   8   6    1.40    4.00
  -8   8   6   -4.00    5.80
   9   2   1   -2.40    7.60
   6   3   2   71.69   15.50
  -3  -4  -3   77.99    8.50
  -3  -4  -3   85.99   10.00
   3   4   3   88.59   10.20
   0  -5  -4   95.49    9.10
   0  -5  -4   94.69    8.40
   0  -5  -4   94.49    8.10
   0   5   4   97.79    9.70
   0   5   4   93.09    8.70
   3  -6  -5  193.98   12.40
   3  -6  -5  191.48   10.80
   3  -6  -5  185.98   11.90
   3  -6  -5  186.68   11.10
  -3   6   5  170.18   11.70
  -3   6   5  191.78   12.70
  -6   7   6    7.80    5.30
  -6   7   6    2.50    6.00
   8   2   2    2.30    7.30
  -5  -3  -3    2.80    6.50
  -5  -3  -3    1.70    6.10
   5   3   3    1.20    5.90
  -2  -4  -4  270.47   14.70
  -2  -4  -4  281.07   16.40
   2   4   4  273.37   16.50
   1  -5  -5  380.66   16.00
   1  -5  -5  386.26   17.60
   1  -5  -5  356.26   17.00
  -1   5   5  384.16   18.10
  -1   5   5  359.66   18.30
   4  -6  -6   58.09    6.60
   4  -6  -6   80.79   11.90
   4  -6  -6   66.49   11.90
  -4   6   6   56.69    7.60
  -4   6   6   62.99    8.50
  -7   7   7   -2.80    5.20
  -7   7   7    2.20    4.80
   7   2   3    8.30    8.70
  -4  -3  -4   92.49   13.50
  -4  -3  -4   88.59   15.50
   4   3   4  113.59   18.10
  -1  -4  -5  300.37   13.60
  -1  -4  -5  298.47   15.50
  -1  -4  -5  316.17   17.00
   1   4   5  297.47   16.90
   1   4   5  321.47   17.90
   2  -5  -6   88.09    8.90
   2  -5  -6  102.49    8.20
   2  -5  -6  103.99    9.40
  -2   5   6   84.99    8.90
  -2   5   6   88.69    9.70
   5  -6  -7   17.60    5.50
  -5   6   7   15.50    6.70
  -5   6   7   10.20    6.80
   9   1   3    6.50    9.40
   6   2   4   12.00    8.40
  -3  -3  -5  311.97   18.40
  -3  -3  -5  317.37   16.80
   3   3   5  312.37   18.80
   0  -4  -6  151.18   12.10
   0  -4  -6  152.78   11.30
   0  -4  -6  144.29    8.90
   0   4   6  150.58   12.30
   3  -5  -7    2.20    5.40
   3  -5  -7    6.40    5.80
  -3   5   7    4.20    5.60
  -3   5   7    6.10    5.20
  -6   6   8    7.50    5.90
  -6   6   8    5.70    6.80
   8   1   4   -1.00    7.50
  -5  -2  -5   87.19   16.20
   5   2   5   84.59   17.00
  -2  -3  -6   74.79   10.00
  -2  -3  -6  110.09   14.90
   2   3   6  100.79   16.20
   1  -4  -7   75.39    8.50
   1  -4  -7   79.09    7.90
   1  -4  -7   81.49    9.40
  -1   4   7   68.79    9.30
   4  -5  -8   44.20    9.90
  -4   5   8   47.80   11.70
  -4   5   8   39.80   12.30
   7   1   5    2.40    7.10
  -4  -2  -6  104.49   11.80
   4   2   6  113.19   12.50
  -1  -3  -7   17.10    7.80
  -1  -3  -7   13.10    6.60
   2  -4  -8   86.59   13.40
   2  -4  -8   98.09   15.50
  -2   4   8   90.39   15.40
   5  -5  -9   33.30    9.20
  -5   5   9   21.70    9.60
   6   1   6    2.40    6.70
  -3  -2  -7   33.30   10.50
   3   2   7   23.00    8.20
   0  -3  -8  135.29   11.10
   0  -3  -8  127.19   12.40
   3  -4  -9   80.09   15.10
   6  -5 -10   10.60    7.30
   8   0   6    7.60    7.70
   5   1   7   35.90   12.60
  -2  -2  -8   54.79   12.80
  -2  -2  -8   54.09   12.90
   2   2   8   53.59   12.90
   1  -3  -9  185.88   15.40
   1  -3  -9  168.08   14.20
   4  -4 -10   19.00    9.20
   7   0   7   -1.40    7.40
   4   1   8   82.89   17.70
  -1  -2  -9  187.28   16.00
  -1  -2  -9  154.58   13.00
   2  -3 -10   55.99   14.10
   6   0   8   12.20    8.90
  -3  -1  -9   86.59   16.30
   3   1   9   96.09   19.30
   0  -2 -10   73.19   15.80
   0  -2 -10   66.19   14.00
   0  -2 -10   71.79   15.40
   3  -3 -11   13.70    8.80
   5   0   9   45.90   14.40
  -2  -1 -10   51.59   13.80
   1  -2 -11    1.00    6.70
   4   0  10   10.50    8.30
  -1  -1 -11   20.40   10.70
  -1  -1 -11   21.80   10.40
   2  -2 -12   49.10   13.90
   3   0  11    4.10    7.10
   0  -1 -12   31.30   11.80
   1 -11   6   63.39   11.30
  -1 -10   6   44.80   11.60
   2 -11   5   25.30    7.10
  -2  11  -5   17.70    8.70
  -3  -9   6   44.80   12.50
   0 -10   5   12.40    7.20
   0 -10   5   13.80    7.20
  -3  11  -4   16.60    7.50
  -3  11  -4   24.90    8.80
  -2  -9   5   52.89   12.40
   1 -10   4   44.10   10.60
   1 -10   4   53.89   10.40
  -1  10  -4   58.09   13.20
  -4  11  -3   16.40    7.90
  -4  11  -3   32.30    8.90
  -4  -8   5    6.30    7.40
  -1  -9   4   93.99   14.60
   2 -10   3   79.29   14.10
   2 -10   3   54.59    6.60
  -2  10  -3   75.39   13.30
  -2  10  -3   63.29   12.70
  -5  11  -2    2.80    4.40
  -5  11  -2    5.90    5.90
  -6  -7   5    3.30    8.10
  -3  -8   4  106.89   17.40
   0  -9   3   83.09   13.70
   0  -9   3   81.29    9.10
   0   9  -3   79.09   10.30
   3 -10   2   35.60    9.80
  -3  10  -2   43.50   10.50
  -3  10  -2   46.70   10.00
  -6  11  -1    0.60    6.70
  -6  11  -1    3.00    4.50
  -6  11  -1    2.30    3.70
  -5  -7   4   10.10    7.90
  -2  -8   3  111.39   11.20
   1  -9   2   65.09   11.90
   1  -9   2   94.79   12.80
  -1   9  -2   60.19    8.00
  -1   9  -2   88.59   14.50
   4 -10   1   28.10    8.80
  -4  10  -1   28.80    7.60
  -4  10  -1   43.40   10.60
  -7  11   0   -1.30    5.50
  -7  11   0   -2.20    5.60
  -7  11   0    0.90    3.20
   7   6  -4   14.90    9.40
  -4  -7   3   98.19   12.00
  -1  -8   2   67.09    9.00
   1   8  -2   82.99   14.60
   2  -9   1   24.30    6.30
   2  -9   1   14.70    7.00
  -2   9  -1   29.50    9.00
  -2   9  -1   21.70    7.00
   5 -10   0   29.30    9.80
  -5  10   0   23.90    6.70
  -5  10   0   23.50    8.30
  -5  10   0   29.00    9.10
  -6  -6   3    9.30    8.10
   6   6  -3    6.30    7.70
  -3  -7   2   90.19   15.50
   0  -8   1   69.69   11.90
   0  -8   1   57.59    7.60
   0   8  -1   92.69   15.40
   0   8  -1   51.49    7.50
   3  -9   0   64.09   11.50
   3  -9   0   56.99    4.50
  -3   9   0   54.79    7.90
  -3   9   0   49.40    6.60
   6 -10  -1    8.30    6.90
  -6  10   1    7.00    4.30
  -6  10   1   14.70    7.00
  -6  10   1   17.60    6.90
  -5  -6   2   51.09   16.50
   5   6  -2   66.29   15.50
  -2  -7   1    0.00    4.20
  -2  -7   1    2.70    5.40
   1  -8   0  186.38   11.50
   1  -8   0  194.48   13.80
  -1   8   0  173.68   12.90
  -1   8   0  178.68   12.30
   4  -9  -1   82.39   13.80
  -4   9   1   60.89    6.80
  -4   9   1   96.79   13.40
  -4   9   1   53.49    7.60
  -7  10   2    3.80    5.20
  -7  10   2    0.80    5.20
  -7  10   2    2.10    3.30
   7   5  -2    0.10    8.30
  -4  -6   1   73.09    8.60
  -4  -6   1  111.79   18.10
   4   6  -1  113.89   20.20
  -1  -7   0  154.38   11.80
  -1  -7   0  161.48    9.90
   1   7   0  149.39   12.50
   2  -8  -1  177.38   13.10
   2  -8  -1  196.48   10.50
  -2   8   1  196.98   13.20
  -2   8   1  194.88   12.20
   5  -9  -2    9.90    5.90
  -5   9   2   12.00    6.80
  -5   9   2   20.00    6.00
  -5   9   2   11.40    6.70
  -6  -5   1    1.60    6.60
   6   5  -1    2.40    7.50
  -3  -6   0   76.69   12.10
  -3  -6   0   90.19   15.10
   0  -7  -1  378.16   15.40
   0  -7  -1  370.96   17.30
   0  -7  -1  352.06   17.90
   0   7   1  379.56   19.00
   0   7   1  373.46   18.30
   3  -8  -2   61.79    5.40
   3  -8  -2   60.79    6.50
   3  -8  -2   74.79   11.70
  -3   8   2   61.39    8.00
  -3   8   2   60.39    6.90
   6  -9  -3    5.40    6.40
  -6   9   3    8.60    5.70
  -6   9   3   -0.90    5.20
  -6   9   3   -0.10    3.20
   8   4  -1   -2.90    6.50
  -5  -5   0   84.89    9.90
  -5  -5   0  114.89   17.90
   5   5   0  140.39   21.00
  -2  -6  -1  135.89   10.00
  -2  -6  -1  137.29   11.60
   1  -7  -2  154.88   10.50
   1  -7  -2  160.48   11.80
   1  -7  -2  160.98   10.00
  -1   7   2  157.48   11.30
  -1   7   2  158.68   12.10
   4  -8  -3    2.40    4.50
   4  -8  -3    6.90    4.60
  -4   8   3    2.10    6.20
  -4   8   3    7.90    6.00
  -4   8   3    6.40    4.40
  -7   9   4    1.40    3.60
  -7   9   4    3.40    5.90
  -7   9   4    0.90    5.20
   7   4   0   -1.70    6.20
  -4  -5  -1   96.79    9.90
  -4  -5  -1  132.59   19.00
   4   5   1   83.19   10.60
  -1  -6  -2  200.28   13.30
  -1  -6  -2  193.28   11.40
   1   6   2  195.68   13.50
   2  -7  -3   82.69   11.40
   2  -7  -3   50.19    6.30
   2  -7  -3   81.09   12.20
  -2   7   3   78.29   12.40
  -2   7   3   82.19   12.90
   5  -8  -4    1.80    4.90
   5  -8  -4    7.90    5.80
  -5   8   4    9.90    6.30
  -5   8   4    4.30    4.20
  -6  -4  -1   66.39   17.20
   6   4   1   68.99   16.50
  -3  -5  -2   44.20    9.40
  -3  -5  -2   45.00   10.70
   3   5   2   35.40   10.30
   0  -6  -3   41.10    8.50
   0  -6  -3   51.49    9.20
   0  -6  -3   45.20    9.50
   0   6   3   48.90   10.80
   0   6   3   57.69   11.10
   3  -7  -4   98.49    7.60
   3  -7  -4   94.09    8.70
   3  -7  -4   90.19    9.00
  -3   7   4   97.29    8.80
  -3   7   4   97.49    9.70
  -6   8   5   11.30    5.70
  -6   8   5    1.20    5.80
   8   3   1    0.10    7.10
  -5  -4  -2   30.80   10.90
   5   4   2   33.10   12.10
  -2  -5  -3   89.99    8.80
  -2  -5  -3   91.89   10.10
   2   5   3  125.99   22.70
   1  -6  -4  114.49    9.40
   1  -6  -4  118.59    9.60
   1  -6  -4  123.99   10.00
  -1   6   4  117.29   10.80
  -1   6   4  126.39   10.40
   4  -7  -5   65.49   11.50
   4  -7  -5   80.59   12.80
   4  -7  -5   46.40    5.30
  -4   7   5   50.99    6.90
  -4   7   5   76.59   12.90
  -7   8   6    1.60    4.30
  -7   8   6   -5.40    5.50
   7   3   2   12.90    9.80
  -4  -4  -3   -0.80    5.50
  -4  -4  -3   -3.00    5.40
   4   4   3    2.30    5.60
  -1  -5  -4  265.67   13.80
  -1  -5  -4  265.17   15.80
  -1  -5  -4  267.87   14.50
   1   5   4  253.67   16.00
   2  -6  -5  188.38   11.90
   2  -6  -5  171.38   11.50
   2  -6  -5  185.58   12.20
  -2   6   5  186.08   13.30
  -2   6   5  168.78   12.20
  -5   7   6    8.40    6.60
  -5   7   6   12.00    6.30
   6   3   3   28.00   11.40
  -3  -4  -4  136.29   12.40
  -3  -4  -4  125.89   10.90
   3   4   4  124.99   12.30
   0  -5  -5  171.78   12.60
   0  -5  -5  153.78   10.20
   0  -5  -5  165.48   11.60
   0   5   5  158.98   12.70
   3  -6  -6   83.19   13.60
   3  -6  -6   65.99   10.70
   3  -6  -6   58.89    9.90
   3  -6  -6   71.79   12.00
  -3   6   6   64.19   12.10
  -3   6   6   73.49   13.20
  -6   7   7    1.60    4.50
  -6   7   7    0.70    5.70
   8   2   3    2.80    8.30
  -5  -3  -4   19.10    9.50
   5   3   4   17.90   10.00
  -2  -4  -5  314.77   18.30
  -2  -4  -5  332.47   17.20
   2   4   5  315.37   18.80
   1  -5  -6   58.09    6.70
   1  -5  -6   64.39    8.50
   1  -5  -6  111.49   15.10
  -1   5   6   95.19   15.00
   4  -6  -7   15.90    6.80
  -4   6   7   16.20    8.10
  -4   6   7    9.60    5.90
   7   2   4   30.00   11.40
  -4  -3  -5   87.49   16.10
   4   3   5  120.59   19.20
  -1  -4  -6   78.89   13.80
  -1  -4  -6   75.19   12.80
   2  -5  -7   11.60    6.40
  -2   5   7   13.10    7.40
   5  -6  -8   29.20    7.50
  -5   6   8   28.20    9.20
  -5   6   8   26.20    9.80
   6   2   5    6.60    8.80
  -3  -3  -6   95.69   15.90
   3   3   6   80.29   14.60
   0  -4  -7   27.70    8.80
   0  -4  -7   23.60   10.30
   0  -4  -7   29.40    9.20
   3  -5  -8   67.49   12.90
  -3   5   8   49.70   12.30
   6  -6  -9    0.60    4.50
  -6   6   9    3.20    6.90
   8   1   5    5.40    8.70
   5   2   6    7.90    8.20
  -2  -3  -7   15.60    7.80
   2   3   7   19.60   13.50
   1  -4  -8  176.18   14.00
   4  -5  -9   41.70   11.10
  -4   5   9   43.70   12.90
   7   1   6   -1.80    6.50
  -4  -2  -7   34.60   11.20
   4   2   7   34.20   11.20
  -1  -3  -8   83.29    9.70
  -1  -3  -8   86.59   11.40
   2  -4  -9   84.69   11.40
   5  -5 -10    1.50    5.80
   6   1   7    1.70    6.80
  -3  -2  -8  105.19   17.90
   3   2   8   98.39   17.40
   0  -3  -9  171.58   15.10
   3  -4 -10    9.30    8.30
   5   1   8   30.60   12.60
  -2  -2  -9   88.49   16.70
   1  -3 -10   42.10   12.00
   1  -3 -10   57.09   14.60
   4   1   9   72.29   17.10
  -1  -2 -10   41.80   12.70
   2  -3 -11    6.40    8.80
   3   1  10   22.40   11.90
   0  -2 -11   15.70   10.90
   0  -2 -11   10.40    7.90
  -2  -1 -11    6.60    9.00
  -2  -1 -11   14.90    8.40
   1 -11   5   34.70    9.20
  -1 -10   5   22.40    8.70
   2 -11   4   69.99   10.10
  -2  11  -4   45.00   12.00
  -3  -9   5   29.50   10.00
   0 -10   4   70.59   12.60
   0 -10   4   65.89   14.10
  -3  11  -3   41.00   10.70
  -3  11  -3   51.89   11.50
  -5  -8   5    5.30    6.90
  -2  -9   4   96.49   11.40
   1 -10   3   77.29    8.50
   1 -10   3  109.89   16.70
  -1  10  -3   90.59   16.20
  -4  11  -2   19.30    7.80
  -4  11  -2   18.00    7.90
  -4  -8   4   22.70   10.00
  -1  -9   3   90.29   10.40
   2 -10   2   72.59   13.30
   2 -10   2   46.80    6.10
  -2  10  -2   68.69   13.80
  -2  10  -2   78.19   13.40
  -5  11  -1   10.50    5.60
  -5  11  -1    2.10    5.10
  -6  -7   4    8.60    7.30
  -3  -8   3   78.19   10.70
   0  -9   2   80.49   13.90
   0  -9   2   77.29   12.30
   0   9  -2   90.99   15.50
   3 -10   1   34.10    9.80
  -3  10  -1   32.20    9.60
  -3  10  -1   34.10    9.20
  -6  11   0   -0.60    5.90
  -6  11   0    3.90    4.10
  -5  -7   3   12.70    8.10
  -2  -8   2   96.89   11.10
   1  -9   1   45.30   10.70
   1  -9   1   49.10    9.50
  -1   9  -1   64.79   12.20
  -1   9  -1   58.09   12.80
   4 -10   0   45.30   10.80
  -4  10   0   43.70   10.60
  -4  10   0   45.10    9.60
   7   6  -3   10.40   10.60
  -4  -7   2   49.99   13.00
  -1  -8   1   60.29   12.00
   1   8  -1   60.29   14.40
   2  -9   0   65.29    6.60
   2  -9   0   83.89   13.70
  -2   9   0   66.79    9.10
  -2   9   0   62.89    7.90
   5 -10  -1   16.70    7.70
  -5  10   1   19.40    8.00
  -5  10   1   15.10    6.00
  -6  -6   2   -1.50    6.20
   6   6  -2    0.50    9.00
  -3  -7   1   99.39   18.20
  -3  -7   1   83.49   15.20
   0  -8   0  209.68   14.80
   0  -8   0  213.58   13.40
   0   8   0  198.68   14.70
   3  -9  -1   74.39   12.90
   3  -9  -1   54.49    4.90
  -3   9   1   54.99    7.20
  -3   9   1   72.39   12.50
  -6  10   2    6.00    6.20
  -6  10   2    4.00    4.20
  -6  10   2    1.10    5.90
  -5  -6   1   31.10   10.70
  -2  -7   0   63.29    7.50
  -2  -7   0   82.69    9.90
   1  -8  -1  147.39   12.20
   1  -8  -1  155.48   10.80
  -1   8   1  135.59   12.00
  -1   8   1  153.88   11.80
   4  -9  -2   20.00    7.60
  -4   9   2   15.30    6.20
  -4   9   2   20.80    8.00
  -7  10   3    3.90    4.10
  -7  10   3    3.10    6.20
  -7  10   3    8.20    6.30
   7   5  -1    9.80    8.10
  -4  -6   0  142.09   11.50
  -4  -6   0  131.89   13.30
  -1  -7  -1  138.99   11.60
  -1  -7  -1  143.09   10.00
   1   7   1  141.39   12.60
   2  -8  -2   40.70    9.30
   2  -8  -2   48.60    9.10
   2  -8  -2   48.70    8.80
  -2   8   2   44.90   10.70
  -2   8   2   47.10   10.20
   5  -9  -3    9.50    6.20
  -5   9   3    8.70    5.20
  -5   9   3   14.10    7.10
  -6  -5   0    3.40    6.80
   6   5   0   13.30    9.10
  -3  -6  -1  101.79   15.40
  -3  -6  -1   72.59    8.60
   0  -7  -2  111.99   10.40
   0  -7  -2  126.79    9.40
   0  -7  -2  125.79   10.60
   0   7   2  114.39   11.10
   3  -8  -3   19.30    6.40
   3  -8  -3   18.10    7.00
   3  -8  -3   22.90    5.60
  -3   8   3   21.10    7.00
  -3   8   3   22.40    8.20
   6  -9  -4   18.00    8.80
  -6   9   4   27.60    9.00
  -6   9   4   20.00    6.60
   8   4   0   -2.90    8.50
  -5  -5  -1  100.59   17.30
   5   5   1  132.89   22.10
  -2  -6  -2   46.30   10.40
  -2  -6  -2   40.00    9.30
   1  -7  -3   43.60    8.90
   1  -7  -3   32.10    8.00
   1  -7  -3   36.70    7.90
  -1   7   3   34.00    8.40
  -1   7   3   52.59   11.10
   4  -8  -4   47.70   10.40
   4  -8  -4   57.79   11.00
  -4   8   4   40.60    9.20
  -4   8   4   44.30   10.60
  -7   9   5    2.80    6.30
  -7   9   5    7.90    5.20
   7   4   1    9.50    9.20
  -4  -5  -2   43.10   11.40
  -4  -5  -2   45.00   10.80
   4   5   2   52.19   14.10
  -1  -6  -3   69.99   12.00
  -1  -6  -3   58.49    7.30
   1   6   3   73.39   13.70
   2  -7  -4  129.49   10.30
   2  -7  -4  119.89   10.40
   2  -7  -4  131.59    9.90
  -2   7   4  116.39   11.10
  -2   7   4  117.99   10.20
   5  -8  -5   25.10    8.70
  -5   8   5   20.00    8.60
  -5   8   5   34.20    9.00
   6   4   2   16.10    9.60
  -3  -5  -3   31.20    9.40
  -3  -5  -3   35.60   10.80
   0  -6  -4  171.28   11.70
   0  -6  -4  162.08   12.30
   0  -6  -4  169.38   11.60
   0   6   4  178.38   13.70
   3  -7  -5  109.59    8.90
   3  -7  -5  102.29    8.40
   3  -7  -5   95.99    9.50
   3  -7  -5  102.79    9.90
  -3   7   5   99.69    9.80
  -3   7   5  104.09   10.80
  -6   8   6    3.40    6.90
  -6   8   6    1.90    4.50
   8   3   2   -2.00    7.30
  -5  -4  -3   24.80   10.70
   5   4   3   21.30   10.10
  -2  -5  -4  262.87   16.80
  -2  -5  -4  216.98   14.10
   1  -6  -5  103.79    9.50
   1  -6  -5   99.09    9.10
   1  -6  -5  114.29   10.30
  -1   6   5  100.59   10.90
   4  -7  -6   25.10    6.70
   4  -7  -6   13.00    6.50
  -4   7   6   20.40    7.70
  -4   7   6   16.90    8.20
   7   3   3    5.60    8.30
  -4  -4  -4   26.70    9.30
   4   4   4   39.40   12.30
  -1  -5  -5  216.78   12.60
  -1  -5  -5  204.28   13.40
  -1  -5  -5  224.38   15.30
   2  -6  -6   50.99    9.20
   2  -6  -6   85.09   21.00
   2  -6  -6   69.59   12.30
  -2   6   6   71.89   13.80
   5  -7  -7    7.60    4.20
  -5   7   7   14.80    7.80
  -5   7   7    6.30    5.60
   6   3   4   43.50   12.60
  -3  -4  -5  107.79   12.00
   3   4   5  126.19   13.30
   0  -5  -6   26.40    8.60
   0  -5  -6   41.50   10.70
   3  -6  -7   31.80    9.50
  -3   6   7   32.20   10.00
  -6   7   8    5.40    5.60
  -6   7   8   -0.10    6.30
  -5  -3  -5   28.20   11.20
   5   3   5   24.40   11.20
  -2  -4  -6   97.89   11.90
   1  -5  -7   21.50    8.30
   4  -6  -8   64.59   12.00
  -4   6   8   51.29   12.80
   7   2   5   21.60   11.10
  -4  -3  -6   15.20    8.40
   4   3   6   13.70    8.50
  -1  -4  -7   35.10   10.40
   2  -5  -8  135.39   19.30
   2  -5  -8   84.89   10.20
   5  -6  -9   27.80    7.70
  -5   6   9   20.60    9.80
   6   2   6    7.40    8.50
  -3  -3  -7   76.59   15.10
   3   3   7   68.19   19.10
   0  -4  -8  119.49   12.70
   3  -5  -9   58.79   13.60
   5   2   7    4.90    7.20
  -2  -3  -8   95.59   12.20
   1  -4  -9  109.89   13.10
   1  -4  -9   98.59   11.60
   4  -5 -10    8.50    7.90
   4   2   8  112.59   21.10
  -1  -3  -9   91.19   17.40
   2  -4 -10   16.40    9.50
  -3  -2  -9   83.59   17.10
   0  -3 -10   26.70   10.10
   0  -3 -10   35.20   13.00
  -2  -2 -10    3.50    7.00
   1  -3 -11   21.20   10.80
  -1  -2 -11   16.60    9.80
  -1  -2 -11   12.90    9.70
  -2 -10   5   19.30    8.90
   1 -11   4   85.09   12.90
  -1 -10   4   65.99   13.40
   2 -11   3   65.39    9.50
  -2  11  -3   67.49   14.30
  -3  -9   4   46.80   12.90
   0 -10   3   71.79   12.60
  -3  11  -2   12.40    7.60
  -3  11  -2   11.40    6.60
  -2  -9   3   83.79   11.00
   1 -10   2   49.00    9.90
   1 -10   2   27.80    8.70
  -1  10  -2   46.60   12.30
  -4  11  -1   10.90    7.20
  -4  11  -1    7.10    5.90
  -4  -8   3   14.50    8.80
  -1  -9   2   55.49   11.70
   2 -10   1   24.50    8.70
   2 -10   1   41.50    8.10
  -2  10  -1   37.60   10.40
  -2  10  -1   39.70   10.30
  -5  11   0    8.80    7.50
  -5  11   0   10.10    6.10
  -3  -8   2   62.39   14.10
   0  -9   1   21.80    8.60
   0  -9   1   36.80    9.40
   0   9  -1   29.50   10.20
   3 -10   0   43.70   10.50
  -3  10   0   64.59   13.30
  -3  10   0   50.29   10.90
  -6  11   1    4.20    4.40
  -6  11   1   -3.80    6.40
  -5  -7   2    7.70    6.90
  -2  -8   1   98.99   16.20
   1  -9   0   92.79   14.80
   1  -9   0   78.59    8.60
  -1   9   0   71.69    9.90
  -1   9   0   91.39   15.50
   4 -10  -1   29.70    9.30
  -4  10   1   45.90   11.20
  -4  10   1   45.90   10.30
  -4  -7   1   30.30   10.60
  -1  -8   0  109.59   11.00
   2  -9  -1   71.19   12.80
   2  -9  -1   51.99    6.50
  -2   9   1   92.19   15.20
  -2   9   1   55.59    7.80
  -5  10   2    9.60    7.60
  -5  10   2   10.90    5.80
  -6  -6   1    1.90    6.80
  -3  -7   0   94.69   11.40
  -3  -7   0   86.79    9.40
   0  -8  -1  150.58   11.80
   0  -8  -1  147.09   12.60
   0   8   1  151.78   13.40
   3  -9  -2   30.10    5.90
   3  -9  -2   25.60    8.10
  -3   9   2   27.00    9.20
  -3   9   2   20.80    7.60
  -6  10   3    3.30    6.20
  -6  10   3    3.40    4.40
  -5  -6   0   36.80   11.20
  -2  -7  -1   96.19   13.40
  -2  -7  -1   96.29   16.00
   1  -8  -2   57.69   10.90
   1  -8  -2   75.59   12.00
  -1   8   2   76.29   13.30
  -1   8   2   68.79   13.10
   4  -9  -3   14.40    6.80
  -4   9   3   15.90    6.70
  -4   9   3   16.50    7.80
   7   5   0    1.60    7.40
  -4  -6  -1  128.79   13.60
  -1  -7  -2   70.69   13.30
  -1  -7  -2   70.19   11.40
   2  -8  -3   37.30    9.30
   2  -8  -3   43.10    9.10
   2  -8  -3   43.40    8.60
  -2   8   3   35.20   10.00
  -2   8   3   44.80   10.10
   5  -9  -4   14.50    7.40
  -5   9   4   17.20    8.00
  -5   9   4   12.10    6.10
   6   5   1    3.40    7.80
  -3  -6  -2   49.00   12.20
  -3  -6  -2   43.40   10.70
   0  -7  -3   94.19    9.60
   0  -7  -3  115.49   10.70
   0  -7  -3   96.09    9.00
   0   7   3  114.19   11.90
   3  -8  -4   77.09   12.50
   3  -8  -4   60.99   11.10
   3  -8  -4   50.59    6.00
  -3   8   4   85.39   14.70
  -3   8   4   71.49   12.50
  -6   9   5    7.50    5.80
  -6   9   5    3.80    6.50
  -5  -5  -2   54.89   13.50
   5   5   2   54.49   15.40
  -2  -6  -3   34.90    9.90
  -2  -6  -3   20.10    7.80
   1  -7  -4  153.78   12.00
   1  -7  -4  143.39   11.20
   1  -7  -4  130.09   10.50
  -1   7   4  144.99   12.80
   4  -8  -5   21.40    7.70
   4  -8  -5   21.80    4.90
  -4   8   5   21.80    8.70
  -4   8   5   20.10    8.00
   7   4   2    2.20    8.50
  -4  -5  -3   69.69   15.30
  -1  -6  -4  187.78   12.90
  -1  -6  -4  177.58   13.70
  -1  -6  -4  167.08   12.10
   2  -7  -5   80.89    9.00
   2  -7  -5  152.68   23.00
   2  -7  -5   95.59    9.30
  -2   7   5   83.99   10.40
  -5   8   6    2.40    5.00
  -5   8   6    1.30    6.10
   6   4   3   21.40   10.10
  -3  -5  -4  121.79   18.60
   0  -6  -5  113.79    9.80
   0  -6  -5  109.99   12.50
   0  -6  -5  125.59   11.70
   3  -7  -6   26.70    7.70
   3  -7  -6   32.30    9.30
   3  -7  -6   25.00    7.50
  -3   7   6   21.20    8.70
  -3   7   6   18.20   10.30
  -6   8   7    3.50    5.10
  -5  -4  -4   56.19   14.80
   5   4   4   69.89   17.10
  -2  -5  -5  126.29   10.60
  -2  -5  -5  141.59   13.20
   1  -6  -6   24.00    8.70
  -1   6   6   27.10   15.30
   4  -7  -7    9.10    5.40
  -4   7   7   10.60    7.40
   7   3   4   11.40    9.10
  -4  -4  -5   31.30   10.70
   4   4   5   16.30   11.80
  -1  -5  -6   71.19   14.30
   2  -6  -7   50.69   10.90
  -2   6   7   48.20   15.00
   5  -7  -8   16.50    5.80
  -5   7   8   15.10    8.70
   6   3   5   41.90   13.10
  -3  -4  -6   32.20   10.80
   0  -5  -7   24.40    9.70
   3  -6  -8   74.09   13.40
   5   3   6    5.10    8.30
  -2  -4  -7  108.79   18.20
   1  -5  -8   99.59   11.40
   4  -6  -9   27.50    9.50
  -4  -3  -7    4.50    6.60
  -1  -4  -8  102.39   12.70
   2  -5  -9   69.99   15.20
  -3  -3  -8   99.59   18.90
   0  -4  -9   92.59   18.00
   3  -5 -10   12.30    8.10
   5   2   8   12.40    8.20
  -2  -3  -9   68.19   15.80
   1  -4 -10   14.30    8.40
   1  -4 -10   20.00   11.10
  -1  -3 -10   11.70    9.20
   1 -11   3   59.09   10.80
  -1 -10   3   47.20   11.30
   2 -11   2   25.00    6.50
  -2  11  -2   21.20    9.40
  -3  -9   3   46.70   12.90
   0 -10   2   20.60    8.30
  -3  11  -1   12.80    7.60
  -3  11  -1   26.60    9.00
  -2  -9   2   70.89   14.50
   1 -10   1   51.89   10.10
   1 -10   1   35.50   13.50
  -1  10  -1   49.70   12.90
  -4  11   0   25.80    9.60
  -4  11   0   30.00    9.30
  -4  -8   2    1.80    5.70
  -1  -9   1   75.69   13.90
  -1  -9   1   50.89   12.20
   2 -10   0   56.49    6.60
   2 -10   0   97.79   15.80
  -2  10   0   98.89   16.70
  -2  10   0   59.69    8.60
  -5  11   1    7.50    7.80
  -5  11   1   12.20    6.70
  -3  -8   1   90.69   16.30
   0  -9   0   66.99    9.00
   0  -9   0   85.69   14.30
   3 -10  -1   38.20   12.00
  -3  10   1   51.39   12.10
  -3  10   1   40.20   10.60
  -5  -7   1   12.90    8.00
  -2  -8   0  119.59   12.50
   1  -9  -1   69.79    8.30
   1  -9  -1   80.79   13.40
  -1   9   1  106.49   17.00
  -4  10   2   18.60    7.70
  -4  10   2   23.00    9.20
  -4  -7   0   71.89   15.90
  -1  -8  -1   83.19   10.40
  -1  -8  -1   74.79    9.90
   2  -9  -2   18.70    6.20
   2  -9  -2   22.30    8.30
  -2   9   2   20.30    7.80
  -2   9   2   12.00    7.30
  -5  10   3    4.70    5.10
  -5  10   3   12.50    8.20
  -6  -6   0   -2.70    9.00
  -3  -7  -1  133.49   19.30
   0  -8  -2   39.90    9.90
   0  -8  -2   60.69   11.80
   0   8   2   53.89   13.30
   3  -9  -3   28.30    8.90
   3  -9  -3   37.80    6.80
  -3   9   3   26.80    9.40
  -3   9   3   32.40    9.20
  -5  -6  -1   30.40   11.40
  -2  -7  -2   16.20    7.90
  -2  -7  -2    4.30    7.10
   1  -8  -3   98.89   19.30
   1  -8  -3   94.99   13.80
   1  -8  -3   90.49   14.00
  -1   8   3   73.79   14.20
   4  -9  -4   57.59   11.80
  -4   9   4   52.39   11.30
  -4   9   4   49.10   11.60
  -4  -6  -2   70.99   14.70
  -1  -7  -3   71.29   12.80
  -1  -7  -3   56.69   10.70
  -1  -7  -3   65.39   13.30
   2  -8  -4   77.59   12.50
   2  -8  -4   67.79    8.10
  -2   8   4  109.19   17.20
  -5   9   5   17.70    8.40
  -5   9   5   10.40    5.80
  -3  -6  -3   48.80   12.50
   0  -7  -4  134.59   11.40
   0  -7  -4  159.78   13.00
   3  -8  -5   61.59    9.90
   3  -8  -5   81.79   12.00
   3  -8  -5   48.00   10.20
  -3   8   5   53.89   12.60
  -3   8   5   54.09   12.30
  -5  -5  -3   29.90   10.40
  -2  -6  -4   63.89   13.80
   1  -7  -5   99.99   10.30
   1  -7  -5  104.19   10.00
  -1   7   5   85.49   12.30
   4  -8  -6    9.30    4.30
  -4   8   6    6.80    6.50
  -4   8   6   12.80    7.90
  -4  -5  -4   79.79   16.40
  -1  -6  -5   83.29   10.00
  -1  -6  -5   86.19   11.10
   2  -7  -6   24.70    8.30
  -2   7   6   26.20   10.20
  -5   8   7   11.40    8.00
   6   4   4   18.50   10.50
  -3  -5  -5   41.00   11.90
   0  -6  -6   32.70    9.90
   3  -7  -7   47.20   10.80
  -3   7   7   42.20   12.10
  -5  -4  -5   11.60   10.80
  -2  -5  -6   26.20   10.20
   1  -6  -7   52.99   12.30
   4  -7  -8   39.10    9.20
  -4  -4  -6   -0.10    6.20
  -1  -5  -7   99.39   16.90
   2  -6  -8  102.19   16.00
   2  -6  -8   84.99   11.70
  -3  -4  -7   32.80   11.50
   0  -5  -8   86.49   11.60
   3  -6  -9   38.40   11.80
  -2  -4  -8  106.89   13.60
   1  -5  -9   55.29   13.30
   1  -5  -9   48.70   13.90
  -1  -4  -9   47.60   13.20
   1 -11   2   47.00   10.00
  -1 -10   2   24.50    9.50
   2 -11   1   50.19    8.20
  -2  11  -1   29.10   11.20
  -3  -9   2   21.40    9.10
   0 -10   1   55.59   11.60
  -3  11   0   17.80    8.50
  -3  11   0   31.90   10.50
  -2  -9   1  117.19   19.20
   1 -10   0   63.39    8.10
  -1  10   0   72.79   15.10
  -4  11   1    5.70    7.50
  -4  11   1   13.40    7.50
  -4  -8   1    2.80    7.50
  -1  -9   0  112.39   17.20
  -1  -9   0   92.19   21.50
   2 -10  -1   57.09    9.40
  -2  10   1   50.59   12.80
  -3  -8   0   86.09   16.60
   0  -9  -1   66.99   13.10
   0  -9  -1   42.90   10.60
  -3  10   2   15.10    8.90
  -3  10   2   17.30    7.30
  -5  -7   0   17.90    9.30
  -2  -8  -1   95.79   15.70
   1  -9  -2   24.30    8.60
   1  -9  -2   16.60    6.90
  -1   9   2   15.50    8.60
  -4  10   3   19.30    9.10
  -4  10   3   10.60    6.50
  -4  -7  -1   19.10    9.30
  -1  -8  -2   36.00   10.40
  -1  -8  -2   40.30   10.20
   2  -9  -3   35.00   10.00
   2  -9  -3   47.80    9.20
  -2   9   3   33.00   10.80
  -3  -7  -2   38.30   11.40
   0  -8  -3   81.09   12.90
   0  -8  -3   74.59    9.60
   3  -9  -4   46.90   10.90
   3  -9  -4   43.10    7.70
   3  -9  -4   48.40    8.30
  -3   9   4   35.40   10.70
  -5  -6  -2    0.40    6.30
  -2  -7  -3   61.69   13.50
   1  -8  -4   83.59    9.70
   1  -8  -4   92.29   10.40
  -4   9   5    9.60    6.70
  -4   9   5   11.10    7.40
  -4  -6  -3   78.29   15.60
  -1  -7  -4   87.89   11.00
  -1  -7  -4   82.49    9.70
   2  -8  -5   33.40    9.10
   2  -8  -5   28.00    8.40
  -2   8   5   22.40    9.60
  -3  -6  -4  119.09   18.60
   0  -7  -5   73.39   10.10
   3  -8  -6    6.00    5.90
  -3   8   6    3.90    6.60
  -5  -5  -4   49.99   15.00
  -2  -6  -5   46.40   12.70
   1  -7  -6   11.80    7.30
  -4  -5  -5   50.29   13.80
  -1  -6  -6   20.70    8.70
   2  -7  -7   34.90   11.10
   2  -7  -7   37.50   10.10
  -3  -5  -6   21.70   10.50
   0  -6  -7   95.99   17.40
   3  -7  -8   48.40   11.70
  -2  -5  -7   71.29   15.40
   1  -6  -8   49.60   12.60
  -4  -4  -7   15.20    9.20
  -1  -5  -8  129.39   20.90
   0  -5  -9   19.50    8.90
  -1 -10   1   35.50   10.60
   0 -10   0   50.19   11.60
  -2  -9   0  102.39   17.40
   1 -10  -1   42.50    9.60
  -1  -9  -1   51.99   12.30
   2 -10  -2   31.50    7.10
  -2  10   2   24.10   10.50
  -3  -8  -1   29.40   11.20
   0  -9  -2   16.60    7.20
  -3  10   3   27.80   10.20
  -2  -8  -2   77.49   15.80
   1  -9  -3   50.89   18.60
   1  -9  -3   53.79   10.80
  -4  -7  -2    9.00    7.70
  -1  -8  -3   64.99   12.70
  -1  -8  -3   73.09   13.80
   2  -9  -4   77.39   12.20
  -2   9   4   53.09   14.60
  -3  -7  -3   57.89   13.50
   0  -8  -4   82.19   10.00
   0  -8  -4  116.19   17.50
   3  -9  -5   20.60    6.60
  -3   9   5   15.60    8.80
  -2  -7  -4   60.39   13.50
   1  -8  -5   33.30    9.80
  -4  -6  -4   82.89   17.20
  -1  -7  -5   28.70   10.30
   2  -8  -6   10.90    6.50
  -3  -6  -5   22.20   10.40
   0  -7  -6   52.99   12.60
  -2  -6  -6   -0.10    6.70
   1  -7  -7   79.09   15.00
  -1  -6  -7   65.99   14.30
  -1  -9  -2   26.20    9.90
   0  -9  -3   26.20    8.80
  -2  -8  -3   74.89   15.30
   1  -9  -4   68.79   12.70
  -1  -8  -4   71.59   14.50
   0  -8  -5   20.40    8.60
_computing_structure_solution     'SHELXT 2014/4 (Sheldrick, 2014)'
;
_shelx_hkl_checksum     76431
_shelx_res_file
;
TITL
    rochdi_sc14_0ma_a.res
    created by SHELXL-2018/3 at 18:06:49 on 26-Feb-2020
CELL 0.71073 7.4224 7.4518 8.4986 105.726 97.426 112.383
ZERR 1 0.0013 0.0011 0.0016 0.007 0.009 0.007
LATT 1
SFAC C H Cl N O Sn
UNIT 6 13 6 3 2 1
SADI C3 C4 C3 C2
SADI C4 C5 C5 N1 N1 C1 C1 C2
SADI 0.04 C3 C1 C3 C5
SADI 0.04 N1 C2 N1 C4 C1 C5 C2 C4
FLAT C3 C4 C5 N1 C1 C2
SIMU C3 C4 C5 N1 C1 C2
L.S. 60
PLAN  20
TEMP 23
more -4
fmap 2
acta
MERG 2
SHEL 50 0.7
OMIT 0 -1 1
OMIT 0 1 0
OMIT 1 0 0
OMIT 1 0 1
OMIT -2 2 0
OMIT -2 2 1
OMIT 0 -2 1
OMIT -1 2 0
REM <olex2.extras>
REM <HklSrc "%.\\Rochdi_SC14_0ma_a.hkl">
REM </olex2.extras>
WGHT    0.016700    0.803600
FVAR       0.93541
SN1   6    0.000000    0.500000    0.500000    10.50000    0.07503    0.02256 =
         0.02323    0.00756    0.00409    0.00466
CL2   3   -0.056314    0.396831    0.192281    11.00000    0.10906    0.04383 =
         0.02636    0.00864    0.00769    0.01542
PART 1
CL1B  3    0.296385    0.798700    0.535509    10.50000    0.06364    0.04645 =
         0.05466    0.02109   -0.00175   -0.00067
CL3B  3    0.213272    0.320911    0.525037    10.33000    0.06745    0.05132 =
         0.05632    0.01876   -0.00381    0.02509
PART 0
PART 2
CL1A  3    0.347223    0.753914    0.531639    10.50000    0.07241    0.04292 =
         0.04920    0.01571    0.01611    0.00605
CL3A  3    0.129354    0.249276    0.498619    10.67000    0.11127    0.04880 =
         0.05037    0.02219    0.01998    0.02897
PART 0
PART -1
C3    1    0.470360    1.475037    0.998129    10.50000    0.04127    0.04027 =
         0.03833    0.01761    0.01282    0.01815
C4    1    0.505978    1.662076    1.113276    10.50000    0.05747    0.04137 =
         0.03281    0.01322    0.01205    0.01426
AFIX  43
H4    2    0.465642    1.667299    1.212925    10.50000   -1.20000
AFIX   0
C5    1    0.599772    1.838993    1.081951    10.50000    0.05816    0.04767 =
         0.07292    0.01654    0.01956    0.01860
AFIX  43
H5    2    0.618436    1.965008    1.157590    10.50000   -1.20000
AFIX   0
N1    4    0.665638    1.832464    0.942063    10.50000    0.09558    0.06462 =
         0.11626    0.06427    0.05382    0.03826
AFIX  43
H1    2    0.734961    1.946420    0.927815    10.50000   -1.20000
AFIX   0
C1    1    0.625130    1.649417    0.822218    10.50000    0.13710    0.08678 =
         0.09159    0.05807    0.08092    0.06744
AFIX  43
H1A   2    0.661958    1.646634    0.721374    10.50000   -1.20000
AFIX   0
C2    1    0.529120    1.468390    0.851657    10.50000    0.08306    0.07531 =
         0.03882    0.01746    0.02331    0.05289
AFIX  43
H2    2    0.504299    1.342167    0.772395    10.50000   -1.20000
AFIX   0
C6    1    0.362129    1.275033    1.019937    10.50000    0.04929    0.04460 =
         0.06447    0.02007    0.01821    0.01879
N2    4    0.226654    1.124741    0.886817    10.50000    0.12011    0.04151 =
         0.09409    0.00462    0.01710    0.00867
AFIX  93
H2A   2    0.153059    1.008127    0.895028    10.50000   -1.20000
H2B   2    0.211066    1.142421    0.790976    10.50000   -1.20000
AFIX   0
N3    4    0.396824    1.266597    1.162080    10.50000    0.09384    0.04456 =
         0.09215    0.03723   -0.00640   -0.00477
AFIX  93
H3A   2    0.329233    1.154902    1.180199    10.50000   -1.20000
H3B   2    0.488756    1.372373    1.243683    10.50000   -1.20000
AFIX   0
PART 0
PART 1
O1WA  5    0.085812    1.884706    1.179488    10.50000    0.09397    0.04885 =
         0.05349    0.02324    0.02911    0.01404
AFIX   3
H1WA  2    0.119362    1.785736    1.167388    10.50000   -1.50000
H1WB  2    0.101422    1.945036    1.284078    10.50000   -1.50000
AFIX   6
PART 0
PART 2
O1WB  5    0.237185    1.879796    1.199726    10.50000    0.13315    0.04514 =
         0.04410    0.01775   -0.00466   -0.00648
H1WC  2    0.297336    1.913349    1.302646    10.50000   -1.50000
H1WD  2    0.110355    1.828348    1.187657    10.50000   -1.50000
AFIX   0
HKLF 4
REM
REM wR2 = 0.0852, GooF = S = 1.149, Restrained GooF = 1.142 for all data
REM R1 = 0.0458 for 1889 Fo > 4sig(Fo) and 0.0753 for all 2442 data
REM 154 parameters refined using 53 restraints
END
WGHT      0.0167      0.8036
REM Highest difference peak  1.215,  deepest hole -1.352,  1-sigma level  0.155
Q1    1   0.0795  0.4554  0.5467  11.00000  0.05    1.21
Q2    1   0.1501  0.5534  0.5595  11.00000  0.05    0.89
Q3    1   0.0391  0.4231  0.4680  11.00000  0.05    0.77
Q4    1   0.0985  0.5292  0.4328  11.00000  0.05    0.69
Q5    1  -0.1015  0.4610  0.1878  11.00000  0.05    0.62
Q6    1   0.1924  0.2467  0.4498  11.00000  0.05    0.62
Q7    1   0.0356  0.6706  0.4054  11.00000  0.05    0.60
Q8    1   0.2752  0.7696  0.7187  11.00000  0.05    0.55
Q9    1   0.1698  0.5909  0.3869  11.00000  0.05    0.54
Q10   1   0.1377  0.3461  0.5086  11.00000  0.05    0.52
Q11   1   0.5848  2.0777  1.2797  11.00000  0.05    0.50
Q12   1   0.2210  1.9211  1.3203  11.00000  0.05    0.49
Q13   1   0.1105  1.1313  1.0221  11.00000  0.05    0.47
Q14   1   0.1523  0.8522  0.7312  11.00000  0.05    0.47
Q15   1  -0.1742  0.3490  0.1499  11.00000  0.05    0.45
Q16   1  -0.0606  0.2485  0.2469  11.00000  0.05    0.45
Q17   1   0.4268  2.1209  1.3458  11.00000  0.05    0.45
Q18   1  -0.0748  0.5621  0.3377  11.00000  0.05    0.44
Q19   1   0.0086  0.3759  0.1307  11.00000  0.05    0.44
Q20   1   0.0533  0.4201  0.0429  11.00000  0.05    0.44
;
_shelx_res_checksum     21676
