# Supplementary material for: 4-Amidino­pyridinium hexa­chlorido­stannate(IV) dihydrate
Source: IUCrdata. 2022 Mar 3;7(Pt 3):x220195. doi: 10.1107/S241431462200195X (PMC9462015; doi:10.1107/S241431462200195X)
Supplement: Supplementary file 2 [file x-07-x220195-Isup2.hkl]

data_I                                                                          
_shelx_title ' '                                                                
_shelx_refln_list_code          4                                               
_shelx_F_calc_maximum      112.39                                               
_exptl_crystal_F_000       238.00                                               
_reflns_d_resolution_high  0.7000                                               
                                                                                
loop_                                                                           
 _space_group_symop_operation_xyz                                               
 'x, y, z'                                                                      
 '-x, -y, -z'                                                                   
                                                                                
_cell_length_a     7.4224                                                       
_cell_length_b     7.4518                                                       
_cell_length_c     8.4986                                                       
_cell_angle_alpha 105.726                                                       
_cell_angle_beta   97.426                                                       
_cell_angle_gamma 112.383                                                       
                                                                                
_shelx_F_squared_multiplier     1.000                                           
                                                                                
loop_                                                                           
 _refln_index_h                                                                 
 _refln_index_k                                                                 
 _refln_index_l                                                                 
 _refln_F_squared_calc                                                          
 _refln_F_squared_meas                                                          
 _refln_F_squared_sigma                                                         
 _refln_observed_status                                                         
   2   0   0       1288.38       1346.97        12.09 o                         
   3   0   0       1431.78       1466.29        12.87 o                         
   4   0   0        226.66        236.86         4.42 o                         
   5   0   0         53.88         51.45         2.78 o                         
   6   0   0         90.21         85.34         3.79 o                         
   7   0   0          3.54         -0.22         3.80 o                         
   8   0   0          5.68          3.14         5.03 o                         
   9   0   0          1.56         -3.55         5.66 o                         
  -9   1   0          0.95          1.29         6.00 o                         
  -8   1   0         10.69         13.31         5.08 o                         
  -7   1   0         29.85         27.95         4.37 o                         
  -6   1   0         58.48         70.07         4.48 o                         
  -5   1   0        327.47        308.71         4.73 o                         
  -4   1   0       2150.20       2212.40        18.25 o                         
  -3   1   0        525.19        508.04         5.05 o                         
  -2   1   0       4233.46       4001.57       131.05 o                         
   2   1   0       4137.41       4124.34        28.35 o                         
   3   1   0        649.62        676.93         7.25 o                         
   4   1   0         21.45         26.09         2.35 o                         
   5   1   0         83.65         66.50         3.73 o                         
   6   1   0         81.81         74.93        12.57 o                         
   7   1   0          0.07         -0.12         5.07 o                         
   8   1   0          3.66         -1.94         8.00 o                         
 -10   2   0          0.31         -0.80         4.43 o                         
  -9   2   0          1.68         -1.01        10.89 o                         
  -8   2   0         10.06          2.33         3.56 o                         
  -7   2   0         33.91         43.34         7.91 o                         
  -6   2   0         66.36         58.48         5.00 o                         
  -5   2   0        349.09        338.46         4.22 o                         
  -4   2   0       1756.22       1823.95        17.10 o                         
  -3   2   0       1165.18       1211.25        18.99 o                         
   0   2   0         15.89         23.50         2.38 o                         
   1   2   0       2624.85       2621.52        18.81 o                         
   2   2   0       1618.96       1716.98        14.52 o                         
   3   2   0         19.44         27.15         3.02 o                         
   4   2   0        412.40        413.28         7.42 o                         
   5   2   0         99.40         87.45         5.12 o                         
   6   2   0          4.36          1.75         3.83 o                         
   7   2   0         15.07          7.54         9.03 o                         
   8   2   0          2.55          1.14         8.80 o                         
 -10   3   0          0.58         -1.43         3.27 o                         
  -9   3   0          1.97          0.49         3.33 o                         
  -8   3   0          6.59         -0.64         1.80 o                         
  -7   3   0         49.19         36.36         6.13 o                         
  -6   3   0        110.90         94.02        23.43 o                         
  -5   3   0        146.02        -14.97        34.74 o                         
  -4   3   0        445.37         40.23        61.70 o                         
  -3   3   0       2705.95       2729.65        32.79 o                         
  -2   3   0       3185.57       3310.61        29.96 o                         
  -1   3   0       1228.06       1225.10         8.13 o                         
   0   3   0       1541.36       1550.05        12.54 o                         
   1   3   0        303.17        294.11         4.28 o                         
   2   3   0         11.82         22.84         2.71 o                         
   3   3   0        114.84        108.57         3.65 o                         
   4   3   0        190.02        177.96         7.47 o                         
   5   3   0          6.68          6.94         5.13 o                         
   6   3   0         17.14         12.35         6.69 o                         
   7   3   0         35.65         29.83        11.89 o                         
 -10   4   0          0.08         -2.06        13.77 o                         
  -9   4   0          3.18         55.20        79.65 o                         
  -8   4   0         12.09         37.94        78.96 o                         
  -7   4   0         55.53         44.18        19.97 o                         
  -6   4   0        215.31         51.20        84.56 o                         
  -5   4   0        149.97        131.72        24.53 o                         
  -4   4   0        118.13        112.98         3.35 o                         
  -3   4   0        308.15        305.31         7.83 o                         
  -2   4   0        466.91        454.25         4.72 o                         
  -1   4   0        762.02        784.08         6.56 o                         
   0   4   0        751.29        771.10         8.40 o                         
   1   4   0          7.05          8.99         1.42 o                         
   2   4   0        218.52        208.11         4.98 o                         
   3   4   0        328.98        323.81         9.93 o                         
   4   4   0          3.78          0.48         3.81 o                         
   5   4   0         28.05         43.32         8.72 o                         
   6   4   0         51.53         66.78        11.52 o                         
 -10   5   0          0.78          0.69         8.66 o                         
  -9   5   0          2.73         -1.91         1.91 o                         
  -8   5   0          7.23          1.80         5.66 o                         
  -7   5   0         12.74          7.09        17.60 o                         
  -6   5   0        138.56        -22.63        52.46 o                         
  -5   5   0        211.37        197.03         7.27 o                         
  -4   5   0        280.44        276.37         8.24 o                         
  -3   5   0          3.42          2.43         0.91 o                         
  -2   5   0         11.67         16.31         1.15 o                         
  -1   5   0        275.36        263.32         3.57 o                         
   0   5   0        257.59        253.21         4.62 o                         
   1   5   0        159.48        145.42         4.17 o                         
   2   5   0        462.12        454.08         9.15 o                         
   3   5   0         79.78         78.44        13.64 o                         
   4   5   0         68.64         94.37         9.16 o                         
   5   5   0         94.62        118.07        18.07 o                         
   6   5   0          9.54          8.72         6.23 o                         
 -10   6   0          1.98         70.73        87.99 o                         
  -9   6   0          1.60          0.50         3.40 o                         
  -8   6   0          3.80         22.51        51.20 o                         
  -7   6   0          4.76         26.97        62.39 o                         
  -6   6   0         23.41         20.17        25.66 o                         
  -5   6   0         97.97        -38.97        74.16 o                         
  -4   6   0        263.89        254.33         4.57 o                         
  -3   6   0        128.30        122.05         2.28 o                         
  -2   6   0        204.79        203.96         3.27 o                         
  -1   6   0          8.64          8.96         1.45 o                         
   0   6   0         81.94         74.63         3.44 o                         
   1   6   0        244.62        228.21         6.29 o                         
   2   6   0        103.57         80.31         5.38 o                         
   3   6   0         66.59         94.28        10.79 o                         
   4   6   0        169.24        157.61         9.94 o                         
 -10   7   0          0.36         -0.99         3.92 o                         
  -9   7   0          1.63        -27.54        59.42 o                         
  -8   7   0          9.60          9.71        98.16 o                         
  -7   7   0          6.09        -26.97        58.16 o                         
  -6   7   0          1.25          1.14         4.67 o                         
  -5   7   0          3.84          4.11         2.29 o                         
  -4   7   0         60.92         57.84         4.96 o                         
  -3   7   0         96.10         86.66         2.49 o                         
  -2   7   0        208.46        205.83         3.97 o                         
  -1   7   0        104.09         94.20         3.77 o                         
   0   7   0        204.43        195.86         6.25 o                         
   1   7   0        179.46        178.57         7.41 o                         
   2   7   0         93.05         81.83        11.09 o                         
   3   7   0        113.49        103.03         8.29 o                         
  -9   8   0          0.68        -17.71        83.76 o                         
  -8   8   0          6.15         46.51       113.36 o                         
  -6   8   0         11.58          7.58         3.42 o                         
  -5   8   0          4.06          3.45         2.49 o                         
  -4   8   0          9.92         16.22         2.62 o                         
  -3   8   0         60.48         53.17         2.84 o                         
  -2   8   0         77.89         70.13         8.58 o                         
  -1   8   0        217.52        209.55         7.17 o                         
   0   8   0        254.29        237.59         9.41 o                         
   1   8   0        118.17        125.25        12.57 o                         
   2   8   0        142.77        136.67        14.29 o                         
  -7   9   0          6.80          7.67         3.29 o                         
  -6   9   0         19.60         21.81         3.22 o                         
  -5   9   0         22.57         32.16         3.67 o                         
  -4   9   0         19.47         26.56         4.21 o                         
  -3   9   0         59.06         63.60         3.69 o                         
  -2   9   0         75.89         76.78         4.81 o                         
  -1   9   0         82.89         92.38         6.34 o                         
   0   9   0         85.38         83.75        10.69 o                         
  -6  10   0          4.61          3.20         2.67 o                         
  -5  10   0         20.55         29.74         4.69 o                         
  -4  10   0         40.23         51.12         6.79 o                         
  -3  10   0         39.57         59.99         7.51 o                         
   2 -10   1         27.06         42.12         5.26 o                         
   3 -10   1         30.24         38.29         6.28 o                         
   4 -10   1         27.04         37.85         5.78 o                         
   5 -10   1         12.71         15.72         3.63 o                         
   6 -10   1          6.60          6.18         2.69 o                         
   7 -10   1          1.54          1.02         2.76 o                         
  -1  -9   1         62.97         73.29        14.17 o                         
   0  -9   1         31.63         34.10         6.16 o                         
   1  -9   1         50.42         61.74         6.33 o                         
   2  -9   1         19.41         25.69         4.08 o                         
   3  -9   1         16.69         18.56         4.06 o                         
   4  -9   1         17.78         17.02         3.36 o                         
   5  -9   1         20.02         22.36         3.02 o                         
   6  -9   1         27.63         37.51         5.07 o                         
   7  -9   1         11.93          8.57         5.14 o                         
  -2  -8   1         68.39        113.13        18.51 o                         
  -1  -8   1         56.33         68.90        10.54 o                         
   0  -8   1         71.22         71.58         8.79 o                         
   1  -8   1         98.20         80.71         4.63 o                         
   2  -8   1         84.89         77.86         3.75 o                         
   3  -8   1         70.83         60.44         4.61 o                         
   4  -8   1          8.26          7.88         2.11 o                         
   5  -8   1         40.19         32.10         3.90 o                         
   6  -8   1         17.32         13.93         2.56 o                         
   8  -8   1          8.12         -8.23        68.79 o                         
   9  -8   1          0.92        -23.31        81.02 o                         
  -4  -7   1         34.96         34.63        12.11 o                         
  -3  -7   1         69.90        103.66        13.33 o                         
  -2  -7   1          2.09          1.35         3.79 o                         
  -1  -7   1        111.08         96.73         5.43 o                         
   0  -7   1        211.76        204.03         6.10 o                         
   1  -7   1        166.93        156.11         4.17 o                         
   2  -7   1        173.85        158.27         3.10 o                         
   3  -7   1        435.50        431.73         6.41 o                         
   4  -7   1        113.48        104.44         4.19 o                         
   5  -7   1         61.33         50.08        13.94 o                         
   6  -7   1          4.65          3.95         6.86 o                         
   7  -7   1         18.16        -59.53        85.36 o                         
   8  -7   1         11.07         97.47        89.82 o                         
   9  -7   1          2.22         -1.24         3.59 o                         
  -5  -6   1         37.11         35.54        12.23 o                         
  -4  -6   1         87.20        101.00        17.30 o                         
  -3  -6   1         30.86         34.44         5.73 o                         
  -2  -6   1         92.90         82.59         4.64 o                         
  -1  -6   1        299.17        285.06         6.66 o                         
   0  -6   1         20.26         26.49         2.61 o                         
   1  -6   1        232.16        224.29         3.55 o                         
   2  -6   1        374.56        377.34         4.29 o                         
   3  -6   1        567.45        586.14         6.79 o                         
   4  -6   1        471.39        483.52        11.39 o                         
   5  -6   1        249.41        254.99         6.21 o                         
   6  -6   1         41.08         66.12        53.71 o                         
   7  -6   1         18.42        -28.57        56.69 o                         
   8  -6   1          1.39         -0.44         4.88 o                         
   9  -6   1          5.78          1.84         2.15 o                         
  10  -6   1          0.23         -0.23         3.41 o                         
  -6  -5   1          4.03          2.26         5.66 o                         
  -5  -5   1         71.12         95.46        13.15 o                         
  -4  -5   1         17.66         19.30         6.30 o                         
  -3  -5   1         65.32        102.81         9.45 o                         
  -2  -5   1        568.90        568.22         9.88 o                         
  -1  -5   1        372.81        369.01         6.35 o                         
   0  -5   1        599.88        590.76         6.94 o                         
   1  -5   1       1405.91       1428.82        11.58 o                         
   2  -5   1        402.06        402.01         3.68 o                         
   3  -5   1        423.11        418.49         5.32 o                         
   4  -5   1        552.29        566.17         9.72 o                         
   6  -5   1        105.64         77.32        14.18 o                         
   7  -5   1         20.62         14.04        23.54 o                         
   8  -5   1          0.80         -2.09         4.08 o                         
   9  -5   1          3.82          2.16         2.88 o                         
  10  -5   1          0.40          0.91         5.02 o                         
  -7  -4   1          3.59          5.83         9.14 o                         
  -6  -4   1         41.01         61.50        11.18 o                         
  -5  -4   1          5.13          8.32         5.01 o                         
  -4  -4   1         54.33         80.30         9.79 o                         
  -3  -4   1        470.15        476.05        12.14 o                         
  -2  -4   1        439.54        432.64         7.28 o                         
  -1  -4   1        887.95        894.46         9.98 o                         
   0  -4   1       4051.30       3949.77        32.92 o                         
   1  -4   1       3544.84       3526.11        24.26 o                         
   2  -4   1        765.55        784.39         6.26 o                         
   3  -4   1        795.22        809.10        11.88 o                         
   4  -4   1        179.55        179.24         4.67 o                         
   5  -4   1        125.33        -25.03        47.43 o                         
   6  -4   1         96.46        -67.65        67.65 o                         
   7  -4   1         35.47         36.90         4.99 o                         
   8  -4   1          4.61          3.74         2.66 o                         
   9  -4   1          0.34         -2.47         2.67 o                         
  10  -4   1          0.98          3.29         7.32 o                         
  -7  -3   1         23.49         14.51        10.06 o                         
  -6  -3   1         50.78         72.77        10.38 o                         
  -5  -3   1          9.17         10.67         4.32 o                         
  -4  -3   1        471.16        506.33        12.55 o                         
  -3  -3   1        726.07        762.90        10.29 o                         
  -2  -3   1        219.20        223.88         5.07 o                         
  -1  -3   1       2613.85       2611.46        20.52 o                         
   0  -3   1       1126.16       1108.36         8.82 o                         
   1  -3   1       2477.33       2506.21        22.00 o                         
   2  -3   1       6494.26       6248.43        51.40 o                         
   3  -3   1       1779.24       1891.00        29.61 o                         
   4  -3   1        107.56        -17.94        36.69 o                         
   5  -3   1        100.84         92.34         2.80 o                         
   6  -3   1         31.70         36.79         7.52 o                         
   7  -3   1         31.82         42.65         6.02 o                         
   8  -3   1          2.97         -0.52         2.37 o                         
   9  -3   1          0.27         -3.69         7.92 o                         
  10  -3   1          0.58         -2.37         5.21 o                         
  -8  -2   1          9.10         10.74         9.83 o                         
  -7  -2   1          9.57          6.63         8.57 o                         
  -6  -2   1         14.33         20.18         5.05 o                         
  -5  -2   1        352.06        320.75         8.53 o                         
  -4  -2   1        456.70        464.98         7.68 o                         
  -3  -2   1        897.55        907.71        11.95 o                         
  -2  -2   1       2293.64       2383.60        20.27 o                         
  -1  -2   1       5346.14       5129.24        34.59 o                         
   2  -2   1       2896.55       2968.06        30.52 o                         
   3  -2   1       1451.44       1549.68        13.35 o                         
   4  -2   1        243.00        240.05         3.11 o                         
   5  -2   1        304.70        283.82         4.14 o                         
   6  -2   1          0.20         -0.78         1.65 o                         
   7  -2   1         11.53         12.14         3.13 o                         
   8  -2   1          5.01          5.28         4.22 o                         
   9  -2   1          1.77          1.12         4.17 o                         
  -9  -1   1          1.88         -2.51         7.66 o                         
  -8  -1   1          3.82         -2.24         5.38 o                         
  -7  -1   1         10.97          8.61         4.62 o                         
  -6  -1   1         76.58         86.36         7.87 o                         
  -5  -1   1        547.81        547.56        12.52 o                         
  -4  -1   1        140.85        139.49         3.40 o                         
  -3  -1   1       2512.49       2608.75        21.92 o                         
  -2  -1   1       8508.04       7847.66        56.92 o                         
  -1  -1   1       2154.27       2052.43        29.15 o                         
   3  -1   1        779.53        787.59         7.49 o                         
   4  -1   1        218.60        214.46         3.62 o                         
   5  -1   1         79.19         67.40         2.44 o                         
   6  -1   1         18.27         28.44         2.99 o                         
   7  -1   1         28.75         32.17         5.57 o                         
   8  -1   1          6.39          0.16         4.25 o                         
   9  -1   1          2.99         39.66        76.10 o                         
  -9   0   1          3.85         -0.89         5.94 o                         
  -8   0   1          5.27          2.16         4.66 o                         
  -7   0   1         57.99         60.76         7.59 o                         
  -6   0   1        168.93        140.65         4.35 o                         
  -5   0   1        195.72        180.95         4.20 o                         
  -4   0   1        507.53        549.77         7.13 o                         
  -3   0   1       1147.06       1191.88        10.68 o                         
  -2   0   1        399.24        365.61         5.23 o                         
   2   0   1         36.25         56.11         1.70 o                         
   3   0   1        547.76        546.76         5.93 o                         
   4   0   1         44.15         41.08         1.94 o                         
   5   0   1         34.22         48.44         3.48 o                         
   6   0   1         60.91         73.53         6.72 o                         
   7   0   1         22.50         30.57         6.18 o                         
   8   0   1          1.74          0.56         5.66 o                         
   9   0   1          3.96          0.80         8.00 o                         
 -10   1   1          0.43          0.66         6.59 o                         
  -9   1   1          3.83         -3.47         4.11 o                         
  -8   1   1         12.11          6.24         4.26 o                         
  -7   1   1         49.92         41.59         4.86 o                         
  -6   1   1         89.00         72.08         2.64 o                         
  -5   1   1        331.00        322.77         4.69 o                         
  -4   1   1       1837.01       1900.74        15.78 o                         
  -3   1   1        270.16        292.20         3.98 o                         
  -2   1   1        455.05        492.94         6.75 o                         
   1   1   1        371.27        373.05         4.43 o                         
   2   1   1       1563.91       1606.95        15.50 o                         
   3   1   1         95.61         87.93         2.62 o                         
   4   1   1         12.61         10.70         1.98 o                         
   5   1   1        232.93        228.75         7.04 o                         
   6   1   1         28.84         40.27         5.82 o                         
   7   1   1          5.35         -2.16         5.35 o                         
   8   1   1          6.55         -1.49         7.54 o                         
 -10   2   1          0.34          3.12         4.41 o                         
  -9   2   1          3.41         -2.10         7.04 o                         
  -8   2   1         16.00          9.36         8.87 o                         
  -7   2   1         24.05         24.39         2.67 o                         
  -6   2   1        101.22         78.82         2.24 o                         
  -5   2   1        288.29        267.97         3.37 o                         
  -4   2   1        563.50        562.93         6.06 o                         
  -3   2   1       1137.72       1173.74        17.93 o                         
   0   2   1        946.40       1017.29         9.11 o                         
   1   2   1        541.09        551.22         5.64 o                         
   2   2   1        740.31        735.82         8.41 o                         
   3   2   1        102.38        106.73         4.32 o                         
   4   2   1        347.32        338.39         7.42 o                         
   5   2   1        201.24        193.65         8.13 o                         
   6   2   1         34.36         33.25         7.60 o                         
   7   2   1         21.11         14.63        10.51 o                         
   8   2   1          8.97          5.26         9.26 o                         
 -10   3   1          1.15          2.55         5.99 o                         
  -9   3   1          0.46          3.31         2.22 o                         
  -8   3   1         23.54          6.44         1.77 o                         
  -7   3   1         21.04         22.77         5.21 o                         
  -6   3   1         46.81        -38.74        51.43 o                         
  -5   3   1         23.39        -30.51        30.51 o                         
  -4   3   1          2.10          1.51         7.77 o                         
  -3   3   1        574.97        612.73        12.56 o                         
  -2   3   1        950.04        980.35         7.86 o                         
  -1   3   1        100.07         98.54         1.70 o                         
   0   3   1        773.06        778.79         7.57 o                         
   1   3   1        533.49        552.99         6.13 o                         
   2   3   1         61.00         53.61         2.89 o                         
   3   3   1        570.13        602.51        11.57 o                         
   4   3   1        375.50        384.24        11.84 o                         
   5   3   1         34.43         47.25         8.49 o                         
   6   3   1         62.29         95.06        13.33 o                         
   7   3   1         27.54         25.94        13.03 o                         
 -10   4   1          1.23         -0.91         5.44 o                         
  -9   4   1          0.45          1.08         2.44 o                         
  -8   4   1          7.97          0.75         5.42 o                         
  -7   4   1         32.62         29.71        10.56 o                         
  -6   4   1         46.80        -12.91        46.17 o                         
  -5   4   1         30.09        -13.14        47.66 o                         
  -4   4   1         12.12         18.02         3.74 o                         
  -3   4   1         75.74         68.04        12.83 o                         
  -2   4   1         95.94         90.55         1.45 o                         
  -1   4   1       1340.80       1366.22        10.51 o                         
   0   4   1       1521.24       1495.79        14.27 o                         
   1   4   1        270.20        251.01         4.43 o                         
   2   4   1        462.83        451.77         7.81 o                         
   3   4   1        627.14        636.39        12.53 o                         
   4   4   1         53.60         68.25         7.56 o                         
   5   4   1         59.69         97.80        13.07 o                         
   6   4   1         50.09         77.45        13.61 o                         
 -10   5   1          0.39          0.21         3.64 o                         
  -9   5   1          4.21          0.84         3.84 o                         
  -8   5   1          0.01         -0.05         2.46 o                         
  -7   5   1         15.21          1.71        50.51 o                         
  -6   5   1         67.76        -15.31        30.40 o                         
  -5   5   1        118.15        110.76        25.77 o                         
  -4   5   1         79.17         75.75        42.34 o                         
  -3   5   1         33.70         33.02         4.05 o                         
  -2   5   1        121.37        116.16         1.94 o                         
  -1   5   1        606.59        607.72         6.66 o                         
   0   5   1        233.05        220.00         4.54 o                         
   1   5   1        830.94        822.82        12.33 o                         
   2   5   1        818.07        828.76        14.68 o                         
   3   5   1        213.19        202.29         8.33 o                         
   4   5   1        104.25        112.30        13.70 o                         
   5   5   1         92.51        131.47        18.46 o                         
 -10   6   1          0.27         -0.79         2.36 o                         
  -9   6   1          2.31          1.24         3.55 o                         
  -8   6   1          0.46        -21.37        42.06 o                         
  -7   6   1          0.82         17.26        52.11 o                         
  -6   6   1          5.59        -17.94        71.19 o                         
  -5   6   1         99.66        -54.86        71.99 o                         
  -4   6   1        218.20        214.03         4.71 o                         
  -3   6   1        300.80        302.54         3.47 o                         
  -2   6   1        295.44        292.77         4.21 o                         
  -1   6   1        444.60        457.89         6.92 o                         
   0   6   1        403.72        400.81         8.89 o                         
   1   6   1        595.15        580.57        11.84 o                         
   2   6   1        174.31        155.99         8.66 o                         
   3   6   1         96.32         93.11        16.69 o                         
   4   6   1        150.55        147.19        15.54 o                         
 -10   7   1          0.11         29.71        92.45 o                         
  -9   7   1          0.79         -7.31        46.86 o                         
  -8   7   1          6.87        -17.37        67.99 o                         
  -7   7   1          4.72        -38.17        62.16 o                         
  -6   7   1          0.58         24.23        81.25 o                         
  -5   7   1         43.01         38.69         2.90 o                         
  -4   7   1        118.54        122.96         3.40 o                         
  -3   7   1        372.71        386.89         5.22 o                         
  -2   7   1        406.42        413.82         7.11 o                         
  -1   7   1        299.27        290.08         6.86 o                         
   0   7   1        439.28        424.43         8.91 o                         
   1   7   1        163.58        161.57         7.42 o                         
   2   7   1         78.19        109.98        11.74 o                         
   3   7   1         92.44        152.56        22.06 o                         
  -9   8   1          1.01         19.20        81.93 o                         
  -8   8   1          4.56        -14.86        91.99 o                         
  -6   8   1         20.59         30.58         4.02 o                         
  -5   8   1         23.06         30.11         3.70 o                         
  -4   8   1         49.60         54.05         4.33 o                         
  -3   8   1        108.59        105.24         3.14 o                         
  -2   8   1        222.39        219.92         6.91 o                         
  -1   8   1        185.92        170.24         6.66 o                         
   0   8   1        185.27        171.20         8.28 o                         
   1   8   1        107.44         90.29         8.19 o                         
  -7   9   1          9.69         14.83         4.05 o                         
  -6   9   1         29.93         38.71         3.15 o                         
  -5   9   1         27.78         37.06         4.39 o                         
  -4   9   1         68.90         77.34        10.69 o                         
  -3   9   1         59.31         67.05         6.15 o                         
  -2   9   1         71.58         70.04         9.20 o                         
  -1   9   1         87.91         91.29        10.13 o                         
   1 -10   2         37.00         47.71         7.02 o                         
   2 -10   2         50.42         68.39         8.74 o                         
   3 -10   2         39.19         48.38         6.66 o                         
   4 -10   2         54.74         73.11         7.40 o                         
   5 -10   2         31.13         42.46         4.87 o                         
   6 -10   2         13.18         13.88         3.22 o                         
   7 -10   2          3.50          2.01         2.00 o                         
  -1  -9   2         61.02         63.42        13.37 o                         
   0  -9   2         76.57         94.04         9.05 o                         
   1  -9   2         75.43         85.09         9.58 o                         
   2  -9   2         80.80         73.42         4.56 o                         
   3  -9   2         76.70         77.62         6.00 o                         
   4  -9   2         56.19         56.65         7.77 o                         
   5  -9   2         43.68         49.93         6.41 o                         
   6  -9   2         58.90         47.57         7.44 o                         
   7  -9   2          4.59          4.78         5.43 o                         
   8  -9   2          2.65          5.49         2.86 o                         
  -3  -8   2         60.25         71.30        16.11 o                         
  -2  -8   2        105.22        110.73        12.69 o                         
  -1  -8   2         83.48         82.48         9.09 o                         
   0  -8   2        266.09        255.71         9.37 o                         
   1  -8   2        266.19        252.62         7.57 o                         
   2  -8   2        252.60        243.48         6.13 o                         
   3  -8   2        121.39        115.21         2.96 o                         
   4  -8   2         91.22         90.24         3.29 o                         
   5  -8   2         12.85         17.49         3.31 o                         
   6  -8   2         55.28         49.29         8.68 o                         
   7  -8   2         10.64         15.09         4.80 o                         
   8  -8   2         10.21          3.22        14.63 o                         
   9  -8   2          0.19         73.13       130.27 o                         
  -4  -7   2         48.82         57.13        14.86 o                         
  -3  -7   2         78.09        103.07        17.71 o                         
  -2  -7   2         64.52         64.43        15.19 o                         
  -1  -7   2        226.01        219.02         6.89 o                         
   0  -7   2        463.89        445.01         8.96 o                         
   1  -7   2        368.26        379.78         6.33 o                         
   2  -7   2        871.57        878.63        10.01 o                         
   3  -7   2        385.72        395.32         4.89 o                         
   4  -7   2        302.83        304.89         5.84 o                         
   5  -7   2         20.43         31.90         2.86 o                         
   6  -7   2          7.28         13.72        10.69 o                         
   7  -7   2          9.56         46.86        83.19 o                         
   8  -7   2          9.04          5.86         3.58 o                         
   9  -7   2          0.21         -3.37        10.76 o                         
  -5  -6   2         49.83         68.73        12.91 o                         
  -4  -6   2        189.55        175.95        11.27 o                         
  -3  -6   2         55.15         85.08        10.74 o                         
  -2  -6   2        358.21        354.58         8.81 o                         
  -1  -6   2        880.77        905.29        13.08 o                         
   0  -6   2        573.07        565.94         7.64 o                         
   1  -6   2        398.33        389.08         4.95 o                         
   2  -6   2        674.37        671.15         6.76 o                         
   3  -6   2        456.00        468.78         5.95 o                         
   4  -6   2        429.03        432.66         5.96 o                         
   5  -6   2         99.76        103.17        17.86 o                         
   6  -6   2         15.19         23.62        42.11 o                         
   7  -6   2          0.09         -0.71         4.26 o                         
   8  -6   2          3.73          5.20         4.64 o                         
   9  -6   2          0.95         -1.20         2.59 o                         
  10  -6   2          1.13         -1.31         2.84 o                         
  -6  -5   2         21.22         28.67         8.76 o                         
  -5  -5   2        108.57         98.13         9.16 o                         
  -4  -5   2         75.71         89.84        12.74 o                         
  -3  -5   2        436.10        437.51        12.32 o                         
  -2  -5   2       1318.82       1389.33        20.42 o                         
  -1  -5   2        786.00        789.32        10.68 o                         
   0  -5   2        736.97        731.74         7.89 o                         
   1  -5   2       1143.93       1134.51         9.57 o                         
   2  -5   2        195.34        193.63         2.64 o                         
   3  -5   2         44.26         37.80         1.37 o                         
   4  -5   2        263.12        259.25         6.10 o                         
   5  -5   2        135.48        -23.31        55.89 o                         
   6  -5   2         80.84         80.99        14.94 o                         
   7  -5   2          1.12         -0.33         1.58 o                         
   8  -5   2          3.56          2.00         2.21 o                         
   9  -5   2          1.56          2.46         3.76 o                         
  10  -5   2          0.41         -1.54         5.00 o                         
  -7  -4   2          9.56          6.17         9.26 o                         
  -6  -4   2         65.78        105.32        13.67 o                         
  -5  -4   2         51.75         79.38        10.81 o                         
  -4  -4   2         93.21         87.86         7.51 o                         
  -3  -4   2       1044.48       1082.24        19.93 o                         
  -2  -4   2        378.62        373.71         6.61 o                         
  -1  -4   2        838.67        838.01         8.37 o                         
   0  -4   2       3961.32       3836.01        26.94 o                         
   1  -4   2       1327.80       1318.51        10.46 o                         
   2  -4   2        530.43        542.85         4.92 o                         
   3  -4   2         64.30         58.78         3.15 o                         
   4  -4   2         26.83         29.84         8.58 o                         
   5  -4   2         23.53         36.93         8.15 o                         
   6  -4   2         56.62         46.95         5.53 o                         
   7  -4   2         12.15         13.45         4.67 o                         
   8  -4   2          5.55          7.75         3.05 o                         
   9  -4   2          0.44          2.02         5.29 o                         
  10  -4   2          0.73          4.51         8.07 o                         
  -8  -3   2          2.76         -6.86         8.23 o                         
  -7  -3   2         52.35         36.11        12.34 o                         
  -6  -3   2         32.41         36.26         7.72 o                         
  -5  -3   2        128.52        123.41         6.82 o                         
  -4  -3   2        765.60        778.29        13.34 o                         
  -3  -3   2        566.20        594.72         8.72 o                         
  -2  -3   2        378.62        382.85         6.78 o                         
  -1  -3   2        961.30        954.39         8.61 o                         
   0  -3   2       1564.25       1584.41        12.84 o                         
   1  -3   2         31.34         24.23         1.21 o                         
   2  -3   2       1642.62       1704.78        12.31 o                         
   3  -3   2        459.92        464.43         4.61 o                         
   4  -3   2          0.45          1.51         1.64 o                         
   5  -3   2          4.40          5.07         2.15 o                         
   6  -3   2         77.64         70.91         6.96 o                         
   7  -3   2         11.26         14.13         2.67 o                         
   8  -3   2          8.24          2.58         2.77 o                         
   9  -3   2          0.70          1.44         4.16 o                         
  -8  -2   2          8.69          1.60         7.66 o                         
  -7  -2   2         32.28         33.80        12.69 o                         
  -6  -2   2         50.21         56.14         7.91 o                         
  -5  -2   2        326.96        325.67         8.53 o                         
  -4  -2   2        607.51        618.79         9.06 o                         
  -3  -2   2        144.72        152.30         3.77 o                         
  -2  -2   2       2999.94       3037.79        24.96 o                         
  -1  -2   2         11.74         10.17         1.05 o                         
   0  -2   2       1472.97       1531.25        13.91 o                         
   1  -2   2        306.42        281.51         2.86 o                         
   2  -2   2       1086.00       1113.98         8.91 o                         
   3  -2   2        157.21        139.95         2.23 o                         
   4  -2   2        752.71        741.43         7.68 o                         
   5  -2   2         65.21         57.26         5.71 o                         
   6  -2   2         74.61         55.32         7.77 o                         
   7  -2   2         18.74         20.88         3.91 o                         
   8  -2   2         13.48          8.56         4.60 o                         
   9  -2   2          1.32         -0.56        10.59 o                         
  -9  -1   2          3.55         -0.57         8.69 o                         
  -8  -1   2          7.60         -0.76         5.33 o                         
  -7  -1   2          6.28          2.01         4.17 o                         
  -6  -1   2        117.86         97.66         5.07 o                         
  -5  -1   2        132.57        127.25         3.99 o                         
  -4  -1   2         67.06         63.21         2.36 o                         
  -3  -1   2        364.15        366.85         5.13 o                         
  -2  -1   2       1862.27       1878.26        14.02 o                         
   1  -1   2        165.68         68.10        27.77 o                         
   2  -1   2         33.78         40.99         3.01 o                         
   3  -1   2         68.12         62.23         1.89 o                         
   4  -1   2       1235.03       1303.19        13.69 o                         
   5  -1   2         97.72         94.84         3.20 o                         
   6  -1   2         52.88         60.93        10.47 o                         
   7  -1   2         37.90         31.27        16.20 o                         
   8  -1   2         17.19         19.91         6.24 o                         
   9  -1   2          1.11          0.97         7.93 o                         
  -9   0   2          4.24         -2.74         5.43 o                         
  -8   0   2          5.89          1.92         4.48 o                         
  -7   0   2         28.61         24.75         5.20 o                         
  -6   0   2        139.29        103.66         3.75 o                         
  -5   0   2         28.31         42.33         2.94 o                         
  -4   0   2        140.63        143.16         3.28 o                         
  -3   0   2        493.87        516.26         5.71 o                         
  -2   0   2        168.37        103.65         4.91 o                         
   0   0   2       4702.72       4504.76        39.50 o                         
   1   0   2         31.32         25.02         1.83 o                         
   2   0   2        527.97        527.72         5.67 o                         
   3   0   2        888.46        892.39         9.48 o                         
   4   0   2        176.56        159.59         3.69 o                         
   5   0   2        155.77        149.48         4.98 o                         
   6   0   2        155.83        142.07         7.12 o                         
   7   0   2         17.27         19.01         6.71 o                         
   8   0   2          8.20          8.72         6.91 o                         
 -10   1   2          0.14         -3.57         6.17 o                         
  -9   1   2          3.55         -3.38         4.11 o                         
  -8   1   2         11.58          4.60         3.97 o                         
  -7   1   2         23.51         21.72         3.27 o                         
  -6   1   2         31.58         41.79         2.95 o                         
  -5   1   2        162.66        152.98         3.11 o                         
  -4   1   2        227.30        206.48         3.15 o                         
  -3   1   2          9.41         10.48         0.93 o                         
  -2   1   2        188.53        215.46         2.60 o                         
  -1   1   2        625.31        631.09         4.95 o                         
   0   1   2        644.48        616.20         6.83 o                         
   1   1   2       2333.97       2375.21        17.29 o                         
   2   1   2       3832.85       3985.20        45.38 o                         
   3   1   2        777.08        818.93        10.29 o                         
   4   1   2        264.13        262.52         5.92 o                         
   5   1   2        346.05        325.95         8.76 o                         
   6   1   2         69.04         87.51         9.82 o                         
   7   1   2          5.12          6.17         7.77 o                         
   8   1   2          3.69          9.94         9.60 o                         
 -10   2   2          0.76          1.87         7.16 o                         
  -9   2   2          0.94         -1.84         3.34 o                         
  -8   2   2          5.23          0.33         2.13 o                         
  -7   2   2         10.50         12.26         2.09 o                         
  -6   2   2          0.69          0.70         1.07 o                         
  -5   2   2        257.72        263.19         4.17 o                         
  -4   2   2        315.19        303.29         3.65 o                         
  -3   2   2        503.89        524.28         4.98 o                         
  -2   2   2       1695.72       1763.27        11.99 o                         
  -1   2   2        729.40        724.86         5.57 o                         
   0   2   2        548.57        532.89         5.35 o                         
   1   2   2       2834.42       2809.46        23.53 o                         
   2   2   2       1195.60       1210.74        17.66 o                         
   3   2   2        429.38        434.90         9.15 o                         
   4   2   2        620.29        642.19        14.56 o                         
   5   2   2        179.57        177.35         8.43 o                         
   6   2   2         12.91         19.77         8.69 o                         
   7   2   2         21.43         12.34         9.83 o                         
 -10   3   2          0.40         -2.28        12.17 o                         
  -9   3   2          1.48          0.76         4.73 o                         
  -8   3   2          3.01          0.14         2.01 o                         
  -7   3   2         28.81         36.70        11.08 o                         
  -6   3   2         20.15        -32.34        69.82 o                         
  -5   3   2          5.59          5.26         3.09 o                         
  -4   3   2        107.69          3.31        45.14 o                         
  -3   3   2       1596.27       1653.15        13.13 o                         
  -2   3   2       2440.80       2483.00        15.84 o                         
  -1   3   2        853.52        841.47         7.10 o                         
   0   3   2       1749.92       1779.14        14.14 o                         
   1   3   2       1232.32       1252.81        11.98 o                         
   2   3   2        403.42        394.31         6.92 o                         
   3   3   2        686.49        689.71        12.76 o                         
   4   3   2        211.85        219.77        10.03 o                         
   5   3   2         20.55         18.23         5.28 o                         
   6   3   2         46.40         81.93        17.71 o                         
 -10   4   2          0.02         -2.34         2.65 o                         
  -9   4   2          1.45         -2.14         5.65 o                         
  -8   4   2          7.88          6.26         2.00 o                         
  -7   4   2         10.85         43.09        75.30 o                         
  -6   4   2        106.86        -34.86        68.33 o                         
  -5   4   2         37.66         60.79        67.53 o                         
  -4   4   2        108.42        -26.63        31.77 o                         
  -3   4   2        363.23        371.73         4.18 o                         
  -2   4   2        817.28        833.58         7.10 o                         
  -1   4   2       2422.12       2489.61        17.85 o                         
   0   4   2       2239.01       2224.05        18.87 o                         
   1   4   2        514.00        503.21         7.38 o                         
   2   4   2        680.64        682.37        12.64 o                         
   3   4   2        322.70        302.50         9.91 o                         
   4   4   2         31.86         40.99         6.52 o                         
   5   4   2         21.72         36.45         9.26 o                         
   6   4   2         23.46         18.40        10.97 o                         
 -10   5   2          1.12          1.50         8.73 o                         
  -9   5   2          0.04         -2.40         4.50 o                         
  -8   5   2          3.97          4.10        10.18 o                         
  -7   5   2          9.68         13.14        60.22 o                         
  -6   5   2        106.00          3.77        61.82 o                         
  -5   5   2        277.97         -6.63        48.34 o                         
  -4   5   2        407.59        416.45         6.34 o                         
  -3   5   2        249.41        250.68         3.16 o                         
  -2   5   2        566.48        565.55         5.59 o                         
  -1   5   2        873.14        866.78         8.84 o                         
   0   5   2        529.76        508.69         8.50 o                         
   1   5   2        350.88        324.98         7.44 o                         
   2   5   2        427.02        427.09        10.34 o                         
   3   5   2         39.80         48.07         6.66 o                         
   4   5   2         47.10         52.89         7.83 o                         
   5   5   2         38.28         62.53        11.60 o                         
 -10   6   2          2.15         42.29        98.16 o                         
  -9   6   2          0.50         20.00        79.42 o                         
  -8   6   2          2.32         -1.11         3.19 o                         
  -7   6   2         12.93        -21.71        58.62 o                         
  -6   6   2         35.01        -22.74        74.16 o                         
  -5   6   2        165.32        157.69        23.55 o                         
  -4   6   2        405.95        394.54         5.63 o                         
  -3   6   2        350.38        366.25         5.63 o                         
  -2   6   2        483.93        497.93         6.61 o                         
  -1   6   2        127.01        123.82         4.19 o                         
   0   6   2        157.20        145.73         5.00 o                         
   1   6   2        235.43        224.14         8.33 o                         
   2   6   2         40.02         49.17         7.92 o                         
   3   6   2         40.81         52.57         9.19 o                         
   4   6   2         54.68         81.13        16.80 o                         
  -9   7   2          1.82          0.33         5.47 o                         
  -8   7   2          9.32         79.42        91.87 o                         
  -7   7   2          5.44         28.57        59.07 o                         
  -6   7   2         15.55         19.60         2.75 o                         
  -5   7   2         46.01         43.15         2.19 o                         
  -4   7   2        152.62        148.96         3.89 o                         
  -3   7   2        214.95        206.62         4.00 o                         
  -2   7   2        193.76        176.24         5.24 o                         
  -1   7   2        186.57        181.16         5.65 o                         
   0   7   2        145.50        137.83         5.90 o                         
   1   7   2         56.78         80.46         9.89 o                         
   2   7   2          8.65         11.35         6.80 o                         
  -9   8   2          0.89         30.86        93.59 o                         
  -8   8   2          8.43        -19.54        68.33 o                         
  -7   8   2         10.23          3.46         3.30 o                         
  -6   8   2         29.56         26.99         3.17 o                         
  -5   8   2         20.94         21.33         3.03 o                         
  -4   8   2         27.88         38.13         3.90 o                         
  -3   8   2         77.65         71.25         3.58 o                         
  -2   8   2         42.10         52.93         4.88 o                         
  -1   8   2         73.60         79.49         6.98 o                         
   0   8   2         42.60         58.87         7.53 o                         
   1   8   2         35.05         43.79         8.32 o                         
  -7   9   2          7.16          3.65         2.12 o                         
  -6   9   2         21.50         24.80         3.30 o                         
  -5   9   2         14.33         15.53         3.61 o                         
  -4   9   2         17.24         21.06         4.71 o                         
  -3   9   2         21.73         30.68         4.23 o                         
  -2   9   2         18.28         20.79         4.15 o                         
   1 -10   3         84.40         99.35         9.77 o                         
   2 -10   3         64.62         72.62         6.07 o                         
   3 -10   3         81.84         87.63         6.02 o                         
   4 -10   3         55.39         67.43        14.19 o                         
   5 -10   3         26.13         37.51         4.71 o                         
   6 -10   3         10.71         17.19         3.36 o                         
   7 -10   3          2.49          2.19         2.16 o                         
  -1  -9   3        108.07        103.19        11.89 o                         
   0  -9   3         98.57         92.46         6.98 o                         
   1  -9   3        178.41        173.85         6.83 o                         
   2  -9   3        101.89         91.29         4.71 o                         
   3  -9   3         62.10         62.36         9.56 o                         
   4  -9   3         35.14         55.08         5.17 o                         
   5  -9   3         44.78         70.12         5.68 o                         
   6  -9   3         19.38         20.80         2.89 o                         
   7  -9   3         13.49         25.99         4.52 o                         
   8  -9   3          0.35          0.98         2.71 o                         
  -3  -8   3        101.82         89.36        12.23 o                         
  -2  -8   3        145.24        127.30        12.80 o                         
  -1  -8   3        228.90        226.20        11.45 o                         
   0  -8   3        390.71        359.32        10.96 o                         
   1  -8   3        304.79        287.47         8.02 o                         
   2  -8   3        178.66        167.04         5.10 o                         
   3  -8   3        100.86         98.33         2.87 o                         
   4  -8   3          2.43          0.96         1.73 o                         
   5  -8   3         30.82         38.96         3.64 o                         
   6  -8   3          0.93          0.02         2.08 o                         
   7  -8   3         19.61         33.10         5.92 o                         
   8  -8   3          2.90          3.17         3.62 o                         
   9  -8   3          0.33         -1.03         5.77 o                         
  -4  -7   3        116.54        112.22        13.71 o                         
  -3  -7   3        157.48        156.56        14.63 o                         
  -2  -7   3        101.84         92.22        11.20 o                         
  -1  -7   3        334.39        335.42        10.88 o                         
   0  -7   3        297.37        273.28         6.62 o                         
   1  -7   3        206.19        195.42         5.43 o                         
   2  -7   3        250.34        243.51         4.65 o                         
   3  -7   3        295.33        285.28         4.50 o                         
   4  -7   3         20.64         25.58         2.40 o                         
   5  -7   3          8.62         11.22         2.34 o                         
   6  -7   3          0.06         -0.75         2.16 o                         
   7  -7   3         12.10         12.66         7.99 o                         
   8  -7   3          5.03          4.02         5.07 o                         
   9  -7   3          1.57          0.85         2.93 o                         
  -5  -6   3         81.30        120.35        15.18 o                         
  -4  -6   3        179.67        169.35        12.51 o                         
  -3  -6   3         93.38         90.00         8.00 o                         
  -2  -6   3        321.94        308.96        10.29 o                         
  -1  -6   3        374.68        360.78         7.22 o                         
   0  -6   3         51.26         46.38         3.07 o                         
   1  -6   3        131.03        112.42         2.93 o                         
   2  -6   3        159.38        150.58         2.92 o                         
   3  -6   3        185.42        181.73         2.88 o                         
   4  -6   3        215.44        209.24         3.44 o                         
   5  -6   3         74.77         63.52         2.46 o                         
   6  -6   3          7.74          9.00         2.72 o                         
   7  -6   3          5.32          5.31         4.44 o                         
   8  -6   3          1.06          1.05         2.38 o                         
   9  -6   3          5.62          4.20         3.35 o                         
  -6  -5   3         24.53         36.19         9.24 o                         
  -5  -5   3        134.92        141.56        10.59 o                         
  -4  -5   3         61.95         83.07        10.53 o                         
  -3  -5   3        211.94        198.63         8.27 o                         
  -2  -5   3        796.08        808.88        14.16 o                         
  -1  -5   3        280.14        269.71         4.78 o                         
   0  -5   3        468.39        454.06         5.99 o                         
   1  -5   3        187.64        167.77         3.16 o                         
   2  -5   3          9.66         21.79         1.54 o                         
   3  -5   3         12.89         15.78         1.24 o                         
   4  -5   3        152.37        156.52         4.12 o                         
   5  -5   3        206.62        199.37        30.54 o                         
   6  -5   3         44.64         41.52         5.88 o                         
   7  -5   3         12.73          8.18         3.58 o                         
   8  -5   3          3.69         -1.63         2.68 o                         
   9  -5   3          4.92          2.33         3.26 o                         
  -7  -4   3         17.20         18.74        11.43 o                         
  -6  -4   3         80.23         86.30        11.88 o                         
  -5  -4   3          9.84         10.82         5.16 o                         
  -4  -4   3         94.87         84.82         7.23 o                         
  -3  -4   3        432.93        426.84        11.22 o                         
  -2  -4   3         69.45         63.17         4.66 o                         
  -1  -4   3         21.96         22.13         1.86 o                         
   0  -4   3        963.32        967.96         9.35 o                         
   1  -4   3        696.62        715.68         6.45 o                         
   2  -4   3         83.20         76.49         1.64 o                         
   3  -4   3        259.01        248.97         3.24 o                         
   4  -4   3         29.08         28.93         2.69 o                         
   5  -4   3        143.74        136.58         5.89 o                         
   6  -4   3        117.71        102.55         5.40 o                         
   7  -4   3         48.49         46.98         7.76 o                         
   8  -4   3          3.54          0.05         2.40 o                         
   9  -4   3          2.01         46.17        84.22 o                         
  -8  -3   3          5.08         -1.37         8.34 o                         
  -7  -3   3         33.39         40.69        12.46 o                         
  -6  -3   3         23.25         22.01         6.78 o                         
  -5  -3   3         24.41         33.41         8.39 o                         
  -4  -3   3        337.09        346.99         7.62 o                         
  -3  -3   3         26.67         34.28         3.61 o                         
  -2  -3   3         32.94         37.43         3.88 o                         
  -1  -3   3        753.94        765.82         7.48 o                         
   0  -3   3        151.20        119.07         2.09 o                         
   1  -3   3       1151.21       1200.93         8.16 o                         
   2  -3   3       2267.35       2282.09        14.77 o                         
   3  -3   3       1131.47       1196.16         9.60 o                         
   4  -3   3        156.55        153.02         2.96 o                         
   5  -3   3        197.67        197.37         3.79 o                         
   6  -3   3         58.67         62.44        10.35 o                         
   7  -3   3         52.23         64.00        14.43 o                         
   8  -3   3          2.57          0.65         5.54 o                         
   9  -3   3          1.73         -0.26         4.62 o                         
  -8  -2   3          7.07          7.09         8.46 o                         
  -7  -2   3          9.47          8.77         5.88 o                         
  -6  -2   3          8.04          7.74         4.17 o                         
  -5  -2   3        210.01        201.63         6.74 o                         
  -4  -2   3        163.20        154.10         4.26 o                         
  -3  -2   3        145.87        145.66         3.48 o                         
  -2  -2   3       1212.25       1198.58        11.00 o                         
  -1  -2   3        968.98       1022.23         8.23 o                         
   0  -2   3        238.35        269.71         2.75 o                         
   1  -2   3       1089.55       1076.99         7.41 o                         
   2  -2   3       1918.13       1958.77        12.96 o                         
   3  -2   3       1187.63       1236.79        17.00 o                         
   4  -2   3        678.33        686.39         7.94 o                         
   5  -2   3        398.28        400.50         6.15 o                         
   6  -2   3         38.93         63.63         8.07 o                         
   7  -2   3         35.73         34.84        16.13 o                         
   8  -2   3          9.38         -2.28         8.76 o                         
   9  -2   3          1.55          3.23         7.97 o                         
  -9  -1   3          2.32         -2.06         8.34 o                         
  -8  -1   3          3.96         -2.25         5.19 o                         
  -7  -1   3          3.66          2.94         4.25 o                         
  -6  -1   3         64.34         75.14         9.50 o                         
  -5  -1   3         42.32         54.28         4.83 o                         
  -4  -1   3         10.20         23.47         2.16 o                         
  -3  -1   3       1074.68       1132.85        10.57 o                         
  -2  -1   3       1713.28       1705.61        12.48 o                         
  -1  -1   3        608.82        606.49         5.08 o                         
   0  -1   3       2864.33       2944.55        17.78 o                         
   1  -1   3       2621.97       2686.12        17.34 o                         
   2  -1   3        464.33        475.33         5.35 o                         
   3  -1   3       1501.21       1560.20        13.27 o                         
   4  -1   3       1003.71       1024.97        12.06 o                         
   5  -1   3        159.52        153.14         4.42 o                         
   6  -1   3         63.05         80.05        26.51 o                         
   7  -1   3         32.40         35.11        10.54 o                         
   8  -1   3          5.69          3.94         6.19 o                         
  -9   0   3          1.17          0.03         5.78 o                         
  -8   0   3          4.18         -1.08         3.92 o                         
  -7   0   3         10.32          1.87         3.72 o                         
  -6   0   3         44.90         59.05         4.29 o                         
  -5   0   3         42.93         46.43         4.03 o                         
  -4   0   3        128.41        119.65         2.87 o                         
  -3   0   3        441.41        440.28         4.76 o                         
  -2   0   3        498.70        508.16         4.71 o                         
  -1   0   3       5817.73       5670.62        46.94 o                         
   0   0   3      12632.10      10940.22        95.22 o                         
   1   0   3       1639.21       1719.72        14.03 o                         
   2   0   3       1275.20       1297.48        11.66 o                         
   3   0   3       1107.30       1167.40        12.08 o                         
   4   0   3        242.11        232.92         4.80 o                         
   5   0   3         80.88         80.97         4.70 o                         
   6   0   3         46.83         69.78        17.47 o                         
   7   0   3          8.77         82.27        79.99 o                         
   8   0   3          2.03          2.29         8.07 o                         
 -10   1   3          0.58          3.86         5.87 o                         
  -9   1   3          1.42          1.15         4.35 o                         
  -8   1   3          3.20          3.47         3.63 o                         
  -7   1   3         31.43         26.92         3.51 o                         
  -6   1   3         38.02         40.63         3.06 o                         
  -5   1   3        299.84        283.25         4.23 o                         
  -4   1   3       1368.37       1405.71        11.26 o                         
  -3   1   3        308.10        294.54         3.46 o                         
  -2   1   3       1221.79       1252.04         8.06 o                         
  -1   1   3       2488.67       2541.31        14.97 o                         
   0   1   3       1735.96       1820.04        12.45 o                         
   1   1   3       2262.02       2257.10        19.42 o                         
   2   1   3       2970.76       3054.45        26.19 o                         
   3   1   3        277.74        267.45         5.51 o                         
   4   1   3         71.75         74.21         8.02 o                         
   5   1   3        175.12        158.94         7.59 o                         
   6   1   3         18.98         18.63         8.69 o                         
   7   1   3          0.36          4.23         8.57 o                         
 -10   2   3          0.14         -3.03         3.73 o                         
  -9   2   3          2.87         -3.69        17.89 o                         
  -8   2   3          5.58          1.39         2.17 o                         
  -7   2   3         11.67         16.76         2.30 o                         
  -6   2   3         60.51         53.77         2.02 o                         
  -5   2   3        263.69        235.99         3.75 o                         
  -4   2   3        843.91        860.81         7.21 o                         
  -3   2   3       1609.43       1691.05        13.34 o                         
  -2   2   3       2786.00       2899.51        17.00 o                         
  -1   2   3        665.58        686.06         6.08 o                         
   0   2   3        602.21        601.03         6.28 o                         
   1   2   3       2185.11       2212.18        19.79 o                         
   2   2   3        496.96        492.37         8.49 o                         
   3   2   3        114.75        100.51         4.19 o                         
   4   2   3        248.97        267.75         8.08 o                         
   5   2   3         40.95         42.19         6.68 o                         
   6   2   3          7.47         -0.46         7.43 o                         
   7   2   3          6.73          9.49         9.94 o                         
 -10   3   3          0.15          0.37         4.73 o                         
  -9   3   3          0.74         48.11        90.05 o                         
  -8   3   3         15.37          5.67         2.52 o                         
  -7   3   3         22.60         18.56         3.93 o                         
  -6   3   3         46.40         31.12         6.45 o                         
  -5   3   3        211.93        210.74         3.98 o                         
  -4   3   3        310.85        314.80         4.34 o                         
  -3   3   3       1950.69       2087.30        14.60 o                         
  -2   3   3       1935.50       1989.76        13.55 o                         
  -1   3   3       1192.07       1205.38        10.40 o                         
   0   3   3       1181.79       1149.64        11.15 o                         
   1   3   3        218.08        205.44         4.40 o                         
   2   3   3          8.66         11.40         2.47 o                         
   3   3   3        190.03        171.82         7.51 o                         
   4   3   3         51.82         60.27         7.35 o                         
   5   3   3          1.31          2.14         4.06 o                         
   6   3   3         22.60         32.00        13.03 o                         
 -10   4   3          0.24         44.57        75.76 o                         
  -9   4   3          3.08         -1.32         3.84 o                         
  -8   4   3          5.24         -0.14         1.73 o                         
  -7   4   3         94.57         50.51         8.26 o                         
  -6   4   3         83.97         -3.89        71.99 o                         
  -5   4   3        157.23        141.53         5.31 o                         
  -4   4   3        168.73        163.48         3.01 o                         
  -3   4   3        374.01        382.34         4.04 o                         
  -2   4   3        362.81        359.02         4.42 o                         
  -1   4   3        731.05        723.45         7.67 o                         
   0   4   3        325.03        322.69         5.35 o                         
   1   4   3         64.15         59.16         3.59 o                         
   2   4   3        197.72        189.87         6.72 o                         
   3   4   3        104.13         95.64         6.25 o                         
   4   4   3          0.18         -0.61         3.63 o                         
   5   4   3         29.10         26.29         8.39 o                         
 -10   5   3          0.11         67.76        73.25 o                         
  -9   5   3          7.14          3.28         3.48 o                         
  -8   5   3          0.02          1.42        12.68 o                         
  -7   5   3         42.73         39.79        33.14 o                         
  -6   5   3        102.42         78.71        19.52 o                         
  -5   5   3        169.79        158.20         5.45 o                         
  -4   5   3        180.44        165.18         3.21 o                         
  -3   5   3         48.70         38.82         2.52 o                         
  -2   5   3         68.04         67.85         2.24 o                         
  -1   5   3        255.02        237.26         4.89 o                         
   0   5   3         41.81         46.27         3.86 o                         
   1   5   3        147.66        125.51         5.80 o                         
   2   5   3        121.25        108.05        10.41 o                         
   3   5   3         29.65         37.99         8.10 o                         
   4   5   3         51.79         79.65        17.49 o                         
 -10   6   3          0.15          2.98         7.36 o                         
  -9   6   3          3.12         -3.20         3.20 o                         
  -8   6   3          1.96         -2.38         9.70 o                         
  -7   6   3          7.27          4.96         2.71 o                         
  -6   6   3         21.27        -48.91        48.91 o                         
  -5   6   3        115.44        107.65        13.22 o                         
  -4   6   3        125.40        118.76         3.42 o                         
  -3   6   3        133.33        122.71         2.92 o                         
  -2   6   3         61.12         56.94         2.92 o                         
  -1   6   3         26.28         34.72         3.72 o                         
   0   6   3         43.02         55.62         4.94 o                         
   1   6   3         79.62         73.45         6.49 o                         
   2   6   3         28.68         31.10         8.46 o                         
   3   6   3         43.25         55.77        14.29 o                         
  -9   7   3          2.57         46.86        62.39 o                         
  -8   7   3          5.98         79.19        87.30 o                         
  -7   7   3          5.56         27.20        75.99 o                         
  -6   7   3          0.98         -0.06         1.44 o                         
  -5   7   3         19.36         23.67         2.90 o                         
  -4   7   3         17.32         23.48         2.73 o                         
  -3   7   3         70.65         67.50         3.38 o                         
  -2   7   3         64.14         79.77         7.39 o                         
  -1   7   3         39.18         45.07         4.43 o                         
   0   7   3        111.81        118.97         6.50 o                         
   1   7   3         53.52         73.20         7.98 o                         
  -8   8   3          1.97          0.64         5.13 o                         
  -7   8   3          6.86          2.53         1.88 o                         
  -6   8   3          4.93          0.64         1.99 o                         
  -5   8   3          6.22          5.53         2.41 o                         
  -4   8   3          5.44          5.91         2.54 o                         
  -3   8   3         22.48         23.95         3.42 o                         
  -2   8   3         39.18         47.12         4.79 o                         
  -1   8   3         78.47        102.24         8.52 o                         
   0   8   3         89.75         88.04         8.80 o                         
  -6   9   3          4.52          2.93         2.62 o                         
  -5   9   3         11.12         12.00         3.97 o                         
  -4   9   3         14.08         17.78         4.65 o                         
  -3   9   3         24.59         37.74         4.77 o                         
   1 -10   4         45.00         59.31         7.39 o                         
   2 -10   4         53.24         71.96         6.55 o                         
   3 -10   4         27.07         37.26         4.77 o                         
   4 -10   4         40.14         58.10         6.86 o                         
   5 -10   4         14.42         17.57         3.67 o                         
   6 -10   4          5.70          3.22         2.57 o                         
  -1  -9   4         76.29        107.42        16.69 o                         
   0  -9   4         78.97         95.11         9.09 o                         
   1  -9   4         41.82         50.97         5.69 o                         
   2  -9   4         32.72         40.21         4.74 o                         
   3  -9   4         14.42         16.93         3.23 o                         
   4  -9   4          7.97          6.50         2.63 o                         
   5  -9   4         23.58         31.09         3.94 o                         
   6  -9   4         38.55         58.39         4.96 o                         
   7  -9   4          0.97         -0.56         2.15 o                         
   8  -9   4          3.03          2.11         2.86 o                         
  -3  -8   4         98.90        122.16        19.89 o                         
  -2  -8   4         75.31        100.33        16.34 o                         
  -1  -8   4         45.76         59.68         8.99 o                         
   0  -8   4        155.70        147.60         9.36 o                         
   1  -8   4        132.63        122.45         5.38 o                         
   2  -8   4         69.38         68.90         5.49 o                         
   3  -8   4         34.80         42.51         3.15 o                         
   4  -8   4         15.96         18.85         2.80 o                         
   5  -8   4          4.79          3.27         1.77 o                         
   6  -8   4         36.23         49.55         3.74 o                         
   7  -8   4         10.31          8.83         2.45 o                         
   8  -8   4          8.46          5.31         3.29 o                         
  -4  -7   4         69.80        115.30        20.34 o                         
  -3  -7   4         45.14         49.03        13.03 o                         
  -2  -7   4         15.94         26.74         9.26 o                         
  -1  -7   4        174.28        152.93         9.01 o                         
   0  -7   4        114.82        105.09         5.64 o                         
   1  -7   4         93.94         81.16         3.73 o                         
   2  -7   4        251.76        229.05         4.31 o                         
   3  -7   4        216.59        213.27         3.91 o                         
   4  -7   4        128.90        114.44         3.41 o                         
   5  -7   4          8.36         10.36         1.97 o                         
   6  -7   4          8.82         10.35         2.38 o                         
   7  -7   4         18.99         31.27         3.55 o                         
   8  -7   4          8.81          5.22         3.70 o                         
   9  -7   4          0.61         64.79        83.65 o                         
  -5  -6   4         70.51        104.28        13.86 o                         
  -4  -6   4         95.98         96.83         9.09 o                         
  -3  -6   4         24.55         17.35         5.98 o                         
  -2  -6   4        155.56        150.86         7.39 o                         
  -1  -6   4        183.71        171.12         6.12 o                         
   0  -6   4          0.53          1.41         0.80 o                         
   1  -6   4         95.22         85.76         2.67 o                         
   2  -6   4        306.33        301.10         4.47 o                         
   3  -6   4        343.43        335.43         4.72 o                         
   4  -6   4        357.67        357.81         4.65 o                         
   5  -6   4        164.58        159.31         4.11 o                         
   6  -6   4         38.55         49.25         7.32 o                         
   7  -6   4          7.06          7.93         2.86 o                         
   8  -6   4          6.97          7.15         4.21 o                         
   9  -6   4          2.51          4.00         6.82 o                         
  -6  -5   4         18.74         27.09         8.72 o                         
  -5  -5   4         49.56         70.93        11.71 o                         
  -4  -5   4          1.00          1.59         4.11 o                         
  -3  -5   4        160.38        145.18         7.23 o                         
  -2  -5   4        361.06        364.67         8.90 o                         
  -1  -5   4        163.06        156.70         4.26 o                         
   0  -5   4        655.20        645.36         7.59 o                         
   1  -5   4        839.57        831.60         8.30 o                         
   2  -5   4        135.75        129.21         2.63 o                         
   3  -5   4        286.63        279.63         3.84 o                         
   4  -5   4        537.64        554.68         5.44 o                         
   5  -5   4        279.15        267.28        12.63 o                         
   6  -5   4         84.61         71.55         8.04 o                         
   7  -5   4          7.52          7.87         3.41 o                         
   8  -5   4          6.90          7.95         3.65 o                         
   9  -5   4          1.67         -4.01         5.81 o                         
  -7  -4   4          7.32         13.26        10.74 o                         
  -6  -4   4         31.53         44.16         9.64 o                         
  -5  -4   4          4.26         -0.94         3.87 o                         
  -4  -4   4         51.52         82.78        20.74 o                         
  -3  -4   4        314.11        315.61         9.66 o                         
  -2  -4   4        130.20        114.03         3.99 o                         
  -1  -4   4        913.39        914.09         9.37 o                         
   0  -4   4       2976.12       2922.58        20.51 o                         
   1  -4   4       1393.81       1398.99        11.74 o                         
   2  -4   4        861.83        864.19         7.01 o                         
   3  -4   4        528.15        535.99         5.05 o                         
   4  -4   4        215.75        210.52         3.56 o                         
   5  -4   4        118.90        122.25         7.15 o                         
   6  -4   4        102.55         98.95         6.53 o                         
   7  -4   4         15.40         11.38         5.67 o                         
   8  -4   4          5.34          4.68         5.06 o                         
   9  -4   4          0.20          5.60         7.98 o                         
  -8  -3   4          3.21         -0.80         8.00 o                         
  -7  -3   4         30.30         19.77        10.86 o                         
  -6  -3   4         13.56         13.60         5.81 o                         
  -5  -3   4         25.63         25.82         5.28 o                         
  -4  -3   4        496.06        512.79        10.32 o                         
  -3  -3   4        186.98        177.24         5.64 o                         
  -2  -3   4        184.62        177.94         4.66 o                         
  -1  -3   4       1231.86       1238.19        10.76 o                         
   0  -3   4       1018.77       1018.56         8.78 o                         
   1  -3   4       2148.95       2172.27        14.68 o                         
   2  -3   4       4330.54       4387.62        26.34 o                         
   3  -3   4        894.13        905.11         7.44 o                         
   4  -3   4        169.11        164.98         8.59 o                         
   5  -3   4         84.64         75.49         8.89 o                         
   6  -3   4         91.09         84.55        12.22 o                         
   7  -3   4          6.96         12.87         4.73 o                         
   8  -3   4          2.02         -3.42         4.78 o                         
   9  -3   4          0.43         -0.43         4.64 o                         
  -8  -2   4          6.70         -1.14         7.54 o                         
  -7  -2   4          2.56          0.81         4.94 o                         
  -6  -2   4         20.77         29.88         5.85 o                         
  -5  -2   4        225.66        211.77         6.98 o                         
  -4  -2   4        268.74        250.82         5.48 o                         
  -3  -2   4        614.83        612.92         8.58 o                         
  -2  -2   4       3066.88       3225.85        25.13 o                         
  -1  -2   4       1922.35       1963.63        17.03 o                         
   0  -2   4        948.27        967.29         7.28 o                         
   1  -2   4       2053.20       2049.26        13.22 o                         
   2  -2   4       1919.02       1952.77        14.12 o                         
   3  -2   4        563.73        581.35         6.55 o                         
   4  -2   4        560.34        582.61         8.39 o                         
   5  -2   4         64.17         58.29         9.47 o                         
   6  -2   4          8.57          3.75         8.83 o                         
   7  -2   4         12.07         14.90         8.01 o                         
   8  -2   4          3.59          1.63         5.69 o                         
  -9  -1   4          1.51         -0.91         8.11 o                         
  -8  -1   4          3.43         -2.12         5.46 o                         
  -7  -1   4          7.68          0.91         3.78 o                         
  -6  -1   4         86.95         75.55         5.84 o                         
  -5  -1   4        218.50        202.38         4.63 o                         
  -4  -1   4        193.32        197.04         4.13 o                         
  -3  -1   4       2064.36       2108.61        16.58 o                         
  -2  -1   4       4579.75       4510.82        33.52 o                         
  -1  -1   4       1784.96       1847.51        12.81 o                         
   0  -1   4       3166.60       3230.44        19.91 o                         
   1  -1   4        759.05        756.33         6.49 o                         
   2  -1   4         19.70         21.94         1.51 o                         
   3  -1   4        432.36        414.79         5.69 o                         
   4  -1   4        217.81        204.51         4.97 o                         
   5  -1   4         29.45         44.53         7.90 o                         
   6  -1   4          8.35         18.94         6.73 o                         
   7  -1   4         19.26         15.85         6.55 o                         
   8  -1   4          4.94          3.89         8.46 o                         
  -9   0   4          4.55         -2.62         5.19 o                         
  -8   0   4          4.02          1.37         3.91 o                         
  -7   0   4         50.17         42.39         6.23 o                         
  -6   0   4        146.32        108.70         3.92 o                         
  -5   0   4         92.22         78.77         3.03 o                         
  -4   0   4        631.41        667.96         7.51 o                         
  -3   0   4        774.20        789.16         7.49 o                         
  -2   0   4        431.24        449.17         4.49 o                         
  -1   0   4       2793.19       2788.31        16.68 o                         
   0   0   4       3278.66       3357.87        26.89 o                         
   1   0   4        562.53        565.66         6.92 o                         
   2   0   4        219.55        208.29         4.11 o                         
   3   0   4        332.42        308.57         5.15 o                         
   4   0   4          1.82          0.85         2.10 o                         
   5   0   4         35.55         35.37         9.73 o                         
   6   0   4         30.81         43.96        20.19 o                         
   7   0   4          2.64          1.14         8.00 o                         
   8   0   4          2.57          6.51         9.03 o                         
 -10   1   4          0.25          0.66         5.24 o                         
  -9   1   4          2.31         -3.36         3.92 o                         
  -8   1   4         11.27          3.42         3.59 o                         
  -7   1   4         24.83         13.78         3.16 o                         
  -6   1   4        111.86         95.78         3.12 o                         
  -5   1   4        454.28        422.48         5.61 o                         
  -4   1   4        949.52        969.34         8.81 o                         
  -3   1   4        209.80        217.74         2.91 o                         
  -2   1   4        345.26        364.62         3.83 o                         
  -1   1   4       1487.86       1510.53        10.90 o                         
   0   1   4        282.53        268.16         3.37 o                         
   1   1   4        498.46        489.15         7.28 o                         
   3   1   4         22.45         21.16         2.74 o                         
   4   1   4         42.89         64.18         8.39 o                         
   5   1   4         77.14        103.25         9.30 o                         
   6   1   4          9.75         -2.24         4.80 o                         
   7   1   4          2.47          0.34         8.23 o                         
 -10   2   4          1.65         -0.71         3.84 o                         
  -9   2   4          0.59          2.05         3.47 o                         
  -8   2   4         16.17          8.60         2.88 o                         
  -7   2   4         27.71         22.92         2.70 o                         
  -6   2   4         57.55         45.46         2.06 o                         
  -5   2   4        327.59        319.67         4.37 o                         
  -4   2   4        626.66        646.96         7.80 o                         
  -3   2   4        606.60        637.45         5.99 o                         
  -2   2   4        886.53        923.42         6.66 o                         
  -1   2   4         27.58         35.53         2.81 o                         
   0   2   4          5.90          8.24         1.24 o                         
   1   2   4        394.02        364.35         5.98 o                         
   2   2   4        100.16         86.92         4.34 o                         
   3   2   4         21.74         29.83         4.91 o                         
   4   2   4        183.38        168.19         7.89 o                         
   5   2   4         53.42         80.71         9.13 o                         
   6   2   4         14.35         13.71         9.60 o                         
 -10   3   4          1.01         -3.78         7.76 o                         
  -9   3   4          2.24          8.01         3.45 o                         
  -8   3   4         15.37          2.86         1.53 o                         
  -7   3   4         18.37         11.10         1.79 o                         
  -6   3   4         68.07         56.20         5.82 o                         
  -5   3   4          0.36          1.29         3.06 o                         
  -4   3   4        143.29        147.18         2.78 o                         
  -3   3   4        329.80        337.41         3.98 o                         
  -2   3   4        342.33        358.43         4.35 o                         
  -1   3   4         77.21         71.32         2.19 o                         
   0   3   4        378.73        373.66         6.09 o                         
   1   3   4         54.57         61.66         8.20 o                         
   2   3   4         48.73         56.07         5.60 o                         
   3   3   4        219.78        228.52         8.92 o                         
   4   3   4         81.42        111.20        10.14 o                         
   5   3   4         18.18         21.16         7.87 o                         
 -10   4   4          0.29          5.10         4.49 o                         
  -9   4   4          1.16          0.38         2.43 o                         
  -8   4   4         16.73          8.27         2.40 o                         
  -7   4   4          4.06          2.47         1.72 o                         
  -6   4   4        119.22         87.57        13.15 o                         
  -5   4   4          2.21          1.11         0.95 o                         
  -4   4   4         28.25         35.49         4.52 o                         
  -3   4   4         25.10         33.43         2.14 o                         
  -2   4   4         70.93         59.32         2.10 o                         
  -1   4   4        406.94        399.63         6.00 o                         
   0   4   4        322.75        294.73         6.26 o                         
   1   4   4         50.78         81.34         8.30 o                         
   2   4   4        320.44        313.95        10.42 o                         
   3   4   4        163.42        147.37         7.79 o                         
   4   4   4         30.37         37.00         8.48 o                         
   5   4   4         40.52         71.77        12.79 o                         
 -10   5   4          1.50          1.58         4.54 o                         
  -9   5   4          0.01         -1.13         3.20 o                         
  -8   5   4          6.91          5.05         1.91 o                         
  -7   5   4          5.20          3.73         1.54 o                         
  -6   5   4         49.63         38.29         3.13 o                         
  -5   5   4         47.28         44.40         9.55 o                         
  -4   5   4         39.98         39.06         6.80 o                         
  -3   5   4          4.71          5.22         1.22 o                         
  -2   5   4         78.13         70.53         2.89 o                         
  -1   5   4         92.27         90.81         3.91 o                         
   0   5   4        127.07        108.56         4.47 o                         
   1   5   4        324.96        301.29         8.54 o                         
   2   5   4        281.79        272.12        26.22 o                         
   3   5   4         81.13        139.19        21.26 o                         
  -9   6   4          0.01          2.30         1.91 o                         
  -8   6   4          1.77         34.86        43.20 o                         
  -7   6   4          0.55         46.63        64.79 o                         
  -6   6   4          4.44          7.71         5.41 o                         
  -5   6   4         34.60         45.65        10.41 o                         
  -4   6   4         90.44         79.35         2.49 o                         
  -3   6   4         63.16         60.10         2.83 o                         
  -2   6   4        169.66        174.23         5.37 o                         
  -1   6   4        141.00        137.28         5.11 o                         
   0   6   4        202.37        194.36         7.00 o                         
   1   6   4        217.84        202.78         8.48 o                         
   2   6   4         67.03         73.02        15.77 o                         
  -9   7   4          0.36          2.55         2.38 o                         
  -8   7   4          4.52          2.02         1.93 o                         
  -7   7   4          0.21         -1.08         1.56 o                         
  -6   7   4          3.79          3.29         2.22 o                         
  -5   7   4         11.97         20.02         3.15 o                         
  -4   7   4         56.34         70.30         7.60 o                         
  -3   7   4        112.94        109.46         4.43 o                         
  -2   7   4        146.49        141.38         5.29 o                         
  -1   7   4        167.60        163.02         6.59 o                         
   0   7   4        182.85        167.56        14.39 o                         
   1   7   4         95.74         97.07         8.31 o                         
  -7   8   4          3.32          1.65         2.58 o                         
  -6   8   4         13.23          8.98         3.51 o                         
  -5   8   4          5.87          6.39         2.92 o                         
  -4   8   4         32.12         54.56         5.85 o                         
  -3   8   4         58.46         72.44         6.74 o                         
  -2   8   4         88.13         89.60        11.37 o                         
   1 -10   5         35.23         44.87         6.69 o                         
   2 -10   5         21.83         26.05         4.47 o                         
   3 -10   5         53.84         60.67         4.86 o                         
   4 -10   5         32.53         44.56         6.23 o                         
   5 -10   5         27.67         36.94         5.69 o                         
   6 -10   5         12.56         14.73         3.65 o                         
  -1  -9   5         51.87         62.39        13.71 o                         
   0  -9   5         50.41         67.53         7.91 o                         
   1  -9   5         89.50         76.12         5.19 o                         
   2  -9   5         35.31         47.72         5.19 o                         
   3  -9   5         46.22         65.98         5.61 o                         
   4  -9   5         42.76         60.67         5.71 o                         
   5  -9   5         48.57         70.18         7.72 o                         
   6  -9   5         31.28         40.24         4.73 o                         
   7  -9   5         10.26         13.75         3.89 o                         
  -3  -8   5         60.42        119.87        20.69 o                         
  -2  -8   5         53.11         78.73        15.77 o                         
  -1  -8   5         91.35         78.40         7.72 o                         
   0  -8   5        179.73        155.96         7.95 o                         
   1  -8   5        205.52        194.21         6.78 o                         
   2  -8   5        209.85        201.61         6.48 o                         
   3  -8   5         85.04         75.15         3.60 o                         
   4  -8   5         44.78         53.52         6.19 o                         
   5  -8   5         41.89         65.08         5.25 o                         
   6  -8   5         19.88         35.32         4.37 o                         
   7  -8   5         23.28         27.06         4.74 o                         
   8  -8   5          4.01          1.26         3.57 o                         
  -4  -7   5         69.68        118.27        20.91 o                         
  -3  -7   5         41.72         45.71        12.46 o                         
  -2  -7   5         20.36         27.66         9.83 o                         
  -1  -7   5        196.67        180.33         9.78 o                         
   0  -7   5        312.37        302.17         9.56 o                         
   1  -7   5        287.46        274.25        10.16 o                         
   2  -7   5        680.94        717.43        10.31 o                         
   3  -7   5        442.96        430.17         6.20 o                         
   4  -7   5        147.22        152.21         3.38 o                         
   5  -7   5         31.33         44.13         3.56 o                         
   6  -7   5         10.98         18.18         2.86 o                         
   7  -7   5         13.79         23.08         3.76 o                         
   8  -7   5          4.38          3.94         3.78 o                         
  -5  -6   5         67.23        115.03        14.58 o                         
  -4  -6   5         78.32        101.64        18.97 o                         
  -3  -6   5         45.13         67.90        10.04 o                         
  -2  -6   5        505.06        522.86        13.87 o                         
  -1  -6   5        503.41        497.76        11.01 o                         
   0  -6   5        319.41        305.17         7.84 o                         
   1  -6   5        417.85        389.24         6.05 o                         
   2  -6   5        487.85        484.56         6.57 o                         
   3  -6   5        503.03        505.83         6.54 o                         
   4  -6   5        331.65        325.08         4.96 o                         
   5  -6   5         82.68         79.68         2.44 o                         
   6  -6   5         12.11         20.68         2.32 o                         
   7  -6   5          2.22          1.98         4.27 o                         
   8  -6   5          2.57          4.54         4.16 o                         
  -6  -5   5         23.64         32.44         9.20 o                         
  -5  -5   5         67.05         84.90        11.39 o                         
  -4  -5   5         51.68         77.23        10.63 o                         
  -3  -5   5        397.56        410.56        14.95 o                         
  -2  -5   5        960.17        972.99        15.25 o                         
  -1  -5   5        568.64        566.06         8.97 o                         
   0  -5   5        914.84        897.93         9.42 o                         
   1  -5   5       1020.47       1039.41        11.66 o                         
   2  -5   5        134.24        121.91         2.78 o                         
   3  -5   5        151.48        144.27         2.60 o                         
   4  -5   5        241.01        231.43         3.79 o                         
   5  -5   5        132.70        133.97         3.12 o                         
   6  -5   5         24.53         42.01         9.74 o                         
   7  -5   5          2.72          0.31         4.09 o                         
   8  -5   5          2.00         -0.95         7.93 o                         
   9  -5   5          2.05         -0.24         9.68 o                         
  -7  -4   5         14.70          0.69         8.34 o                         
  -6  -4   5         49.56         66.66        11.52 o                         
  -5  -4   5         11.55         17.06         6.78 o                         
  -4  -4   5        177.87        180.93        11.25 o                         
  -3  -4   5        718.58        699.27        13.17 o                         
  -2  -4   5        155.91        151.97         4.04 o                         
  -1  -4   5       1515.01       1525.31        14.10 o                         
   0  -4   5       2828.53       2794.22        20.15 o                         
   1  -4   5       1102.40       1095.58        10.73 o                         
   2  -4   5        408.26        400.07         4.62 o                         
   3  -4   5        162.00        163.46         2.82 o                         
   4  -4   5         22.43         28.95         2.39 o                         
   5  -4   5         34.52         49.84         5.53 o                         
   6  -4   5         22.06         27.92         6.82 o                         
   7  -4   5         11.96         17.85         4.72 o                         
   8  -4   5          0.13          1.32         3.88 o                         
  -8  -3   5          3.93         -4.46         8.00 o                         
  -7  -3   5         30.71         29.71        11.54 o                         
  -6  -3   5         22.81         23.29         7.06 o                         
  -5  -3   5        215.38        213.65         8.79 o                         
  -4  -3   5        526.60        550.19        13.47 o                         
  -3  -3   5        465.39        460.13         8.29 o                         
  -2  -3   5        488.57        486.78         6.86 o                         
  -1  -3   5       1329.86       1316.68        12.31 o                         
   0  -3   5        462.92        441.43         4.66 o                         
   1  -3   5        479.59        448.25         4.56 o                         
   2  -3   5       1103.16       1067.82         9.80 o                         
   3  -3   5        186.58        177.81         3.23 o                         
   4  -3   5          0.22          0.94         1.35 o                         
   5  -3   5         39.23         64.48         9.01 o                         
   6  -3   5         13.67         16.95        12.74 o                         
   7  -3   5         11.63         12.93         5.09 o                         
   8  -3   5          0.97          5.79         5.08 o                         
  -8  -2   5          9.02          5.83         8.91 o                         
  -7  -2   5         23.96         18.00         6.86 o                         
  -6  -2   5         34.64         37.23         6.21 o                         
  -5  -2   5        379.89        371.88         9.32 o                         
  -4  -2   5        352.11        342.80         6.68 o                         
  -3  -2   5        530.16        556.44         7.63 o                         
  -2  -2   5       1742.04       1816.24        16.21 o                         
  -1  -2   5         60.56         58.60         1.70 o                         
   0  -2   5         40.72         45.90         1.47 o                         
   1  -2   5        640.22        629.52         5.99 o                         
   2  -2   5        219.41        203.16         3.34 o                         
   3  -2   5        126.05        117.07         2.57 o                         
   4  -2   5        127.95        123.21         3.49 o                         
   5  -2   5         61.40         86.02         6.96 o                         
   6  -2   5         17.16         21.50         4.94 o                         
   7  -2   5          9.96          5.97         4.87 o                         
   8  -2   5          7.40         -0.05         6.07 o                         
  -9  -1   5          2.35         -0.91         8.46 o                         
  -8  -1   5          6.64          2.59         5.53 o                         
  -7  -1   5         12.01          7.58         4.50 o                         
  -6  -1   5        106.27         83.30         5.71 o                         
  -5  -1   5         82.13         70.52         4.07 o                         
  -4  -1   5         81.21         83.30         3.10 o                         
  -3  -1   5        838.93        878.79         8.31 o                         
  -2  -1   5        897.00        921.76         9.15 o                         
  -1  -1   5        589.88        601.70         6.40 o                         
   0  -1   5        660.66        670.57         6.30 o                         
   1  -1   5         39.77         43.00         3.04 o                         
   2  -1   5         43.23         53.05         1.62 o                         
   3  -1   5        251.38        226.66         4.09 o                         
   4  -1   5        240.20        237.17         6.98 o                         
   5  -1   5          9.26          5.81         3.61 o                         
   6  -1   5         37.60         55.36         8.33 o                         
   7  -1   5         19.12         25.37        10.51 o                         
  -9   0   5          1.96          4.59         5.78 o                         
  -8   0   5          7.79          0.71         4.07 o                         
  -7   0   5         39.56         24.65         5.22 o                         
  -6   0   5         89.79         65.68         4.78 o                         
  -5   0   5         74.19         64.02         2.93 o                         
  -4   0   5        148.48        145.87         3.54 o                         
  -3   0   5        139.17        142.23         2.60 o                         
  -2   0   5          0.63          0.76         0.58 o                         
  -1   0   5        796.67        816.38         6.52 o                         
   0   0   5        651.76        632.52         7.23 o                         
   1   0   5         25.20         30.59         2.29 o                         
   2   0   5        253.05        243.52         5.78 o                         
   4   0   5         71.87         99.36         7.65 o                         
   5   0   5         70.77         86.03         5.39 o                         
   6   0   5         51.19         58.99         9.22 o                         
   7   0   5          9.51          7.43         9.03 o                         
  -9   1   5          3.91          3.16         4.31 o                         
  -8   1   5          3.10         -0.26         3.43 o                         
  -7   1   5         39.92         49.43         6.12 o                         
  -6   1   5         24.02         25.32         3.28 o                         
  -5   1   5        136.76        124.38         3.12 o                         
  -4   1   5        189.29        180.95         3.55 o                         
  -3   1   5          1.80          5.01         1.14 o                         
  -2   1   5          6.00         11.09         1.14 o                         
  -1   1   5        242.64        249.88         3.53 o                         
   0   1   5         68.56         56.69         1.78 o                         
   1   1   5        820.35        820.67        10.14 o                         
   2   1   5        895.77        874.58        12.95 o                         
   3   1   5        142.48        146.29         5.89 o                         
   4   1   5        164.27        147.06         7.36 o                         
   5   1   5        175.48        165.00         8.51 o                         
   6   1   5         17.37         32.46        12.46 o                         
 -10   2   5          0.07         -1.96         4.29 o                         
  -9   2   5          3.33         -0.74         3.45 o                         
  -8   2   5          1.94         -1.03         2.83 o                         
  -7   2   5          3.93          4.59         2.26 o                         
  -6   2   5          6.80          9.48         1.91 o                         
  -5   2   5        116.07        116.02         3.09 o                         
  -4   2   5         53.55         50.00         3.50 o                         
  -3   2   5        427.28        434.36         5.36 o                         
  -2   2   5        246.94        243.03         3.92 o                         
  -1   2   5        156.27        145.31         2.85 o                         
   0   2   5        213.74        193.38         3.82 o                         
   1   2   5        808.99        841.42        10.32 o                         
   2   2   5        248.85        225.26         7.14 o                         
   3   2   5        295.35        309.58        10.37 o                         
   4   2   5        249.40        263.08        10.26 o                         
   5   2   5         64.87         98.25        13.40 o                         
   6   2   5         14.90          7.54        10.06 o                         
 -10   3   5          0.02         -0.34         4.43 o                         
  -9   3   5          1.63         -0.52         8.01 o                         
  -8   3   5          7.08          1.55         1.80 o                         
  -7   3   5         10.09          5.47         1.81 o                         
  -6   3   5          0.15          0.19         1.27 o                         
  -5   3   5         43.09         41.30         2.57 o                         
  -4   3   5          1.61          0.86         1.11 o                         
  -3   3   5        678.17        728.97         7.26 o                         
  -2   3   5        344.19        338.77         4.59 o                         
  -1   3   5        369.82        378.51         5.47 o                         
   0   3   5        696.34        707.11        10.05 o                         
   1   3   5        465.78        467.95         8.93 o                         
   2   3   5        221.27        200.67         8.32 o                         
   3   3   5        353.87        359.04        11.83 o                         
   4   3   5         64.13        118.61        18.91 o                         
   5   3   5         25.98         30.06         9.05 o                         
 -10   4   5          0.11          1.53         6.54 o                         
  -9   4   5          1.67         -1.26         9.68 o                         
  -8   4   5          0.65          0.34         2.21 o                         
  -7   4   5         31.10         26.35         5.64 o                         
  -6   4   5          4.30          3.13         1.58 o                         
  -5   4   5         35.54         43.09         5.29 o                         
  -4   4   5         21.41         26.89         2.67 o                         
  -3   4   5        141.64        140.48         2.92 o                         
  -2   4   5        313.60        313.79         5.53 o                         
  -1   4   5        958.04        959.70        13.69 o                         
   0   4   5        556.86        557.35         9.37 o                         
   1   4   5        370.59        349.57         8.15 o                         
   2   4   5        356.87        367.63        11.92 o                         
   3   4   5        142.95        133.45        10.51 o                         
   4   4   5         24.26         27.62         9.06 o                         
  -9   5   5          0.94          0.58         3.98 o                         
  -8   5   5          0.19          1.57         2.23 o                         
  -7   5   5         19.71         22.83         8.16 o                         
  -6   5   5         30.22         37.88         7.65 o                         
  -5   5   5        100.18         90.57         5.51 o                         
  -4   5   5        138.54        132.61         7.96 o                         
  -3   5   5        141.19        138.00         3.87 o                         
  -2   5   5        255.55        254.27         5.60 o                         
  -1   5   5        440.29        427.40         8.86 o                         
   0   5   5        204.69        185.08         6.65 o                         
   1   5   5        266.11        245.46         9.00 o                         
   2   5   5        167.82        151.67         9.45 o                         
   3   5   5         35.77         46.86        13.60 o                         
  -9   6   5          0.90          1.52         3.04 o                         
  -8   6   5          0.61          0.09         1.99 o                         
  -7   6   5          6.47          6.59         4.17 o                         
  -6   6   5         12.76         16.51        11.01 o                         
  -5   6   5         89.83         90.61         4.43 o                         
  -4   6   5        130.16        129.76         4.20 o                         
  -3   6   5        213.69        213.59         5.46 o                         
  -2   6   5        194.63        205.83         6.22 o                         
  -1   6   5        122.99        119.41         5.64 o                         
   0   6   5        150.56        133.36         7.36 o                         
   1   6   5        104.55         96.70         8.49 o                         
  -8   7   5          2.16         -0.75         2.26 o                         
  -7   7   5          4.03          1.07         8.38 o                         
  -6   7   5          8.07         10.46         3.47 o                         
  -5   7   5         38.88         72.02         7.80 o                         
  -4   7   5         57.18         65.38         7.78 o                         
  -3   7   5        122.68        117.37         4.41 o                         
  -2   7   5        112.22        106.64        13.76 o                         
  -1   7   5        108.19        112.56         7.08 o                         
  -6   8   5         11.69          7.19         5.77 o                         
  -5   8   5         19.64         30.80         5.78 o                         
  -4   8   5         21.46         24.46         3.87 o                         
   1 -10   6         59.93         82.59        12.42 o                         
   2 -10   6         69.16         91.43         8.18 o                         
   3 -10   6         53.92         71.73         8.26 o                         
   4 -10   6         65.05         72.81         8.24 o                         
   5 -10   6         22.18         32.25         5.52 o                         
  -1  -9   6         83.11        123.19        19.09 o                         
   0  -9   6        121.17        109.22         7.18 o                         
   1  -9   6        128.23        121.37         7.05 o                         
   2  -9   6        114.76        110.73         5.47 o                         
   3  -9   6         42.91         65.11         5.88 o                         
   4  -9   6         36.03         59.65         4.84 o                         
   5  -9   6         49.66         70.07        10.11 o                         
   6  -9   6         23.25         36.77         6.86 o                         
   7  -9   6          1.91          5.49         4.55 o                         
  -3  -8   6        109.50         96.22        13.14 o                         
  -2  -8   6         94.34        143.64        21.26 o                         
  -1  -8   6        195.78        182.38        14.86 o                         
   0  -8   6        427.66        430.57        15.63 o                         
   1  -8   6        258.49        234.21         7.59 o                         
   2  -8   6        173.51        162.96         6.09 o                         
   3  -8   6        101.29         86.62         4.03 o                         
   4  -8   6         12.91         14.33         2.83 o                         
   5  -8   6         10.84         17.72         3.20 o                         
   6  -8   6         11.01         15.75         3.87 o                         
   7  -8   6          8.44         16.60         5.86 o                         
  -4  -7   6        105.43        116.79        14.63 o                         
  -3  -7   6         88.00        121.25        19.31 o                         
  -2  -7   6        144.66        142.84        13.71 o                         
  -1  -7   6        308.82        279.43        12.35 o                         
   0  -7   6        198.36        169.69         7.70 o                         
   1  -7   6        287.95        289.86         7.92 o                         
   2  -7   6        292.40        266.07         6.62 o                         
   3  -7   6        198.88        194.49         5.02 o                         
   4  -7   6         38.05         50.67         4.04 o                         
   5  -7   6          1.23          2.88         2.19 o                         
   6  -7   6          3.33          7.53         3.29 o                         
   7  -7   6          8.26         10.22         4.64 o                         
   8  -7   6          2.16         -2.58         4.97 o                         
  -5  -6   6         83.58        111.62        14.27 o                         
  -4  -6   6        134.81        142.58        10.66 o                         
  -3  -6   6        101.78         99.05         8.56 o                         
  -2  -6   6        381.09        397.08        12.90 o                         
  -1  -6   6        366.18        339.91        10.56 o                         
   0  -6   6         66.16         62.84         8.48 o                         
   1  -6   6        177.74        164.83         5.05 o                         
   2  -6   6        182.01        161.46         4.42 o                         
   3  -6   6        100.13         95.50         3.24 o                         
   4  -6   6        139.10        139.22         4.14 o                         
   5  -6   6         28.73         36.44         4.12 o                         
   6  -6   6          4.31          6.09         2.84 o                         
   7  -6   6          1.34          4.57         3.19 o                         
   8  -6   6          3.02          4.86         4.19 o                         
  -6  -5   6         46.47         67.78        24.28 o                         
  -5  -5   6         70.47         82.24        11.97 o                         
  -4  -5   6         44.13         70.36        11.15 o                         
  -3  -5   6        428.23        453.58        16.12 o                         
  -2  -5   6        578.70        559.78        10.84 o                         
  -1  -5   6        256.86        236.63         5.50 o                         
   0  -5   6        607.54        585.75         8.26 o                         
   1  -5   6         42.08         52.02         3.27 o                         
   2  -5   6          0.59          0.51         0.94 o                         
   3  -5   6         12.72         13.58         1.73 o                         
   4  -5   6        103.92         97.10         3.19 o                         
   5  -5   6         56.40         61.16         7.95 o                         
   6  -5   6         14.93         23.18         3.87 o                         
   7  -5   6          3.94          0.31         3.18 o                         
   8  -5   6          5.42         -1.12         3.67 o                         
  -7  -4   6         19.23         14.74        11.09 o                         
  -6  -4   6         52.17         68.10        15.77 o                         
  -5  -4   6         24.63         33.26         7.61 o                         
  -4  -4   6        167.84        174.09        10.26 o                         
  -3  -4   6        203.65        191.91         9.81 o                         
  -2  -4   6         79.53         68.09         3.18 o                         
  -1  -4   6         76.25         67.88         2.42 o                         
   0  -4   6        860.04        838.80         8.36 o                         
   1  -4   6        136.81        129.75         2.79 o                         
   2  -4   6         87.01         77.81         2.24 o                         
   3  -4   6         44.89         51.02         2.71 o                         
   4  -4   6         18.87         27.63         3.19 o                         
   5  -4   6         53.21         85.13         5.91 o                         
   6  -4   6         56.88         99.77         6.37 o                         
   7  -4   6          8.58          5.16         3.30 o                         
   8  -4   6          3.53         -0.03         4.60 o                         
  -8  -3   6          5.73         -1.83         8.11 o                         
  -7  -3   6         28.12         28.00        12.11 o                         
  -6  -3   6         15.16          8.91         8.80 o                         
  -5  -3   6         53.16         99.96        10.95 o                         
  -4  -3   6        366.38        357.40        10.88 o                         
  -3  -3   6          2.59          5.50         2.45 o                         
  -2  -3   6         50.84         59.26         3.39 o                         
  -1  -3   6        214.71        208.45         4.61 o                         
   0  -3   6         39.22         40.90         3.15 o                         
   1  -3   6        363.37        343.66         4.10 o                         
   2  -3   6        813.81        828.13         8.74 o                         
   3  -3   6        176.08        159.58         3.57 o                         
   4  -3   6         78.57         76.67         3.57 o                         
   5  -3   6         64.14        104.11         6.95 o                         
   6  -3   6         59.80         82.03         6.14 o                         
   7  -3   6          9.65         10.80         4.65 o                         
   8  -3   6          2.28          3.35         5.98 o                         
  -8  -2   6          5.50          5.71         8.91 o                         
  -7  -2   6          5.32         11.43         8.91 o                         
  -6  -2   6         29.14         36.29         7.85 o                         
  -5  -2   6        115.33        101.95         6.17 o                         
  -4  -2   6         90.00         81.53         4.48 o                         
  -3  -2   6        156.75        151.88         4.77 o                         
  -2  -2   6        629.68        634.71         8.99 o                         
  -1  -2   6         23.51         28.60         2.07 o                         
   0  -2   6          6.93         10.13         1.68 o                         
   1  -2   6        368.47        352.15         4.73 o                         
   2  -2   6        492.17        474.22         6.57 o                         
   3  -2   6        293.02        288.96         4.96 o                         
   4  -2   6        368.89        381.53         7.56 o                         
   5  -2   6         93.81         94.67         5.28 o                         
   6  -2   6         31.58         34.99         6.63 o                         
   7  -2   6         23.35         38.36        10.45 o                         
  -9  -1   6          3.28         -7.77         7.77 o                         
  -8  -1   6          3.06         -2.11         5.43 o                         
  -7  -1   6          6.97          1.89         5.20 o                         
  -6  -1   6         38.79         48.82         6.64 o                         
  -5  -1   6          4.00          4.01         2.53 o                         
  -4  -1   6          2.93          2.18         2.03 o                         
  -3  -1   6        381.75        387.25         5.89 o                         
  -2  -1   6        343.62        347.08         4.97 o                         
  -1  -1   6        191.74        191.41         3.13 o                         
   0  -1   6       1075.37       1087.12         9.82 o                         
   1  -1   6        426.00        416.85         6.99 o                         
   2  -1   6        251.17        249.27         5.09 o                         
   3  -1   6        563.69        589.71        10.37 o                         
   4  -1   6        325.44        318.87         8.73 o                         
   5  -1   6         75.93         87.01         6.24 o                         
   6  -1   6         31.28         54.05        11.59 o                         
   7  -1   6         20.64         24.80        11.66 o                         
  -9   0   6          2.54          0.62         5.54 o                         
  -8   0   6          1.93         -1.73         3.84 o                         
  -7   0   6          7.91         -0.67         3.63 o                         
  -6   0   6         38.18         46.16         6.16 o                         
  -5   0   6          1.21         -1.77         1.95 o                         
  -4   0   6         78.81         68.72         2.79 o                         
  -3   0   6         63.83         57.86         2.17 o                         
  -2   0   6        174.44        160.15         2.79 o                         
  -1   0   6       1892.33       1928.07        16.11 o                         
   0   0   6       2108.09       2159.79        21.74 o                         
   1   0   6        395.20        381.79         6.94 o                         
   2   0   6        848.36        854.80        14.50 o                         
   3   0   6        489.29        497.04        10.96 o                         
   4   0   6         98.72         86.22         6.01 o                         
   5   0   6         67.60        112.86        12.59 o                         
   6   0   6         25.76         40.91        13.14 o                         
  -9   1   6          0.16          1.87         4.13 o                         
  -8   1   6          6.25         -0.08         3.81 o                         
  -7   1   6          4.08         -0.39         2.90 o                         
  -6   1   6         37.11         51.93         5.52 o                         
  -5   1   6        146.68        126.02         3.91 o                         
  -4   1   6        290.80        283.29         4.83 o                         
  -3   1   6         81.98         74.54         2.37 o                         
  -2   1   6        570.57        572.71         6.33 o                         
  -1   1   6        562.34        553.78         6.91 o                         
   0   1   6        816.27        803.09        10.07 o                         
   1   1   6       1072.69       1062.61        13.62 o                         
   2   1   6        926.25        911.58        18.17 o                         
   3   1   6        129.61        116.20         6.55 o                         
   4   1   6        126.09        133.26         7.50 o                         
   5   1   6         70.66         82.62        17.49 o                         
   6   1   6          8.54          2.74         7.66 o                         
  -9   2   6          0.01         -0.69         7.46 o                         
  -8   2   6          6.87          3.34         3.42 o                         
  -7   2   6          2.77          0.45         2.56 o                         
  -6   2   6         13.82         16.17         3.14 o                         
  -5   2   6        116.00        108.73         7.51 o                         
  -4   2   6        373.37        375.46         5.53 o                         
  -3   2   6        409.57        416.90         6.08 o                         
  -2   2   6       1220.21       1268.54        12.00 o                         
  -1   2   6        199.33        194.97         4.17 o                         
   0   2   6        736.13        726.96         9.30 o                         
   1   2   6        796.93        773.38        11.74 o                         
   2   2   6        201.62        194.22         8.18 o                         
   3   2   6         97.88        100.97        10.79 o                         
   4   2   6        132.03        124.30         9.81 o                         
   5   2   6         12.48          9.03         9.37 o                         
  -9   3   6          0.82          3.58         6.24 o                         
  -8   3   6          5.41          1.52         2.98 o                         
  -7   3   6          6.79         -1.11         4.38 o                         
  -6   3   6         40.62         42.56         4.86 o                         
  -5   3   6         24.22         33.00         6.99 o                         
  -4   3   6        339.32        357.00         5.89 o                         
  -3   3   6        543.09        574.47         8.11 o                         
  -2   3   6        819.01        841.00         9.64 o                         
  -1   3   6        597.37        580.31         8.29 o                         
   0   3   6        581.35        602.20        10.34 o                         
   1   3   6         96.94         83.81         4.33 o                         
   2   3   6         93.18        104.77        11.96 o                         
   3   3   6         82.82        100.58        12.29 o                         
   4   3   6         15.86         16.52         6.83 o                         
  -9   4   6          2.03         -2.25         7.66 o                         
  -8   4   6          5.71         -0.19         3.98 o                         
  -7   4   6         19.71          7.12         2.36 o                         
  -6   4   6         82.93         61.74        12.26 o                         
  -5   4   6         37.23         44.34         4.28 o                         
  -4   4   6        152.93        156.87         4.94 o                         
  -3   4   6        194.61        194.63         5.25 o                         
  -2   4   6        234.96        227.82         5.33 o                         
  -1   4   6        335.02        310.38         6.53 o                         
   0   4   6        193.58        170.23         6.21 o                         
   1   4   6         61.73         87.94        10.73 o                         
   2   4   6        122.44        111.87        13.60 o                         
   3   4   6         18.81         36.80        12.34 o                         
  -9   5   6          0.89          0.05        13.59 o                         
  -8   5   6          2.02         -0.64         5.95 o                         
  -7   5   6         16.08         14.52         6.53 o                         
  -6   5   6         50.97         63.83        14.28 o                         
  -5   5   6         82.38         69.51        10.73 o                         
  -4   5   6        103.26         93.10         4.59 o                         
  -3   5   6         57.02         67.97         4.37 o                         
  -2   5   6        119.01        108.10         4.59 o                         
  -1   5   6         78.55         83.89        13.89 o                         
   0   5   6         42.27         38.87         8.63 o                         
   1   5   6         61.92         81.36        16.34 o                         
   2   5   6         30.51         29.94        11.66 o                         
  -8   6   6          2.82          1.69         4.35 o                         
  -7   6   6          4.22          1.29         2.46 o                         
  -6   6   6         18.21         18.58        10.29 o                         
  -5   6   6         53.03         61.32         8.83 o                         
  -4   6   6         71.22         71.74         4.38 o                         
  -3   6   6         50.40         78.76         5.46 o                         
  -2   6   6         52.03         74.39         7.49 o                         
  -1   6   6         18.76         28.71         8.64 o                         
   0   6   6         23.96         37.37        11.31 o                         
  -7   7   6          1.82         -1.00         3.43 o                         
  -6   7   6          6.06          6.07         4.54 o                         
  -5   7   6          8.60         11.70         5.21 o                         
  -4   7   6         16.51         21.98         4.10 o                         
  -3   7   6         24.24         28.69         4.36 o                         
  -2   7   6         22.77         29.00         7.36 o                         
   3 -10   7         43.36         60.39         6.07 o                         
  -1  -9   7         60.52         60.10        13.26 o                         
   0  -9   7         89.21         98.31        12.57 o                         
   1  -9   7         64.25         70.50         7.95 o                         
   2  -9   7         17.64         21.91         4.19 o                         
   3  -9   7         15.06         18.67         3.77 o                         
   4  -9   7          8.68         12.24         2.99 o                         
   5  -9   7         20.20         33.82         5.18 o                         
   6  -9   7         13.86         19.47         5.77 o                         
  -3  -8   7         65.95        108.56        20.23 o                         
  -2  -8   7         56.19         63.65        14.29 o                         
  -1  -8   7         82.52        110.73        17.49 o                         
   0  -8   7        133.51        110.57         6.71 o                         
   1  -8   7        126.56        119.66         6.09 o                         
   2  -8   7         53.38         67.97         5.72 o                         
   3  -8   7         12.34         11.71         2.94 o                         
   4  -8   7          8.63          6.75         2.60 o                         
   5  -8   7          6.59          5.88         2.94 o                         
   6  -8   7         10.05         14.39         4.68 o                         
   7  -8   7         10.03          9.38         5.66 o                         
  -4  -7   7         83.83        137.24        22.97 o                         
  -3  -7   7         36.48         53.37        13.60 o                         
  -2  -7   7         27.85         28.91        10.74 o                         
  -1  -7   7        169.28        164.44        13.83 o                         
   0  -7   7         52.42         73.84         9.97 o                         
   1  -7   7         40.91         48.48         4.67 o                         
   2  -7   7        183.28        169.60         5.52 o                         
   3  -7   7        108.78         92.99         4.17 o                         
   4  -7   7         24.03         32.35         3.89 o                         
   5  -7   7          6.66          3.03         2.87 o                         
   6  -7   7          6.01          2.42         3.04 o                         
   7  -7   7         12.19          9.42         4.70 o                         
  -5  -6   7         79.80        124.81        15.71 o                         
  -4  -6   7         34.53         39.19         8.68 o                         
  -3  -6   7         58.20         92.59        11.92 o                         
  -2  -6   7        177.42        163.22        10.02 o                         
  -1  -6   7         26.37         26.50         4.98 o                         
   0  -6   7          1.49          0.90         2.10 o                         
   1  -6   7         62.99         56.69         7.91 o                         
   2  -6   7         67.30         63.73         3.52 o                         
   3  -6   7        189.62        179.67         5.31 o                         
   4  -6   7        111.10        106.51         5.21 o                         
   5  -6   7         77.73         80.50        10.77 o                         
   6  -6   7         12.07         15.63         4.20 o                         
   7  -6   7          6.39          6.44         3.81 o                         
  -6  -5   7         15.29         17.60        10.74 o                         
  -5  -5   7         27.48         36.55         8.96 o                         
  -4  -5   7          4.25         -0.21         6.00 o                         
  -3  -5   7        111.59        101.27         8.32 o                         
  -2  -5   7        147.22        139.44         8.73 o                         
  -1  -5   7        106.23        100.13         5.18 o                         
   0  -5   7        233.34        217.39         5.00 o                         
   1  -5   7        323.36        312.68         6.35 o                         
   2  -5   7          4.49          6.28         1.64 o                         
   3  -5   7        200.18        187.95         5.08 o                         
   4  -5   7        196.83        185.10         5.35 o                         
   5  -5   7        123.16        113.83         6.23 o                         
   6  -5   7         23.32         33.45         5.36 o                         
   7  -5   7          8.67         10.46         5.04 o                         
  -7  -4   7         12.96         16.34        11.31 o                         
  -6  -4   7         17.66         18.40        10.40 o                         
  -5  -4   7          0.84         -4.05         4.52 o                         
  -4  -4   7         63.61         93.78        16.29 o                         
  -3  -4   7        109.57         90.38         7.43 o                         
  -2  -4   7          1.46          0.39         1.71 o                         
  -1  -4   7        733.56        731.81        11.37 o                         
   0  -4   7        644.81        644.99         8.38 o                         
   1  -4   7        483.65        458.75         6.64 o                         
   2  -4   7        343.96        338.19         6.45 o                         
   3  -4   7        285.62        269.05         6.43 o                         
   4  -4   7         87.98         77.13         3.88 o                         
   5  -4   7         88.41         95.14         4.59 o                         
   6  -4   7         38.96         60.15         6.12 o                         
   7  -4   7         12.97         11.34         5.35 o                         
  -7  -3   7         12.82          9.71         9.37 o                         
  -6  -3   7          7.47          5.03         8.00 o                         
  -5  -3   7         48.43         61.11        10.97 o                         
  -4  -3   7        129.38        125.41         8.60 o                         
  -3  -3   7         58.56         81.95         7.91 o                         
  -2  -3   7         50.67         59.04         8.10 o                         
  -1  -3   7        447.19        440.29         8.27 o                         
   0  -3   7        298.17        283.00         4.22 o                         
   1  -3   7       1147.79       1174.65        14.14 o                         
   2  -3   7       1251.86       1258.56        14.03 o                         
   3  -3   7        328.01        325.76         6.77 o                         
   4  -3   7        102.61         94.75         4.44 o                         
   5  -3   7        107.18        106.95        10.15 o                         
   6  -3   7         27.81         39.82         5.90 o                         
   7  -3   7          6.12         10.40         9.26 o                         
  -8  -2   7          5.17          7.09         8.91 o                         
  -7  -2   7          0.23          0.11         7.43 o                         
  -6  -2   7         11.46         19.54         6.85 o                         
  -5  -2   7        100.85         88.93         6.10 o                         
  -4  -2   7         60.75         92.69         8.74 o                         
  -3  -2   7        394.98        417.02         9.78 o                         
  -2  -2   7       1028.89       1076.45        15.86 o                         
  -1  -2   7        472.90        483.81         6.77 o                         
   0  -2   7        459.99        438.07         6.75 o                         
   1  -2   7       1088.97       1094.14        11.84 o                         
   2  -2   7        573.35        551.91         8.96 o                         
   3  -2   7        376.51        391.36         8.48 o                         
   4  -2   7        200.24        204.81         7.18 o                         
   5  -2   7         45.41         66.08         6.95 o                         
   6  -2   7          9.71         13.71         6.33 o                         
   7  -2   7          6.69         -2.40         8.00 o                         
  -8  -1   7          4.08          1.49         8.00 o                         
  -7  -1   7          3.11         -3.43         5.20 o                         
  -6  -1   7         41.30         43.27         8.19 o                         
  -5  -1   7         54.71         85.21         7.14 o                         
  -4  -1   7         86.58         80.63         4.49 o                         
  -3  -1   7       1011.42       1061.45        15.00 o                         
  -2  -1   7       1046.98       1075.84        11.11 o                         
  -1  -1   7        999.78       1014.43        12.80 o                         
   0  -1   7       1249.17       1269.85        14.03 o                         
   1  -1   7        372.56        344.72         7.49 o                         
   2  -1   7        125.24         99.99         4.34 o                         
   3  -1   7        341.45        343.56         8.22 o                         
   4  -1   7         69.23        100.77         9.65 o                         
   5  -1   7         10.70         13.68         6.18 o                         
   6  -1   7         12.19         29.83        12.11 o                         
  -9   0   7          1.07          2.22         6.02 o                         
  -8   0   7          3.08         -2.59         5.16 o                         
  -7   0   7         31.99         19.39         5.54 o                         
  -6   0   7         32.07         26.43         5.34 o                         
  -5   0   7         93.86         79.16         5.30 o                         
  -4   0   7        212.12        215.65         6.02 o                         
  -3   0   7        308.37        315.85         6.42 o                         
  -2   0   7        356.39        369.74         5.51 o                         
  -1   0   7       1452.31       1458.35        15.57 o                         
   0   0   7        934.38        897.98        13.27 o                         
   1   0   7        393.90        387.51         8.44 o                         
   2   0   7        191.63        190.97         6.72 o                         
   3   0   7        120.77         94.79         6.17 o                         
   4   0   7          7.77          8.66         4.37 o                         
   5   0   7         21.88         47.31        14.74 o                         
   6   0   7          6.76         11.09         9.14 o                         
  -9   1   7          1.51         -3.38         5.19 o                         
  -8   1   7          0.90          2.00         3.91 o                         
  -7   1   7         32.06         28.00         5.61 o                         
  -6   1   7         35.38         44.67         6.53 o                         
  -5   1   7        257.12        231.41         8.35 o                         
  -4   1   7        352.80        352.84         7.82 o                         
  -3   1   7        187.99        176.65         4.78 o                         
  -2   1   7        352.62        348.51         6.76 o                         
  -1   1   7        699.55        722.20         9.83 o                         
   0   1   7         77.28         69.69         3.71 o                         
   1   1   7        388.42        361.40         9.25 o                         
   2   1   7        115.52         96.59         6.12 o                         
   3   1   7         16.98         13.65         4.47 o                         
   4   1   7         26.51         37.14         8.70 o                         
   5   1   7         25.17         41.03        14.40 o                         
  -9   2   7          1.98          0.21         3.85 o                         
  -8   2   7          4.20          2.55         3.60 o                         
  -7   2   7         15.26         17.58         4.58 o                         
  -6   2   7         42.20         56.80        13.70 o                         
  -5   2   7        179.59        168.32         6.99 o                         
  -4   2   7        216.20        229.32         5.95 o                         
  -3   2   7        501.49        501.33         8.43 o                         
  -2   2   7        164.32        160.81         4.35 o                         
  -1   2   7         42.90         50.97         4.28 o                         
   0   2   7         36.33         45.66         5.12 o                         
   1   2   7        132.12        105.83         5.33 o                         
   2   2   7          7.07          5.16         3.49 o                         
   3   2   7         27.01         31.61         7.39 o                         
   4   2   7         37.56         39.32         9.05 o                         
  -9   3   7          2.44          1.88         3.42 o                         
  -8   3   7          8.63          0.96         3.37 o                         
  -7   3   7          9.51          1.82         3.00 o                         
  -6   3   7         23.65         17.17        12.27 o                         
  -5   3   7         32.72         56.03        11.77 o                         
  -4   3   7         46.87         52.48         9.55 o                         
  -3   3   7        241.14        242.81         6.22 o                         
  -2   3   7         82.44         80.70         3.60 o                         
  -1   3   7         71.36         76.50         7.56 o                         
   0   3   7        101.57         99.98         5.98 o                         
   1   3   7         13.40         17.07         5.76 o                         
   2   3   7         17.69         19.50         7.72 o                         
   3   3   7         60.75         84.10        13.54 o                         
  -9   4   7          0.95         -2.43         7.25 o                         
  -8   4   7          5.63          7.23         4.59 o                         
  -7   4   7         12.66         58.27        81.25 o                         
  -6   4   7         29.96         24.23         7.92 o                         
  -5   4   7         14.45         13.35         3.29 o                         
  -4   4   7         21.47         30.36         4.44 o                         
  -3   4   7         14.81         17.90         3.77 o                         
  -2   4   7         37.71         43.50         4.20 o                         
  -1   4   7         93.35         87.60         4.98 o                         
   0   4   7         28.30         30.96         6.18 o                         
   1   4   7         34.66         40.11        11.89 o                         
   2   4   7         80.11        124.33        20.80 o                         
  -8   5   7          2.55          0.02         6.16 o                         
  -7   5   7          7.51          3.44         8.97 o                         
  -6   5   7         16.19         14.59        10.14 o                         
  -5   5   7         18.25         20.85         3.88 o                         
  -4   5   7         17.42         20.32         4.00 o                         
  -3   5   7          4.72          5.39         3.14 o                         
  -2   5   7         15.34         14.05         5.53 o                         
  -1   5   7         25.58         24.57         9.49 o                         
   0   5   7         31.61         27.89        11.09 o                         
  -7   6   7          0.86          0.06         3.84 o                         
  -6   6   7          2.33          3.89         3.93 o                         
  -5   6   7         14.03         16.85         4.12 o                         
  -4   6   7         14.27         15.49         4.46 o                         
  -3   6   7         25.11         36.56         7.87 o                         
  -2   6   7         36.35         56.98        10.08 o                         
   0  -9   8         34.99         41.77         7.89 o                         
   1  -9   8         38.63         43.40         8.00 o                         
   2  -9   8         24.46         27.00         5.37 o                         
   3  -9   8         12.30         19.52         4.58 o                         
   4  -9   8         24.19         40.93         5.87 o                         
   5  -9   8         29.34         40.05         5.81 o                         
  -2  -8   8         15.64         12.69         8.46 o                         
  -1  -8   8         51.22         79.07        16.46 o                         
   0  -8   8        120.57        116.44         8.31 o                         
   1  -8   8         75.75         83.93        12.51 o                         
   2  -8   8         95.62         89.18         5.21 o                         
   3  -8   8         45.90         55.04         6.16 o                         
   4  -8   8         22.24         37.88         5.27 o                         
   5  -8   8         18.62         26.86         4.78 o                         
   6  -8   8         18.91         27.01         5.08 o                         
  -3  -7   8          6.48          2.29         6.74 o                         
  -2  -7   8         30.91         41.60        12.57 o                         
  -1  -7   8         68.18         72.45        14.51 o                         
   0  -7   8        107.40         97.03         6.05 o                         
   1  -7   8        180.97        170.66         6.57 o                         
   2  -7   8        291.64        300.83         7.59 o                         
   3  -7   8        184.64        174.85         6.89 o                         
   4  -7   8         84.97         83.32         5.10 o                         
   5  -7   8         11.80         18.09         4.39 o                         
   6  -7   8         17.99         28.68         5.70 o                         
  -5  -6   8         33.81         59.22        11.78 o                         
  -4  -6   8         38.01         50.64        13.08 o                         
  -3  -6   8         27.28         38.70         8.73 o                         
  -2  -6   8        287.08        294.42        14.64 o                         
  -1  -6   8        177.73        178.26        14.29 o                         
   0  -6   8        101.73         94.20         4.88 o                         
   1  -6   8        205.58        177.57         6.28 o                         
   2  -6   8        325.29        315.71         7.72 o                         
   3  -6   8        183.18        179.08         6.89 o                         
   4  -6   8        201.63        199.76         7.38 o                         
   5  -6   8         30.83         54.81         6.50 o                         
   6  -6   8         13.13         20.48         5.19 o                         
  -6  -5   8         25.94         34.51        14.63 o                         
  -5  -5   8          9.85          5.49         6.05 o                         
  -4  -5   8         30.17         43.71         9.02 o                         
  -3  -5   8        256.70        261.76        12.93 o                         
  -2  -5   8        283.38        264.92        12.49 o                         
  -1  -5   8        261.34        251.98         8.45 o                         
   0  -5   8        747.89        741.34        12.21 o                         
   1  -5   8        255.69        240.87         6.37 o                         
   2  -5   8        175.51        151.33         5.32 o                         
   3  -5   8        106.32        104.07         5.42 o                         
   4  -5   8        170.59        164.98         6.78 o                         
   5  -5   8         44.22         84.89         7.98 o                         
   6  -5   8         12.89         24.32         7.38 o                         
   7  -5   8          1.68          1.31         5.66 o                         
  -6  -4   8         17.84         15.20        10.63 o                         
  -5  -4   8         10.46         15.18         7.20 o                         
  -4  -4   8        103.40         92.56         8.35 o                         
  -3  -4   8        189.92        192.01        10.62 o                         
  -2  -4   8        172.86        174.03         8.05 o                         
  -1  -4   8        727.79        726.11        11.92 o                         
   0  -4   8       1326.67       1295.20        15.05 o                         
   1  -4   8        391.97        398.38         8.23 o                         
   2  -4   8        327.96        297.62         6.62 o                         
   3  -4   8         98.71         90.17         4.20 o                         
   4  -4   8         37.27         50.93         5.54 o                         
   5  -4   8         18.71         26.02         4.86 o                         
   6  -4   8         15.46         24.24         8.23 o                         
  -7  -3   8         14.07          3.31         9.71 o                         
  -6  -3   8          9.21          3.54         8.23 o                         
  -5  -3   8        144.23        132.83         9.74 o                         
  -4  -3   8        250.96        235.94        11.89 o                         
  -3  -3   8        153.05        145.78         7.37 o                         
  -2  -3   8        486.11        477.93        12.90 o                         
  -1  -3   8        511.63        525.40         9.82 o                         
   0  -3   8        260.26        227.38         6.12 o                         
   1  -3   8        447.52        416.49         8.57 o                         
   2  -3   8        481.28        456.02         8.50 o                         
   3  -3   8         47.04         63.41         6.05 o                         
   4  -3   8         13.63         19.67         4.18 o                         
   5  -3   8         16.15         21.55         4.92 o                         
   6  -3   8         10.70          6.03         5.41 o                         
  -7  -2   8         12.97         11.66         9.94 o                         
  -6  -2   8         23.00         31.54        11.66 o                         
  -5  -2   8        173.98        164.44        14.51 o                         
  -4  -2   8        174.75        177.07         8.11 o                         
  -3  -2   8        420.54        443.22        10.64 o                         
  -2  -2   8        703.79        737.14        14.00 o                         
  -1  -2   8         61.05         79.74         5.66 o                         
   0  -2   8        113.98         99.77         4.21 o                         
   1  -2   8        270.13        258.31         6.23 o                         
   2  -2   8         70.32        109.90         8.51 o                         
   3  -2   8         39.47         46.16         5.38 o                         
   4  -2   8         56.87         85.14         8.74 o                         
   5  -2   8         10.51          8.47         5.37 o                         
   6  -2   8          6.42          8.34         8.57 o                         
  -8  -1   8          1.65         -2.40         8.23 o                         
  -7  -1   8         13.51          1.37         7.77 o                         
  -6  -1   8         47.43         56.18         9.60 o                         
  -5  -1   8         34.76         55.77         9.21 o                         
  -4  -1   8        135.99        138.84         6.00 o                         
  -3  -1   8        394.74        414.35        10.00 o                         
  -2  -1   8        424.52        433.01         8.10 o                         
  -1  -1   8        277.44        262.54         6.71 o                         
   0  -1   8        281.21        262.52         7.56 o                         
   1  -1   8          3.19          1.64         2.29 o                         
   2  -1   8          6.05          4.81         2.88 o                         
   3  -1   8         64.96         82.87         7.45 o                         
   4  -1   8         34.29         47.01         7.29 o                         
   5  -1   8          2.53         -1.14         6.29 o                         
  -8   0   8          4.20         -2.66         5.49 o                         
  -7   0   8         22.35         10.09         6.00 o                         
  -6   0   8         67.30         88.56         9.24 o                         
  -5   0   8         29.60         35.66         6.01 o                         
  -4   0   8        151.46        152.92         6.01 o                         
  -3   0   8         37.21         61.96         4.74 o                         
  -2   0   8         48.50         61.34         5.03 o                         
  -1   0   8        260.78        247.42         6.60 o                         
   0   0   8        117.66        102.58         4.54 o                         
   1   0   8          2.10          1.47         2.48 o                         
   2   0   8        126.47        115.29         5.77 o                         
   3   0   8         22.98         23.61         4.80 o                         
   4   0   8         21.30         19.43        10.86 o                         
   5   0   8         21.99         34.17        13.71 o                         
  -8   1   8          5.68          0.69         5.56 o                         
  -7   1   8         11.07         17.48         4.97 o                         
  -6   1   8         33.79         49.78         7.16 o                         
  -5   1   8         66.40         79.61         7.42 o                         
  -4   1   8         70.02         68.81         3.95 o                         
  -3   1   8          0.67         -0.42         1.78 o                         
  -2   1   8         24.61         28.23         3.72 o                         
  -1   1   8          8.63          5.66         2.25 o                         
   0   1   8         56.20         72.16         6.58 o                         
   1   1   8        124.09        115.63         5.77 o                         
   2   1   8        131.65        110.34         6.00 o                         
   3   1   8         27.85         39.32         7.27 o                         
   4   1   8         73.47         94.73        20.23 o                         
  -8   2   8          3.50         -3.32         3.32 o                         
  -7   2   8          1.81          0.09         3.44 o                         
  -6   2   8          8.66         13.79         5.73 o                         
  -5   2   8         39.97         76.02        24.96 o                         
  -4   2   8         36.19         49.73         7.95 o                         
  -3   2   8         62.21         69.82        11.32 o                         
  -2   2   8         90.31         81.09         4.57 o                         
  -1   2   8          3.71          2.34         2.36 o                         
   0   2   8         81.53         84.09        11.83 o                         
   1   2   8        123.57        117.22         6.09 o                         
   2   2   8         59.08         61.90         8.49 o                         
   3   2   8         91.76        116.35        14.26 o                         
  -8   3   8          3.06          0.63         3.83 o                         
  -7   3   8          3.43          2.34         3.44 o                         
  -6   3   8          2.77         -0.53         3.38 o                         
  -5   3   8          3.40          6.28         3.32 o                         
  -4   3   8         12.82         17.57         3.84 o                         
  -3   3   8         81.93         80.82         4.88 o                         
  -2   3   8         50.10         59.36         5.34 o                         
  -1   3   8        108.05         93.27         5.90 o                         
   0   3   8        157.78        150.64         9.45 o                         
   1   3   8        102.97         96.81         8.44 o                         
   2   3   8        103.66        109.25        13.94 o                         
  -8   4   8          0.55          0.10         7.01 o                         
  -7   4   8          7.37          2.94         3.51 o                         
  -6   4   8          3.49          2.02         3.20 o                         
  -5   4   8          4.40          2.92         3.11 o                         
  -4   4   8          8.25          8.33         3.68 o                         
  -3   4   8         36.59         57.94         9.10 o                         
  -2   4   8         73.31        104.48         9.68 o                         
  -1   4   8        200.06        201.35        16.00 o                         
   0   4   8        140.59        136.56        14.51 o                         
   1   4   8        124.86        117.02        14.51 o                         
  -7   5   8          4.86          5.48         5.20 o                         
  -6   5   8          7.40          9.31         3.92 o                         
  -5   5   8         24.35         31.14         5.58 o                         
  -4   5   8         31.18         50.62         7.36 o                         
  -3   5   8         42.09         68.03        10.17 o                         
  -2   5   8         94.83        114.80        28.86 o                         
  -1   5   8        102.20        113.82        13.03 o                         
   2  -9   9         43.66         68.45        14.06 o                         
  -1  -8   9        136.14        137.82        14.63 o                         
   0  -8   9        180.33        181.35        15.31 o                         
   1  -8   9        175.29        173.69        14.51 o                         
   2  -8   9        101.23         94.28         8.50 o                         
   3  -8   9         57.62         76.05        10.59 o                         
   4  -8   9         15.42         18.91         6.47 o                         
  -3  -7   9         45.82         61.59        16.23 o                         
  -2  -7   9         72.19        114.39        19.77 o                         
  -1  -7   9        204.90        181.58        15.77 o                         
   0  -7   9         96.87         90.16         8.20 o                         
   1  -7   9        192.32        201.84         9.67 o                         
   2  -7   9        200.25        184.21         8.79 o                         
   3  -7   9        110.30        102.90         6.92 o                         
   4  -7   9         12.52         17.41         6.37 o                         
   5  -7   9          9.35         21.53         6.96 o                         
  -4  -6   9         34.33         52.17        11.43 o                         
  -3  -6   9        128.66        110.96        13.71 o                         
  -2  -6   9        220.25        206.60        16.80 o                         
  -1  -6   9        160.96        132.09         9.45 o                         
   0  -6   9        104.65         91.50         7.87 o                         
   1  -6   9        159.53        147.41         7.82 o                         
   2  -6   9         63.60         80.18         9.10 o                         
   3  -6   9        105.08         93.04         6.58 o                         
   4  -6   9         33.32         55.64         8.25 o                         
   5  -6   9         19.32         20.95         7.21 o                         
  -5  -5   9         36.16         40.82         9.70 o                         
  -4  -5   9         38.93         47.60         9.49 o                         
  -3  -5   9        267.20        276.10        13.70 o                         
  -2  -5   9        288.17        284.91        10.97 o                         
  -1  -5   9        225.14        222.84         9.54 o                         
   0  -5   9        242.89        223.05        10.24 o                         
   1  -5   9         73.70        102.37        10.20 o                         
   2  -5   9          0.68         -2.01         2.83 o                         
   3  -5   9         38.86         50.68         7.50 o                         
   4  -5   9         24.44         42.51         8.46 o                         
   5  -5   9         16.66         26.16         7.63 o                         
   6  -5   9          2.39         -6.51         7.09 o                         
  -6  -4   9         20.39         18.86        11.89 o                         
  -5  -4   9         23.97         23.20        11.66 o                         
  -4  -4   9        139.93        137.07        10.18 o                         
  -3  -4   9         79.03        117.00        13.21 o                         
  -2  -4   9         47.47         57.71         7.44 o                         
  -1  -4   9        224.02        207.54         8.97 o                         
   0  -4   9        216.35        211.68         6.95 o                         
   1  -4   9         69.69         78.86         6.48 o                         
   2  -4   9         34.26         52.80         5.78 o                         
   3  -4   9         16.42         12.87         3.51 o                         
   4  -4   9          5.55          7.30         5.55 o                         
   5  -4   9         21.44         37.49        12.00 o                         
  -6  -3   9         16.46         24.46        12.69 o                         
  -5  -3   9         53.90         96.67        18.97 o                         
  -4  -3   9        136.92        142.83        10.06 o                         
  -3  -3   9          8.75         12.91         4.43 o                         
  -2  -3   9         69.75         74.86         6.13 o                         
  -1  -3   9         69.38         78.67        11.17 o                         
   0  -3   9         11.97          9.87         3.09 o                         
   1  -3   9        134.85        124.83         5.56 o                         
   2  -3   9        126.25        111.79         5.58 o                         
   3  -3   9         29.74         37.46         5.98 o                         
   4  -3   9         20.33         22.87         5.23 o                         
   5  -3   9         30.01         30.07         7.55 o                         
  -7  -2   9          1.93         -2.17         8.46 o                         
  -6  -2   9         29.99         34.06        12.46 o                         
  -5  -2   9         50.41         86.05        15.66 o                         
  -4  -2   9         45.67         85.14        11.21 o                         
  -3  -2   9        123.99        112.23         6.70 o                         
  -2  -2   9        131.96        125.11         5.67 o                         
  -1  -2   9          0.43         -0.43         2.16 o                         
   0  -2   9          0.90          3.67         2.47 o                         
   1  -2   9         99.75         91.60         5.03 o                         
   2  -2   9         58.51         71.70         6.11 o                         
   3  -2   9         85.11         86.93         9.15 o                         
   4  -2   9         69.52         93.93        13.66 o                         
   5  -2   9         29.52         41.83        13.71 o                         
  -7  -1   9          4.43          4.23         8.57 o                         
  -6  -1   9         17.26         11.89         9.37 o                         
  -5  -1   9          2.91          6.06         6.63 o                         
  -4  -1   9          6.22         12.67         4.59 o                         
  -3  -1   9        121.72        115.32         6.58 o                         
  -2  -1   9         24.47         28.17         4.34 o                         
  -1  -1   9         92.40         77.47         4.66 o                         
   0  -1   9        183.79        167.26         6.55 o                         
   1  -1   9         62.33         84.24         7.02 o                         
   2  -1   9         66.04         93.58         7.82 o                         
   3  -1   9        180.87        166.80         8.31 o                         
   4  -1   9         56.90         81.47        17.26 o                         
  -8   0   9          1.08          0.69         8.23 o                         
  -7   0   9          8.44          2.94         6.17 o                         
  -6   0   9          6.56          8.97         5.78 o                         
  -5   0   9          6.50          4.46         4.81 o                         
  -4   0   9         10.41          6.72         3.85 o                         
  -3   0   9         11.11         12.79         3.37 o                         
  -2   0   9         47.42         56.55         5.82 o                         
  -1   0   9        376.76        381.08         9.96 o                         
   0   0   9        213.12        202.21         6.70 o                         
   1   0   9        178.26        164.63         6.94 o                         
   2   0   9        212.57        205.46         8.09 o                         
   3   0   9        143.38        139.37        10.70 o                         
   4   0   9         36.27         60.79        16.57 o                         
  -8   1   9          1.39         -1.71         5.83 o                         
  -7   1   9          5.05         14.08         6.50 o                         
  -6   1   9          7.82         17.22         6.75 o                         
  -5   1   9         44.74         67.62        16.57 o                         
  -4   1   9         39.58         47.90         5.10 o                         
  -3   1   9         22.95         22.49         4.13 o                         
  -2   1   9        107.26         97.62         5.89 o                         
  -1   1   9        168.36        160.71         6.69 o                         
   0   1   9        161.29        148.18         6.00 o                         
   1   1   9        380.63        364.82        11.17 o                         
   2   1   9        185.83        179.82         9.49 o                         
   3   1   9         70.17        103.76        14.23 o                         
  -7   2   9          0.64          1.39         5.06 o                         
  -6   2   9          4.61         -0.88         9.37 o                         
  -5   2   9         29.84         52.02         7.79 o                         
  -4   2   9         63.02        106.36         9.65 o                         
  -3   2   9        150.91        146.68         6.27 o                         
  -2   2   9        187.32        186.79         8.03 o                         
  -1   2   9        135.24        117.87         6.10 o                         
   0   2   9        275.61        269.51        15.08 o                         
   1   2   9        200.80        193.27        18.69 o                         
   2   2   9         79.08        101.13        19.09 o                         
  -7   3   9          1.75          0.24         4.04 o                         
  -6   3   9          9.85          5.00         3.98 o                         
  -5   3   9         13.75         22.19         6.72 o                         
  -4   3   9         73.77        108.50        12.31 o                         
  -3   3   9        163.71        173.25        10.70 o                         
  -2   3   9        210.40        196.43        16.23 o                         
  -1   3   9        200.53        201.95        11.93 o                         
   0   3   9        189.76        196.09        17.26 o                         
  -6   4   9         16.48          9.24         4.57 o                         
  -5   4   9         18.94         30.57         7.51 o                         
  -4   4   9         56.81         88.14        16.17 o                         
  -3   4   9         66.95         91.53        17.26 o                         
  -2   4   9        106.95         96.79        13.03 o                         
  -1   4   9        121.91        118.70         9.93 o                         
   1  -8  10         49.47         69.36        15.31 o                         
   2  -8  10         38.59         36.23        11.66 o                         
  -2  -7  10         64.18         93.25        18.74 o                         
  -1  -7  10         55.18         99.53        18.40 o                         
   0  -7  10         36.16         40.57        12.00 o                         
   1  -7  10         35.65         41.94        12.11 o                         
   2  -7  10         73.95        104.45        17.37 o                         
   3  -7  10         25.04         35.09        11.66 o                         
   4  -7  10         11.91         19.66         9.94 o                         
  -3  -6  10         41.65         59.87        14.63 o                         
  -2  -6  10        107.69        138.73        20.80 o                         
  -1  -6  10          8.99          7.66         7.89 o                         
   0  -6  10          6.14         10.62         6.55 o                         
   1  -6  10         22.78         14.87         6.16 o                         
   2  -6  10         33.79         46.06        12.34 o                         
   3  -6  10         27.57         31.66        11.09 o                         
   4  -6  10         46.76         65.36        15.20 o                         
  -4  -5  10         16.24         20.74         7.51 o                         
  -3  -5  10         62.25        113.26        14.10 o                         
  -2  -5  10         35.30         52.98         8.01 o                         
  -1  -5  10         54.95         70.95        10.98 o                         
   0  -5  10        102.47        103.47        34.86 o                         
   1  -5  10         21.44         22.11         7.07 o                         
   2  -5  10         11.35          5.86         4.97 o                         
   3  -5  10         50.23         93.70        17.37 o                         
   4  -5  10         59.45         71.07        15.43 o                         
  -5  -4  10          4.72          3.31         8.46 o                         
  -4  -4  10         28.26         27.34         7.39 o                         
  -3  -4  10         21.35         20.51         6.88 o                         
  -2  -4  10          5.89          2.17         3.53 o                         
  -1  -4  10        161.19        158.89         8.40 o                         
   0  -4  10        125.11        109.94         7.14 o                         
   1  -4  10         91.41        112.18        12.85 o                         
   2  -4  10        113.37        107.87        34.74 o                         
   3  -4  10         69.87        100.67        18.29 o                         
   4  -4  10         36.00         72.56        16.00 o                         
  -6  -3  10          3.30         -0.11         8.57 o                         
  -5  -3  10         34.65         40.34        12.11 o                         
  -4  -3  10         22.87         31.59         8.77 o                         
  -3  -3  10          7.78          8.98         4.50 o                         
  -2  -3  10         28.55         32.78         6.09 o                         
  -1  -3  10         68.44        105.85         8.35 o                         
   0  -3  10         86.23         81.83         5.22 o                         
   1  -3  10        307.92        306.03         9.22 o                         
   2  -3  10        261.57        252.51         9.65 o                         
   3  -3  10         82.33         79.13        17.37 o                         
   4  -3  10         62.02        108.67        19.09 o                         
  -6  -2  10          4.41          1.71         8.11 o                         
  -5  -2  10         22.92         31.09        11.77 o                         
  -4  -2  10         18.25         18.51         9.94 o                         
  -3  -2  10        116.35        112.11         7.19 o                         
  -2  -2  10        206.44        199.11         7.51 o                         
  -1  -2  10         82.25        101.78         9.94 o                         
   0  -2  10        211.29        193.62         7.38 o                         
   1  -2  10        263.47        244.11         8.44 o                         
   2  -2  10        173.04        170.24         8.46 o                         
   3  -2  10        124.51        122.36        16.11 o                         
   4  -2  10         74.36        126.05        21.49 o                         
  -6  -1  10         13.37         10.97         8.80 o                         
  -5  -1  10          5.57          1.83         7.09 o                         
  -4  -1  10         49.55         59.15         9.69 o                         
  -3  -1  10        192.25        193.77        10.67 o                         
  -2  -1  10        242.07        230.87         8.06 o                         
  -1  -1  10        291.58        276.45         8.85 o                         
   0  -1  10        362.62        361.69        10.38 o                         
   1  -1  10        131.29        103.96         5.40 o                         
   2  -1  10        136.15        120.66         8.20 o                         
   3  -1  10         95.42        140.90        22.40 o                         
  -7   0  10          6.49          5.94         9.14 o                         
  -6   0  10         12.95         15.31         9.60 o                         
  -5   0  10         19.38         22.06        10.51 o                         
  -4   0  10         74.71         75.93        17.03 o                         
  -3   0  10         72.38         93.32        19.43 o                         
  -2   0  10        185.13        175.70         8.09 o                         
  -1   0  10        410.21        401.16        10.94 o                         
   0   0  10        285.41        262.99         8.99 o                         
   1   0  10        138.21        124.46         6.98 o                         
   2   0  10        127.34        107.80         9.94 o                         
  -7   1  10          6.89         46.86        73.70 o                         
  -6   1  10         15.86         19.66        10.86 o                         
  -5   1  10         70.74        105.47        18.51 o                         
  -4   1  10         95.30        146.04        20.80 o                         
  -3   1  10         94.32         82.62         7.39 o                         
  -2   1  10        195.76        198.39        10.78 o                         
  -1   1  10        155.27        144.64         9.66 o                         
   0   1  10        102.06        109.25        24.21 o                         
   1   1  10        119.19        108.85         9.97 o                         
  -6   2  10         17.35         16.85         6.10 o                         
  -5   2  10         55.85         93.88        13.88 o                         
  -4   2  10         82.31        147.07        21.83 o                         
  -3   2  10        139.90        160.90        15.20 o                         
  -2   2  10         92.51        162.27        24.00 o                         
  -1   2  10         44.24         57.47        15.09 o                         
   0   2  10         51.29         80.23         9.90 o                         
  -5   3  10         15.93         22.18         8.91 o                         
  -4   3  10         39.12         73.93        15.43 o                         
  -3   3  10         68.53        113.25        19.43 o                         
  -2   3  10         38.32         63.99        16.11 o                         
  -2  -6  11         67.29         90.62        18.40 o                         
  -1  -6  11         35.78         44.91        13.49 o                         
   0  -6  11         39.35         45.14        14.06 o                         
   1  -6  11         76.76        137.13        22.06 o                         
   2  -6  11         78.36        118.27        20.00 o                         
  -3  -5  11         70.45        105.61        16.11 o                         
  -2  -5  11         66.26         79.99        16.46 o                         
  -1  -5  11         99.23        151.87        22.17 o                         
   0  -5  11        201.33        205.69        17.71 o                         
   1  -5  11         96.02        143.64        22.17 o                         
   2  -5  11         65.27        108.56        19.66 o                         
   3  -5  11         70.59         99.87        19.43 o                         
  -4  -4  11         39.12         49.37        13.26 o                         
  -3  -4  11         30.41         36.38         8.60 o                         
  -2  -4  11         80.98        117.60        14.09 o                         
  -1  -4  11        273.86        284.01        21.14 o                         
   0  -4  11        288.74        290.71        20.69 o                         
   1  -4  11        155.96        126.50        14.51 o                         
   2  -4  11        132.32        131.42        14.74 o                         
   3  -4  11         52.16         62.62        15.77 o                         
  -5  -3  11         42.37         69.02        17.03 o                         
  -4  -3  11         64.54         85.93        17.14 o                         
  -3  -3  11         67.12        102.34        11.60 o                         
  -2  -3  11        171.14        169.84         9.17 o                         
  -1  -3  11        160.01        151.97         7.03 o                         
   0  -3  11        125.23        121.21         6.95 o                         
   1  -3  11        218.42        181.97        14.11 o                         
   2  -3  11        123.17        170.84        24.91 o                         
  -5  -2  11         50.19         74.96        16.00 o                         
  -4  -2  11         53.59        100.57        13.52 o                         
  -3  -2  11        190.32        205.11        13.20 o                         
  -2  -2  11        167.96        164.94         7.34 o                         
  -1  -2  11         84.18        101.39         8.37 o                         
   0  -2  11        106.99        104.47        13.34 o                         
   1  -2  11        106.64        111.83        19.51 o                         
   2  -2  11         26.52         29.37        12.11 o                         
  -5  -1  11         25.50         10.86         9.14 o                         
  -4  -1  11         55.85        111.78        13.78 o                         
  -3  -1  11        164.35        168.89        10.67 o                         
  -2  -1  11        120.41        115.68         7.60 o                         
  -1  -1  11        151.26        142.83         8.34 o                         
   0  -1  11         79.86         97.75        13.11 o                         
   1  -1  11         13.79          9.11         6.04 o                         
  -5   0  11         28.06         44.57        13.94 o                         
  -4   0  11         49.03         89.93        18.06 o                         
  -3   0  11         33.67         49.56         9.64 o                         
  -2   0  11         45.69         60.36        10.42 o                         
  -1   0  11         80.38        100.39        28.86 o                         
   0   0  11         19.63         15.31         9.60 o                         
  -5   1  11         30.15         52.57        15.09 o                         
  -4   1  11         23.96         44.69        13.26 o                         
  -3   1  11         10.42          5.60         8.80 o                         
  -2   1  11         16.57         12.57         8.91 o                         
  -1   1  11          9.23          8.93         6.62 o                         
  -1  -4  12        101.73        111.53        19.89 o                         
   0  -4  12         72.71        105.36        20.46 o                         
  -2  -3  12         58.04         74.79        11.65 o                         
  -1  -3  12         20.46         22.06         7.68 o                         
   0  -3  12         20.10         17.26         9.37 o                         
  -2  -2  12         39.99         59.87        15.20 o                         
  -1  -2  12          0.57         -1.32         4.46 o                         
                                                                                
